# Supplementary material for: Diagnostic and prognostic gene expression signatures in 177 soft tissue sarcomas: hypoxia-induced transcription profile signifies metastatic potential
Source: BMC Genomics. 2007 Mar 14;8:73. doi: 10.1186/1471-2164-8-73 (PMC1839099; doi:10.1186/1471-2164-8-73)
Supplement: Additional file 4 — Numbers and percentages of false positives among the top ranked genes. A table showing the numbers and percentages of false positives among the Golub-score ranked genes for the different discriminatory gene lists. [file 1471-2164-8-73-S4.xls]

## Sheet: Additional file 4
Additional file 4. Numbers and percentages of false positives among the top ranked genes.
STS subgroup	No. of samples	Top 50	Top 100	Top 200	Top 300	Top 400	Top 500	Top 1000	Top 2000	Top 3000	Top 4000	Top 5000
	in the analysis
Synovial sarcoma	177	0 (0%)	0 (0%)	0 (0%)	0 (0%)	0 (0%)	0 (0%)	0 (0%)	0 (0%)	31 (1%)	459 (11%)	2162 (43%)
GIST	177	1 (1%)	2 (2%)	7 (4%)	16 (5%)	28 (7%)	40 (8%)	151 (15%)	660 (33%)	1698 (57%)	3039 (76%)	4560 (91%)
Myxoid/round-cell liposarcoma	142	1 (1%)	1 (1%)	3 (1%)	5 (2%)	10 (3%)	19 (4%)	113 (11%)	751 (38%)	1909 (64%)	3409 (85%)	4912 (98%)
MFH/UPS	142	1 (3%)	4 (4%)	15 (8%)	32 (11%)	54 (14%)	78 (16%)	310 (31%)	1055 (53%)	2029 (68%)	3294 (82%)	4683 (94%)
Leimyosarcoma	142	0 (1%)	4 (4%)	22 (11%)	56 (19%)	91 (23%)	129 (26%)	419 (42%)	1224 (61%)	2298 (77%)	3456 (86%)	4747 (95%)
MPNST	142	4 (8%)	11 (11%)	31 (16%)	62 (21%)	97 (24%)	134 (27%)	393 (40%)	1210 (61%)	2303 (77%)	3445 (86%)	4722 (94%)
Dedifferentiated/pleomorphic liposarcoma	142	22 (43%)	66 (66%)	139 (69%)	215 (72%)	294 (74%)	371 (74%)	834 (83%)	1814 (91%)	2829 (94%)	3893 (97%)	4948 (99%)
Fibrosarcoma	142	21 (41%)	44 (44%)	99 (50%)	166 (55%)	232 (58%)	290 (58%)	646 (65%)	1578 (79%)	2625 (88%)	3763 (94%)	5004 (100%)
Myofibroblastic sarcoma	142	85 (169%)	150 (150%)	253 (127%)	392 (131%)	509 (127%)	623 (125%)	1124 (112%)	2112 (106%)	3071 (102%)	4034 (100%)	4989 (100%)
Extraskeletal osteosarcoma	142	66 (131%)	130 (130%)	228 (114%)	329 (110%)	440 (110%)	530 (106%)	963 (96%)	1909 (96%)	2868 (96%)	3815 (95%)	4868 (97%)
Myxoid/round-cell liposarcoma versus Dedifferentiated/pleomorphic liposarcoma	19	1 (1%)	1 (1%)	4 (2%)	8 (3%)	15 (4%)	27 (5%)	152 (15%)	861 (43%)	2185 (73%)	3948 (99%)	-
Metastasis-developed versus Metastasis-free	89	14 (27%)	30 (30%)	69 (35%)	128 (43%)	193 (48%)	249 (50%)	615 (62%)	1550 (78%)	2631 (88%)	3757 (94%)	4890 (98%)
