# Supplementary material for: Diagnostic and prognostic gene expression signatures in 177 soft tissue sarcomas: hypoxia-induced transcription profile signifies metastatic potential
Source: BMC Genomics. 2007 Mar 14;8:73. doi: 10.1186/1471-2164-8-73 (PMC1839099; doi:10.1186/1471-2164-8-73)
Supplement: Additional file 6 — Top 4000 genes discriminating the synovial sarcomas from the remaining STS subtypes. The SS discriminators. [file 1471-2164-8-73-S6.xls]

## Sheet: Additional file 6
Additional file 6. Top 4000 genes discriminating the synovial sarcomas from the remaining STS subtypes.
Rank	Golub-score	IMAGE Clone ID	UniGene Cluster ID	LocusLink ID	Gene Symbol	Gene Name
Genes Upregulated in Synovial Sarcoma
1	1.58812	379768	114948	9244	CRLF1	Cytokine receptor-like factor 1
2	1.45809	293164	1420	2261	FGFR3	Fibroblast growth factor receptor 3 (achondroplasia, thanatophoric dwarfism)
4	1.35666	471196	111577	81618	ITM2C	Integral membrane protein 2C
6	1.3236	41822	253594	7227	TRPS1	Proline arginine-rich end leucine-rich repeat protein
9	1.25581	755689	1497	5916	RARG	Retinoic acid receptor, gamma
10	1.21186	2094012	306000	22950	SLC4A1AP	Solute carrier family 4 (anion exchanger), member 1, adaptor protein
11	1.20818	1474684	516664	1942	EFNA1	Ephrin-A1
12	1.20125	416240	433278	84650	EBPL	Emopamil binding protein-like
14	1.18774	52076	522484	10439	OLFM1	Olfactomedin 1
19	1.15591	1563050	434142	6756	SSX1	Synovial sarcoma, X breakpoint 1
20	1.1555	504791	485557	2941	GSTA4	Glutathione S-transferase A4
21	1.1517	773142	8035	65997	RASL11B	RAS-like, family 11, member B
26	1.12029	470001	369089	1287	COL4A5	Collagen, type IV, alpha 5 (Alport syndrome)
27	1.11913	41565	25960	4613	MYCN	V-myc myelocytomatosis viral related oncogene, neuroblastoma derived (avian)
30	1.10524	23771	Two hits	5164	PDK2|LOC201191	Pyruvate dehydrogenase kinase, isoenzyme 2|Hypothetical protein LOC201191
32	1.10366	289645	74565	333	APLP1	Amyloid beta (A4) precursor-like protein 1
37	1.08584	897956	30743	23532	PRAME	Preferentially expressed antigen in melanoma
38	1.08328	284355	91662	26049	KIAA0888	KIAA0888 protein
42	1.07826	436861	133968	27315	FRAG1	FGF receptor activating protein 1
50	1.05193	382564	519385	2297	FOXD1	Forkhead box D1
51	1.04998	287745	498115	6894	TARBP1	TAR (HIV) RNA binding protein 1
55	1.03952	246292	28608	85364	ZCCHC3	Zinc finger, CCHC domain containing 3
58	1.03097	783998	493585	4300	MLLT3	Myeloid/lymphoid or mixed-lineage leukemia (trithorax homolog, Drosophila); translocated to, 3
59	1.0304	179534	161851	3785	KCNQ2	Potassium voltage-gated channel, KQT-like subfamily, member 2
64	1.01463	511586	546261	3178	HNRPA1	Heterogeneous nuclear ribonucleoprotein A1
66	1.01159	811006	50640	8651	SOCS1	Suppressor of cytokine signaling 1
67	1.00958	841352	380118	27316	RBMX	RNA binding motif protein, X-linked
71	0.998778	138775	448588	27018	NGFRAP1	Nerve growth factor receptor (TNFRSF16) associated protein 1
74	0.995343	1554430	388347	143381	LOC143381	Hypothetical protein LOC143381
75	0.994859	842939	474018	104	ADARB1	Adenosine deaminase, RNA-specific, B1 (RED1 homolog rat)
78	0.993478	347213	124027	22929	SEPHS1	Selenophosphate synthetase 1
82	0.984133	594556	435413	57504	MTA3	Metastasis associated 1 family, member 3
88	0.978168	814378	31439	10653	SPINT2	Serine protease inhibitor, Kunitz type, 2
91	0.969312	378243	524138	576	BAI2	Brain-specific angiogenesis inhibitor 2
92	0.968572	809899	272848	79990	FLJ21019	Hypothetical protein FLJ21019
94	0.967567	2430566	437846	6608	SMO	Smoothened homolog (Drosophila)
95	0.966259	209279	527193	83734	APG10L	APG10 autophagy 10-like (S. cerevisiae)
101	0.95701	342551	15299	10614	HIS1	HMBA-inducible
106	0.946201	452466	26229	57555	NLGN2	Neuroligin 2
107	0.944236	744800	19718	10076	PTPRU	Protein tyrosine phosphatase, receptor type, U
109	0.941456	2306682	527348	10142	AKAP9	A kinase (PRKA) anchor protein (yotiao) 9
110	0.940439	342211	467634	129642	OACT2	O-acyltransferase (membrane bound) domain containing 2
112	0.938985	548957	Two hits	2970	GTF2IP1|GTF2I	General transcription factor II, i, pseudogene 1|General transcription factor II, i
121	0.929416	150262	169982	80195	C10orf57	Chromosome 10 open reading frame 57
122	0.924782	857681	547172	6152	RPL24	Ribosomal protein L24
129	0.915715	1621805	125037	140459	ASB6	Ankyrin repeat and SOCS box-containing 6
130	0.915605	826074	63841	84078	KBTBD7	Kelch repeat and BTB (POZ) domain containing 7
131	0.915302	884546	546283	6128	RPL6	Ribosomal protein L6
133	0.912224	321574	287362	7090	TLE3	Transducin-like enhancer of split 3 (E(sp1) homolog, Drosophila)
136	0.910842	2018855	99477	57216	VANGL2	Vang-like 2 (van gogh, Drosophila)
140	0.907463	248631	102	275	AMT	Aminomethyltransferase (glycine cleavage system protein T)
141	0.907135	814779	511817	55023	PHIP	Pleckstrin homology domain interacting protein
142	0.906737	1472753	512629	1975	EIF4B	Eukaryotic translation initiation factor 4B
146	0.90321	124824	546269	4736	RPL10A	Ribosomal protein L10a
153	0.898833	257999	445835	56256	SERTAD4	SERTA domain containing 4
154	0.896666	358885	348883	2296	FOXC1	Forkhead box C1
160	0.892014	22074	724	7067	THRA	Thyroid hormone receptor, alpha (erythroblastic leukemia viral (v-erb-a) oncogene homolog, avian)
161	0.891118	741815	534342	6048	RNF5	Ring finger protein 5
162	0.887975	814288	352671	9946	CRYZL1	Crystallin, zeta (quinone reductase)-like 1
164	0.887128	2566105	211601	7786	MAP3K12	Mitogen-activated protein kinase kinase kinase 12
170	0.882082	146622	296648	653	BMP5	Bone morphogenetic protein 5
171	0.877436	290552	113150	253959	GARNL1	GTPase activating Rap/RanGAP domain-like 1
172	0.877128	2019249	112195	126129	CPT1C	Carnitine palmitoyltransferase 1C
174	0.871787	29030	28020	9852	EPM2AIP1	EPM2A (laforin) interacting protein 1
176	0.871473	213136	519162	7832	BTG2	BTG family, member 2
177	0.87135	190295	502915	582	BBS1	Bardet-Biedl syndrome 1
178	0.871346	327228	406492	9747	KIAA0738	KIAA0738 gene product
180	0.869909	825036	69594	10363	HMG20A	High-mobility group 20A
182	0.869102	81357	150557	687	KLF9	Kruppel-like factor 9
185	0.865719	2017597	105547	56654	NPDC1	Neural proliferation, differentiation and control, 1
187	0.86518	2577075	509736	3326	HSPCB	Heat shock 90kDa protein 1, beta
188	0.865127	1635364	103106	57819	LSM2	LSM2 homolog, U6 small nuclear RNA associated (S. cerevisiae)
189	0.865114	141562	351306	9122	SLC16A4	Solute carrier family 16 (monocarboxylic acid transporters), member 4
196	0.85757	741891	509622	5863	RGL2	Ral guanine nucleotide dissociation stimulator-like 2
199	0.857069	1865128	479944	5830	PEX5	Peroxisomal biogenesis factor 5
201	0.856948	810124	466831	5050	PAFAH1B3	Platelet-activating factor acetylhydrolase, isoform Ib, gamma subunit 29kDa
202	0.855624	2019798	418012	1298	COL9A2	Collagen, type IX, alpha 2
205	0.852343	753184	2316	6662	SOX9	SRY (sex determining region Y)-box 9 (campomelic dysplasia, autosomal sex-reversal)
212	0.848897	435219	501023	4601	MXI1	MAX interactor 1
214	0.847609	392405	370510	23705	IGSF4	Immunoglobulin superfamily, member 4
216	0.845858	2391494	449913	1945	EFNA4	Ephrin-A4
217	0.845656	1700429	109425	2674	GFRA1	GDNF family receptor alpha 1
218	0.844087	2419018	414480	1628	DBP	D site of albumin promoter (albumin D-box) binding protein
219	0.842964	298134	94234	8321	FZD1	Frizzled homolog 1 (Drosophila)
221	0.84069	1914520	0	0	N/A	N/A
224	0.839769	32205	Two hits	1620	DBC1|N/A	Deleted in bladder cancer 1|Transcribed locus
225	0.837765	797048	68879	652	BMP4	Bone morphogenetic protein 4
227	0.837443	2430517	45231	23641	LDOC1	Leucine zipper, down-regulated in cancer 1
229	0.836706	24415	408312	7157	TP53	Tumor protein p53 (Li-Fraumeni syndrome)
232	0.835832	1588973	325081	116841	IMAGE34514	SVAP1 protein
237	0.831898	489626	75160	5213	PFKM	Phosphofructokinase, muscle
239	0.827706	256975	433466	55471	PRO1853	Hypothetical protein PRO1853
240	0.826852	22144	534040	89890	KBTBD6	Kelch repeat and BTB (POZ) domain containing 6
241	0.82538	75859	525205	57447	NDRG2	NDRG family member 2
243	0.825304	345858	425144	10903	CRA	Cisplatin resistance associated
244	0.825051	251351	305985	1911	PHC1	Polyhomeotic-like 1 (Drosophila)
246	0.821858	2444518	465506	8612	PPAP2C	Phosphatidic acid phosphatase type 2C
250	0.817723	838612	118354	80742	PRR3	Proline rich 3
251	0.817708	1862539	546288	6203	RPS9	Ribosomal protein S9
252	0.81699	1558180	534482	79140	MGC1203	Hypothetical protein MGC1203
260	0.8093	815163	Two hits	253959	GARNL1|KIAA0515	GTPase activating Rap/RanGAP domain-like 1|KIAA0515
261	0.809252	47204	6132	9362	CPNE6	Copine VI (neuronal)
265	0.807033	160838	236030	6601	SMARCC2	SWI/SNF related, matrix associated, actin dependent regulator of chromatin, subfamily c, member 2
267	0.805042	41591	268515	4330	MN1	Meningioma (disrupted in balanced translocation) 1
269	0.803198	429299	129165	284459	HKR1	GLI-Kruppel family member HKR1
270	0.803111	31825	524838	114795	KIAA1906	KIAA1906 protein
272	0.802283	2074766	356231	79085	MGC2615	hypothetical protein MGC2615
276	0.799719	969844	190327	0	N/A	Homo sapiens cDNA: FLJ21248 fis, clone COL01235
277	0.798634	859333	519716	93611	FBXO44	F-box protein 44
280	0.797282	296587	196952	3131	HLF	Hepatic leukemia factor
287	0.794289	611239	270525	91012	LASS5	LAG1 longevity assurance homolog 5 (S. cerevisiae)
290	0.794213	878707	470174	5000	ORC4L	Origin recognition complex, subunit 4-like (yeast)
291	0.792526	741954	Two hits	3177	SLC29A2|SLC25A23	Solute carrier family 29 (nucleoside transporters), member 2|Solute carrier family 25 (mitochondrial carrier; phosphate carrier), member 23
292	0.791469	135800	440414	23111	SPG20	Spastic paraplegia 20, spartin (Troyer syndrome)
295	0.788644	739230	454418	8861	LDB1	LIM domain binding 1
296	0.788606	758329	198308	7485	WRB	Tryptophan rich basic protein
299	0.786924	2546786	517472	6171	RPL41	Ribosomal protein L41
301	0.785495	291399	3459	124454	KIAA1970	KIAA1970 protein
302	0.785123	856961	405590	3646	EIF3S6	Eukaryotic translation initiation factor 3, subunit 6 48kDa
304	0.784569	773383	527922	10301	DLEU1	Deleted in lymphocytic leukemia, 1
307	0.782504	300055	440695	55709	KBTBD4	Kelch repeat and BTB (POZ) domain containing 4
309	0.781264	897823	527105	9987	HNRPDL	Heterogeneous nuclear ribonucleoprotein D-like
311	0.778687	2548854	408054	6136	RPL12	Ribosomal protein L12
313	0.77805	858469	169875	7059	THBS3	Thrombospondin 3
314	0.777168	878173	546387	51011	FAHD2A	Fumarylacetoacetate hydrolase domain containing 2A
315	0.777019	1472643	370504	6210	RPS15A	Ribosomal protein S15a
318	0.771621	73608	301172	134728	IRAK1BP1	Interleukin-1 receptor-associated kinase 1 binding protein 1
319	0.771287	502917	420076	137695	FLJ32370	Hypothetical protein FLJ32370
321	0.77068	897730	416495	9528	C1orf8	chromosome 1 open reading frame 8
322	0.77057	269246	435956	4763	NF1	Neurofibromin 1 (neurofibromatosis, von Recklinghausen disease, Watson disease)
323	0.7701	884790	127476	7625	ZNF74	zinc finger protein 74 (Cos52)
328	0.767232	2440877	473163	655	BMP7	Bone morphogenetic protein 7 (osteogenic protein 1)
331	0.766759	322561	Two hits	11138	TBC1D8|RPL31	TBC1 domain family, member 8 (with GRAM domain)|Ribosomal protein L31
332	0.766245	754148	33104	25766	HYPC	Huntingtin interacting protein C
333	0.766224	346583	24212	23266	LPHN2	Latrophilin 2
337	0.76467	815245	187376	8100	TTC10	Tetratricopeptide repeat domain 10
339	0.764026	197888	5662	10399	GNB2L1	Guanine nucleotide binding protein (G protein), beta polypeptide 2-like 1
343	0.763237	30673	268726	22941	SHANK2	SH3 and multiple ankyrin repeat domains 2
344	0.763115	755752	467824	23369	PUM2	Vacuolar protein sorting 35 (yeast)
348	0.760742	414992	31854	57106	KLP1	K562 cell-derived leucine-zipper-like protein 1
349	0.759205	1031748	178749	10214	SSX3	Synovial sarcoma, X breakpoint 3
350	0.759155	429175	0	0	N/A	N/A
351	0.759129	786084	77254	10951	CBX1	Chromobox homolog 1 (HP1 beta homolog Drosophila )
352	0.758765	1667310	121396	221322	C6orf170	Chromosome 6 open reading frame 170
356	0.755591	1635062	370457	25875	LETMD1	LETM1 domain containing 1
358	0.75428	48799	78854	482	ATP1B2	ATPase, Na+/K+ transporting, beta 2 polypeptide
359	0.753903	233721	433326	3485	IGFBP2	insulin-like growth factor binding protein 2, 36kDa
361	0.751966	853570	350927	293	SLC25A6	Solute carrier family 25 (mitochondrial carrier; adenine nucleotide translocator), member 6
362	0.751661	586796	84905	54474	KRT20	Keratin 20
363	0.751527	1584637	332012	93185	IGSF8	Immunoglobulin superfamily, member 8
365	0.749497	26152	317304	196528	ARID2	AT rich interactive domain 2 (ARID, RFX-like)
367	0.748561	2220229	371218	2043	EPHA4	EPH receptor A4
369	0.747974	853151	397609	6217	RPS16	Ribosomal protein S16
371	0.746326	161172	527007	4223	MEOX2	Mesenchyme homeo box 2 (growth arrest-specific homeo box)
374	0.743986	1574058	320151	10555	AGPAT2	1-acylglycerol-3-phosphate O-acyltransferase 2 (lysophosphatidic acid acyltransferase, beta)
376	0.743923	1638479	147765	55786	ZNF415	Zinc finger protein 415
377	0.743743	1636539	478553	1974	EIF4A2	Eukaryotic translation initiation factor 4A, isoform 2
378	0.743583	1585650	8395	55228	FLJ10781	Hypothetical protein FLJ10781
380	0.741661	128826	Two hits	26155	DKFZP564C1|SAMD11	DKFZP564C186 protein|Sterile alpha motif domain containing 11
381	0.741077	361587	496512	84460	ZMAT1	Zinc finger, matrin type 1
382	0.740539	320797	357637	2135	EXTL2	Exostoses (multiple)-like 2
383	0.740392	203003	9235	4833	NME4	Non-metastatic cells 4, protein expressed in
384	0.74008	809621	470544	9360	PPIG	Peptidyl-prolyl isomerase G (cyclophilin G)
385	0.739983	2321118	534346	6201	RPS7	Ribosomal protein S7
388	0.739534	1611222	318898	29797	DKFZp434K1	Hypothetical protein DKFZp434K191
394	0.736964	839796	524210	51147	ING4	Inhibitor of growth family, member 4
395	0.736079	811911	533712	5936	RBM4	RNA binding motif protein 4
396	0.735228	837904	381219	6138	RPL15	Ribosomal protein L15
401	0.733372	810843	468972	8289	ARID1A	AT rich interactive domain 1A (SWI- like)
406	0.731946	814235	389734	90843	TCEAL8	Transcription elongation factor A (SII)-like 8
407	0.731485	1473131	332173	7089	TLE2	Transducin-like enhancer of split 2 (E(sp1) homolog, Drosophila)
408	0.730929	66336	16019	8495	PPFIBP2	PTPRF interacting protein, binding protein 2 (liprin beta 2)
412	0.727274	322511	146180	161291	TMEM30B	Transmembrane protein 30B
413	0.727087	897529	288959	80221	FLJ20920	Hypothetical protein FLJ20920
414	0.726878	26230	191911	4774	NFIA	Nuclear factor I/A
418	0.725435	344854	517310	54101	RIPK4	Receptor-interacting serine-threonine kinase 4
419	0.725204	1569150	430742	5218	PFTK1	PFTAIRE protein kinase 1
427	0.72241	430186	0	0	N/A	N/A
430	0.721834	773203	43627	6666	SOX12	SRY (sex determining region Y)-box 12
432	0.721337	787879	522992	219738	C10orf35	Chromosome 10 open reading frame 35
436	0.719728	384670	21958	56977	DKFZp762K2	Hypothetical protein DKFZp762K222
439	0.719418	897557	499891	3189	HNRPH3	Heterogeneous nuclear ribonucleoprotein H3 (2H9)
443	0.718888	529276	292575	7587	ZNF37A	Zinc finger protein 37a (KOX 21)
444	0.718209	120138	260720	56521	DNAJC12	DnaJ (Hsp40) homolog, subfamily C, member 12
445	0.717672	308238	Two hits	1277	COL1A1|NAPE-PLD	Collagen, type I, alpha 1|N-acyl-phosphatidylethanolamine-hydrolyzing phospholipase D
449	0.716155	2296063	271014	9847	KIAA0528	KIAA0528 gene product
450	0.715591	2231878	438533	11201	POLI	Polymerase (DNA directed) iota
453	0.715053	346977	475629	9779	TBC1D5	TBC1 domain family, member 5
456	0.714191	667598	493516	11168	PSIP1	PC4 and SFRS1 interacting protein 1
457	0.71412	1292521	323084	81890	QTRT1	Queuine tRNA-ribosyltransferase 1 (tRNA-guanine transglycosylase)
458	0.713897	782618	535224	23029	KIAA0117	KIAA0117 protein
461	0.712822	810617	Two hits	6144	RPL21|N/A	Ribosomal protein L21|Full length insert cDNA clone ZD75H06
464	0.712303	128302	446525	5763	PTMS	parathymosin
465	0.711855	950568	533855	65110	UPF3A	UPF3 regulator of nonsense transcripts homolog A (yeast)
469	0.710567	754581	288348	57523	KIAA1305	KIAA1305
471	0.710282	171916	408730	8506	CNTNAP1	Contactin associated protein 1
472	0.709256	563673	483239	501	ALDH7A1	Aldehyde dehydrogenase 7 family, member A1
473	0.709038	2563391	446149	3945	LDHB	Lactate dehydrogenase B
475	0.708812	51981	499839	6130	RPL7A	Ribosomal protein L7a
477	0.707889	503889	464912	55197	P15RS	Hypothetical protein FLJ10656
478	0.707517	2254123	367725	2624	GATA2	GATA binding protein 2
479	0.707227	2168378	534041	94009	SERHL	Serine hydrolase-like
480	0.707027	949934	96996	10949	HNRPA0	Heterogeneous nuclear ribonucleoprotein A0
484	0.705005	244227	134470	124540	MSI2	Musashi homolog 2 (Drosophila)
485	0.704985	246449	350268	359948	IRF2BP2	Interferon regulatory factor 2 binding protein 2
486	0.704972	454128	377705	55657	FLJ20531	Hypothetical protein FLJ20531
489	0.703735	1492412	5308	7311	UBA52	Ubiquitin A-52 residue ribosomal protein fusion product 1
491	0.702866	366353	335293	26155	DKFZP564C1	DKFZP564C186 protein
495	0.702184	814409	409230	10554	AGPAT1	1-acylglycerol-3-phosphate O-acyltransferase 1 (lysophosphatidic acid acyltransferase, alpha)
496	0.701899	773183	532755	29105	GTL3	Likely ortholog of mouse gene trap locus 3
499	0.70117	199577	440776	51611	CGI-30	CGI-30 protein
501	0.700732	240620	Two hits	57521	raptor|MGC14560	Raptor|Protein x 0004
503	0.700175	133977	182971	3841	KPNA5	Karyopherin alpha 5 (importin alpha 6)
505	0.699426	796498	390395	79752	FLJ14007	Hypothetical protein FLJ14007
509	0.698566	1636707	492599	8667	EIF3S3	Eukaryotic translation initiation factor 3, subunit 3 gamma, 40kDa
517	0.696374	1031940	51120	820	CAMP	Cathelicidin antimicrobial peptide
519	0.695699	666492	90232	9762	ProSAPiP1	ProSAPiP1 protein
525	0.6933	1601661	534375	8705	B3GALT4	UDP-Gal:betaGlcNAc beta 1,3-galactosyltransferase, polypeptide 4
529	0.692245	1574594	82045	4192	MDK	Midkine (neurite growth-promoting factor 2)
531	0.691879	745283	124047	374899	DKFZp779O1	Hypothetical protein DKFZp779O175
536	0.691154	511091	503463	400986	LOC400986	Protein immuno-reactive with anti-PTH polyclonal antibodies
542	0.688909	625786	380933	200916	LOC200916	Similar to ribosomal protein L22
543	0.688122	810951	532216	7978	MTERF	Transcription termination factor, mitochondrial
544	0.686819	213651	104925	8507	ENC1	Ectodermal-neural cortex (with BTB-like domain)
545	0.686554	489606	186424	54880	BCOR	BCL6 co-repressor
546	0.686396	897720	434971	7216	TRO	Trophinin
551	0.684669	950407	331478	64854	USP46	Ubiquitin specific protease 46
552	0.684423	725649	77810	4776	NFATC4	Nuclear factor of activated T-cells, cytoplasmic, calcineurin-dependent 4
553	0.684311	855755	299002	2091	FBL	Fibrillarin
554	0.683781	2324147	466651	8193	DPF1	D4, zinc and double PHD fingers family 1
555	0.683664	1475738	512676	6230	RPS25	Ribosomal protein S25
556	0.683634	357970	520287	25957	C6orf111	Chromosome 6 open reading frame 111
557	0.682979	125273	196981	2272	FHIT	Fragile histidine triad gene
558	0.68262	713230	529132	6415	SEPW1	Selenoprotein W, 1
559	0.68262	837874	301419	54386	TERF2IP	Telomeric repeat binding factor 2, interacting protein
560	0.682049	34093	0	0	N/A	N/A
561	0.680948	41192	0	0	N/A	N/A
564	0.680104	129071	205433	253738	DKFZp667B0	Early B-cell factor 3
565	0.679978	811046	534309	1397	CRIP2	Cysteine-rich protein 2
575	0.67559	773344	75317	6567	SLC16A2	Solute carrier family 16 (monocarboxylic acid transporters), member 2
577	0.675327	1947933	211472	64925	FLJ12800	Hypothetical protein FLJ12800
578	0.675243	811893	25601	1107	CHD3	Chromodomain helicase DNA binding protein 3
585	0.674131	810801	273330	375790	AGRN	Agrin
586	0.674108	3454207	501522	4255	MGMT	O-6-methylguanine-DNA methyltransferase
587	0.672347	2490482	406300	9349	RPL23	Ribosomal protein L23
588	0.672202	1588389	0	0	N/A	N/A
589	0.671653	823794	409989	4752	NEK3	NIMA (never in mitosis gene a)-related kinase 3
591	0.671191	1947953	0	0	N/A	N/A
592	0.670946	343538	510396	64919	BCL11B	B-cell CLL/lymphoma 11B (zinc finger protein)
595	0.669348	161763	343244	8906	AP1G2	Adaptor-related protein complex 1, gamma 2 subunit
597	0.669135	212165	432121	7001	PRDX2	Peroxiredoxin 2
598	0.66875	2326057	350229	22794	CASC3	Cancer susceptibility candidate 3
600	0.668616	757381	199343	56142	PCDHA6	Protocadherin alpha 6
601	0.66855	129355	533738	56912	FLJ21827	Hypothetical protein FLJ21827
606	0.667249	491418	Two hits	23022	KIAA0992|ZNF198	Palladin|Zinc finger protein 198
610	0.666032	525799	530792	2644	GCHFR	GTP cyclohydrolase I feedback regulator
612	0.665276	249753	Two hits	0	N/A|FLJ34306	CDNA clone IMAGE:6171379, containing frame-shift errors|FLJ34306 protein
614	0.664706	327444	175043	26504	CNNM4	cyclin M4
618	0.663089	75009	437008	2050	EPHB4	EPH receptor B4
619	0.662112	124578	507355	7556	ZNF10	Zinc finger protein 10 (KOX 1)
620	0.661163	814443	8715	84273	C4orf14	Chromosome 4 open reading frame 14
621	0.661159	838384	518608	114932	PP784	PP784 protein
627	0.659517	786283	102735	23635	SSBP2	Single-stranded DNA binding protein 2
628	0.658901	610103	289828	54522	ANKRD16	Ankyrin repeat domain 16
629	0.658452	75059	Two hits	6144	RPL21|C20orf119	Ribosomal protein L21|Chromosome 20 open reading frame 119
632	0.656934	1588331	515846	10856	RUVBL2	RuvB-like 2 (E. coli)
634	0.656269	809916	Two hits	7703	RNF110|LOC284106	Ring finger protein 110|Hypothetical protein LOC284106
635	0.656201	877827	311640	6233	RPS27A	Ribosomal protein S27a
637	0.65592	884513	517948	22907	DHX30	DEAH (Asp-Glu-Ala-His) box polypeptide 30
639	0.655438	878630	491172	26960	NBEA	Neurobeachin
640	0.655283	971367	512675	6202	RPS8	Ribosomal protein S8
641	0.655174	136449	35125	55701	FLJ10357	Hypothetical protein FLJ10357
643	0.654843	771260	65135	23053	KIAA0913	KIAA0913
645	0.654363	814095	524648	4048	LTA4H	Leukotriene A4 hydrolase
646	0.654152	884272	546259	3020	H3F3A	H3 histone, family 3A
648	0.653697	843134	433863	5037	PBP	Prostatic binding protein
650	0.652763	262804	534483	79142	MGC2941	Hypothetical protein MGC2941
651	0.652709	770452	516075	7072	TIA1	TIA1 cytotoxic granule-associated RNA binding protein
652	0.652007	296616	194329	79921	TCEAL4	Transcription elongation factor A (SII)-like 4
653	0.651815	753430	533526	546	ATRX	Alpha thalassemia/mental retardation syndrome X-linked (RAD54 homolog, S. cerevisiae)
654	0.651633	261604	112751	23383	KIAA0892	KIAA0892
656	0.650773	773462	405987	148398	SAMD11	Sterile alpha motif domain containing 11
657	0.650637	684890	460232	55623	THUMPD1	THUMP domain containing 1
661	0.64928	123425	496829	203522	DDX26B	DEAD/H (Asp-Glu-Ala-Asp/His) box polypeptide 26B
662	0.649274	240151	180919	3398	ID2	Inhibitor of DNA binding 2, dominant negative helix-loop-helix protein
664	0.649236	451587	7962	113802	FLJ30525	Hypothetical protein FLJ30525
666	0.648136	824081	490765	3782	KCNN3	Potassium intermediate/small conductance calcium-activated channel, subfamily N, member 3
670	0.645616	795805	529577	23350	SR140	U2-associated SR140 protein
671	0.644844	530197	192586	134147	LOC134147	Similar to mouse 2310016A09Rik gene
673	0.643928	32661	26312	10446	LRRN5	Leucine rich repeat neuronal 5
676	0.642776	784257	21611	3797	KIF3C	Kinesin family member 3C
678	0.642055	3027886	148090	1013	CDH15	Cadherin 15, M-cadherin (myotubule)
679	0.641911	309406	549166	54737	HSMPP8	M-phase phosphoprotein, mpp8
686	0.640727	1457251	442449	113189	D4ST-1	dermatan-4-sulfotransferase-1
691	0.639436	149544	25155	10276	NET1	Neuroepithelial cell transforming gene 1
700	0.6367	809876	524464	517	ATP5G2	ATP synthase, H+ transporting, mitochondrial F0 complex, subunit c (subunit 9), isoform 2
701	0.636631	74119	525700	6638	SNRPN	SNRPN upstream reading frame
703	0.635973	878545	515517	6141	RPL18	Ribosomal protein L18
705	0.63539	198917	463079	162427	LOC162427	Hypothetical protein LOC162427
708	0.634999	1584426	30141	54893	FLJ20313	Hypothetical protein FLJ20313
710	0.634745	781105	Two hits	9736	USP34|AHSA2	Ubiquitin specific protease 34|AHA1, activator of heat shock 90kDa protein ATPase homolog 2 (yeast)
711	0.63448	838829	443650	10765	JARID1B	Jumonji, AT rich interactive domain 1B (RBP2-like)
712	0.634252	753248	436590	23500	DAAM2	Dishevelled associated activator of morphogenesis 2
715	0.632897	1623128	371107	93134	ZNF561	Zinc finger protein 561
717	0.632676	359855	58650	55733	HHAT	Hedgehog acyltransferase
719	0.632115	767193	239631	10466	COG5	Component of oligomeric golgi complex 5
721	0.631735	897596	532359	6125	RPL5	Ribosomal protein L5
722	0.631733	770878	27935	94015	TTYH2	Tweety homolog 2 (Drosophila)
723	0.631315	725335	289123	10540	DCTN2	Dynactin 2 (p50)
724	0.631236	2494000	473317	55251	C20orf36	Chromosome 20 open reading frame 36
726	0.630994	1323328	1019	5745	PTHR1	Parathyroid hormone receptor 1
727	0.629722	124829	503490	375248	UNQ2430	Ankyrin-related
728	0.629312	137236	103329	22862	KIAA0970	KIAA0970 protein
729	0.628387	897667	152292	6594	SMARCA1	SWI/SNF related, matrix associated, actin dependent regulator of chromatin, subfamily a, member 1
730	0.628368	180561	Two hits	2946	GSTM2|GSTM1	Glutathione S-transferase M2 (muscle)|Glutathione S-transferase M1
731	0.62821	593780	213248	0	N/A	Homo sapiens, clone IMAGE:5268709, mRNA
733	0.62815	1569551	279815	51380	CSAD	Cysteine sulfinic acid decarboxylase
735	0.628043	809961	480356	6293	VPS52	Vacuolar protein sorting 52 (yeast)
736	0.627915	1323448	70327	1396	CRIP1	Cysteine-rich protein 1 (intestinal)
737	0.627822	32096	Two hits	57223	KIAA1387|N/A	KIAA1387 protein|Transcribed locus, weakly similar to NP_055301.1 neuronal thread protein AD7c-NTP [Homo sapiens]
738	0.627616	845771	511801	124944	MGC49942	Hypothetical protein MGC49942
742	0.627145	626487	513039	25942	SIN3A	SIN3 homolog A, transcription regulator (yeast)
744	0.626048	428063	495710	2824	GPM6B	Glycoprotein M6B
748	0.624702	430297	434059	2118	ETV4	Ets variant gene 4 (E1A enhancer binding protein, E1AF)
750	0.624396	260215	44067	196500	DKFZp547D2	Hypothetical protein DKFZp547D2210
751	0.624283	261481	Two hits	60626	RIC-8|CUL3	Likely ortholog of mouse synembryn|Cullin 3
754	0.623617	742565	505625	60314	C12orf10	Chromosome 12 open reading frame 10
755	0.623511	45578	463978	5608	MAP2K6	Mitogen-activated protein kinase kinase 6
757	0.623083	34849	515070	1938	EEF2	Eukaryotic translation elongation factor 2
759	0.622858	246276	152618	92092	MGC14289	similar to RIKEN cDNA 1200014N16 gene
761	0.622366	214006	Two hits	0	N/A|HIST1H2BC	Transcribed locus|Histone 1, H2bc
762	0.621712	824114	471876	84289	ING5	Inhibitor of growth family, member 5
767	0.620676	590145	516777	23677	SH3BP4	SH3-domain binding protein 4
770	0.619251	547058	79101	900	CCNG1	Cyclin G1
771	0.619181	712600	0	0	N/A	N/A
774	0.618456	395573	0	0	N/A	N/A
775	0.618396	1952866	522099	84720	PIGO	Phosphatidylinositol glycan, class O
776	0.618177	1558164	89901	5141	PDE4A	Phosphodiesterase 4A, cAMP-specific (phosphodiesterase E2 dunce homolog, Drosophila)
778	0.617907	2496590	401145	5978	REST	RE1-silencing transcription factor
779	0.617795	859118	408577	317662	KIAA0974	KIAA0974
781	0.616708	859192	20021	6843	VAMP1	Vesicle-associated membrane protein 1 (synaptobrevin 1)
782	0.61641	360047	444445	6604	SMARCD3	SWI/SNF related, matrix associated, actin dependent regulator of chromatin, subfamily d, member 3
784	0.615839	1947890	0	0	N/A	N/A
785	0.615787	665658	89404	4488	MSX2	Msh homeo box homolog 2 (Drosophila)
788	0.614956	1521767	155591	2294	FOXF1	Forkhead box F1
790	0.614782	291341	277677	4705	NDUFA10	NADH dehydrogenase (ubiquinone) 1 alpha subcomplex, 10, 42kDa
791	0.614738	502977	100299	3980	LIG3	Ligase III, DNA, ATP-dependent
794	0.613866	325583	35096	57659	ZBTB4	Zinc finger and BTB domain containing 4
795	0.613531	809685	8309	23344	MBC2	Likely ortholog of mouse membrane bound C2 domain containing protein
796	0.613292	267186	133916	152485	LOC152485	Hypothetical protein LOC152485
802	0.611288	40880	Two hits	402146	N/A|B3GAT3	Hypothetical gene supported by BC019832; NM_012200|Beta-1,3-glucuronyltransferase 3 (glucuronosyltransferase I)
806	0.609956	471729	442781	10166	SLC25A15	Hypothetical protein LOC283507
807	0.609761	197765	432862	10299	MARCH-VI	Membrane-associated RING-CH protein VI
808	0.60976	813265	370359	4781	NFIB	Nuclear factor I/B
815	0.608672	204536	185807	91949	COG7	Component of oligomeric golgi complex 7
816	0.608565	783645	531106	58517	RBM25	RNA binding motif protein 25
817	0.608274	770794	521482	6461	SHB	SHB (Src homology 2 domain containing) adaptor protein B
818	0.608173	308281	Two hits	7343	UBTF|APOM	Upstream binding transcription factor, RNA polymerase I|Apolipoprotein M
819	0.608086	40881	458375	79608	RIC3	RIC3 protein
820	0.607854	745467	519347	140890	SFRS12	Splicing factor, arginine/serine-rich 12
821	0.607389	41228	26606	0	N/A	Homo sapiens transcribed sequences
822	0.60698	753157	Two hits	2673	GFPT1|JMJD1B	Glutamine-fructose-6-phosphate transaminase 1|Jumonji domain containing 1B
826	0.606288	50685	468186	54497	KIAA1414	KIAA1414 protein
827	0.605754	815550	182982	23015	GOLGIN-67	Golgin-67
832	0.603974	154465	10136	670	BPHL	Biphenyl hydrolase-like (serine hydrolase; breast epithelial mucin-associated antigen)
833	0.603961	142851	191320	138050	FLJ32731	Hypothetical protein FLJ32731
834	0.603688	298281	487648	23161	SNX13	Sorting nexin 13
837	0.601659	814662	515048	10717	AP4B1	Adaptor-related protein complex 4, beta 1 subunit
840	0.600721	1471829	529631	6165	RPL35A	Ribosomal protein L35a
843	0.599947	137626	0	0	N/A	N/A
844	0.599893	196259	529551	57337	SENP7	SUMO1/sentrin specific protease 7
845	0.599802	306813	1041	6098	ROS1	V-ros UR2 sarcoma virus oncogene homolog 1 (avian)
846	0.599733	40827	0	0	N/A	N/A
855	0.597709	788087	288042	80139	FLJ14299	Hypothetical protein FLJ14299
860	0.596625	427980	269211	9202	ZNF262	Zinc finger protein 262
861	0.596584	1637296	356794	6229	RPS24	Ribosomal protein S24
862	0.596104	1455602	459574	403340	MGC70870	Hypothetical LOC403340
864	0.59556	82556	354056	5447	POR	P450 (cytochrome) oxidoreductase
866	0.595084	113298	443061	79868	CXorf45	Chromosome X open reading frame 45
867	0.594836	276617	549168	54764	ZRANB1	Zinc finger, RAN-binding domain containing 1
868	0.59479	786573	Two hits	55186	FLJ10618|GRB2	Hypothetical protein FLJ10618|Growth factor receptor-bound protein 2
869	0.594721	2245891	449463	0	N/A	Homo sapiens transcribed sequence with strong similarity to protein pir:JC7168 (H.sapiens) JC7168 lens epithelium-derived growth factor - human
870	0.594643	32681	0	0	N/A	N/A
872	0.594587	1555406	412468	116138	KLHDC3	Kelch domain containing 3
875	0.59444	784589	80343	4324	MMP15	Matrix metalloproteinase 15 (membrane-inserted)
876	0.594289	884662	205865	143458	LOC143458	Hypothetical protein LOC143458
877	0.594156	825296	211800	22796	COG2	Component of oligomeric golgi complex 2
880	0.592623	192242	438429	6223	RPS19	Ribosomal protein S19
883	0.59223	51275	495473	4851	NOTCH1	Notch homolog 1, translocation-associated (Drosophila)
885	0.59201	855620	505735	4666	NACA	Nascent-polypeptide-associated complex alpha polypeptide
892	0.590107	2565790	549102	10421	CD2BP2	CD2 antigen (cytoplasmic tail) binding protein 2
893	0.589566	2448778	11590	8722	CTSF	Cathepsin F
894	0.589537	1468443	61581	115557	GEFT	RAC/CDC42 exchange factor
897	0.588767	1592592	521267	441295	OR2A9P	Olfactory receptor, family 2, subfamily A, member 9 pseudogene
901	0.588229	767313	347991	7026	NR2F2	Nuclear receptor subfamily 2, group F, member 2
902	0.58821	454795	481166	84869	CBR4	Carbonic reductase 4
905	0.587607	897145	435841	26058	TNRC15	Trinucleotide repeat containing 15
906	0.586911	809578	378103	6193	RPS5	Ribosomal protein S5
912	0.585701	210887	546303	6767	ST13	Suppression of tumorigenicity 13 (colon carcinoma) (Hsp70 interacting protein)
913	0.585581	35185	27283	2560	GABRB1	Gamma-aminobutyric acid (GABA) A receptor, beta 1
914	0.58536	525345	480837	8821	INPP4B	Inositol polyphosphate-4-phosphatase, type II, 105kDa
915	0.58495	773233	517172	11083	DATF1	Death associated transcription factor 1
916	0.584326	418394	434386	201229	LOC201229	Hypothetical protein LOC201229
924	0.581191	28735	Two hits	55529	DKFZp762O0|VIL2	Hypothetical protein DKFZp762O076|Villin 2 (ezrin)
925	0.580369	1055753	535961	10210	TOPORS	Topoisomerase I binding, arginine/serine-rich
927	0.579934	2109176	159643	123099	C14orf66	Degenerative spermatocyte homolog 2, lipid desaturase (Drosophila)
929	0.579122	826218	533339	8863	PER3	Period homolog 3 (Drosophila)
934	0.57834	897884	443891	57685	KIAA1573	KIAA1573 protein
936	0.577541	111150	407755	84708	LNX	Ligand of numb-protein X
937	0.577252	487425	528302	1070	CETN3	Centrin, EF-hand protein, 3 (CDC31 homolog, yeast)
940	0.576709	50887	106185	5900	RALGDS	Ral guanine nucleotide dissociation stimulator
941	0.576617	321247	380897	64400	FTS	Fused toes homolog (mouse)
942	0.576578	840763	Two hits	2970	GTF2IP1|GTF2IP1	General transcription factor II, i, pseudogene 1|General transcription factor II, i, pseudogene 1
943	0.576486	30885	506663	9733	SART3	Squamous cell carcinoma antigen recognised by T cells 3
946	0.576225	154790	415768	4804	NGFR	Nerve growth factor receptor (TNFR superfamily, member 16)
948	0.576087	435486	389037	8888	MCM3AP	MCM3 minichromosome maintenance deficient 3 (S. cerevisiae) associated protein
953	0.575329	2577249	513083	6133	RPL9	Ribosomal protein L9
955	0.574207	2011174	517782	26140	TTLL3	Tubulin tyrosine ligase-like family, member 3
956	0.574173	743884	436113	23368	PPP1R13B	Protein phosphatase 1, regulatory (inhibitor) subunit 13B
964	0.572532	1636907	5009	80298	LOC80298	Transcription termination factor-like protein
967	0.572115	823679	464697	753	C18orf1	Chromosome 18 open reading frame 1
968	0.571529	137931	0	0	N/A	N/A
971	0.570322	590298	462913	84311	MRPL45	Mitochondrial ribosomal protein L45
979	0.568966	49860	256667	5164	PDK2	Pyruvate dehydrogenase kinase, isoenzyme 2
983	0.567796	21684	513811	863	CBFA2T3	Core-binding factor, runt domain, alpha subunit 2; translocated to, 3
984	0.566978	811108	534360	7205	TRIP6	Thyroid hormone receptor interactor 6
985	0.566804	271102	502917	9973	CCS	Copper chaperone for superoxide dismutase
986	0.566765	2308841	436093	7916	BAT2	HLA-B associated transcript 2
988	0.566105	684644	507433	7750	ZNF198	Zinc finger protein 198
989	0.565601	769917	521934	55630	SLC39A4	Solute carrier family 39 (zinc transporter), member 4
991	0.565249	645044	334911	25776	PGEA1	PKD2 interactor, golgi and endoplasmic reticulum associated 1
992	0.564944	510396	Two hits	7786	MAP3K12|PCBP2	Mitogen-activated protein kinase kinase kinase 12|Poly(rC) binding protein 2
994	0.564574	756657	471400	7701	ZNF142	Zinc finger protein 142 (clone pHZ-49)
995	0.564462	2490795	194679	8839	WISP2	WNT1 inducible signaling pathway protein 2
996	0.564408	796287	503878	4684	NCAM1	Neural cell adhesion molecule 1
997	0.564137	201125	182137	8339	HIST1H2BG	Histone 1, H2bg
998	0.563663	594517	Two hits	6431	SFRS6|N/A	Splicing factor, arginine/serine-rich 6|Transcribed locus
1000	0.563126	325600	437256	81488	GRINL1A	Glutamate receptor, ionotropic, N-methyl D-aspartate-like 1A
1001	0.563048	296198	130188	1130	CHS1	Chediak-Higashi syndrome 1
1005	0.562126	198694	459507	123355	LRRC28	Leucine rich repeat containing 28
1009	0.561089	812027	105234	23592	MAN1	integral inner nuclear membrane protein
1010	0.560847	249688	376071	894	CCND2	Cyclin D2
1013	0.560548	51631	6278	26007	DKFZP586B1	DKFZP586B1621 protein
1014	0.560491	713922	279837	2946	GSTM2	Glutathione S-transferase M2 (muscle)
1015	0.560396	725117	546352	23245	ASTN2	Astrotactin 2
1017	0.559944	825012	333414	84316	MGC14151	Hypothetical protein MGC14151
1019	0.559313	298231	167017	2550	GABBR1	Gamma-aminobutyric acid (GABA) B receptor, 1
1021	0.558883	503639	221873	79047	KCTD15	Potassium channel tetramerisation domain containing 15
1025	0.558186	1671006	306425	25998	IBTK	Inhibitor of Bruton agammaglobulinemia tyrosine kinase
1028	0.557749	809996	27335	63826	SRR	serine racemase
1029	0.557403	1492147	446628	6191	RPS4X	Butyrophilin-like 9
1032	0.556731	38763	Two hits	5867	RAB4A|SPHAR	RAB4A, member RAS oncogene family|S-phase response (cyclin-related)
1033	0.556541	824704	75694	4351	MPI	Mannose phosphate isomerase
1039	0.555708	897296	497492	4194	MDM4	Mdm4, transformed 3T3 cell double minute 4, p53 binding protein (mouse)
1041	0.55543	812987	43899	129787	TMEM18	Transmembrane protein 18
1044	0.555173	194384	529798	689	BTF3	Basic transcription factor 3
1046	0.554821	782700	108614	23122	CLASP2	Cytoplasmic linker associated protein 2
1047	0.55475	307475	106861	202347	LOC202347	Hypothetical protein LOC202347
1052	0.553742	209246	446852	51386	EIF3S6IP	Eukaryotic translation initiation factor 3, subunit 6 interacting protein
1054	0.552717	244796	489051	261729	STEAP2	Six transmembrane epithelial antigen of prostate 2
1055	0.552443	1435029	522090	2592	GALT	Galactose-1-phosphate uridylyltransferase
1065	0.551528	51973	Two hits	6418	SET|N/A	SET translocation (myeloid leukemia-associated)|Transcribed locus
1070	0.550766	2020772	31130	7108	TM7SF2	Transmembrane 7 superfamily member 2
1082	0.547476	265522	156967	57556	SEMA6A	Sema domain, transmembrane domain (TM), and cytoplasmic domain, (semaphorin) 6A
1085	0.54664	785642	408790	51227	DSCR5	Down syndrome critical region gene 5
1086	0.546571	2506265	476273	9254	CACNA2D2	Calcium channel, voltage-dependent, alpha 2/delta subunit 2
1093	0.54548	1588924	405619	56952	PRTFDC1	Phosphoribosyl transferase domain containing 1
1094	0.545282	1575008	516114	23559	WBP1	WW domain binding protein 1
1095	0.545104	436121	533717	8788	DLK1	Delta-like 1 homolog (Drosophila)
1100	0.544015	770704	79110	4691	NCL	Nucleolin
1101	0.543948	123802	61418	4236	MFAP1	Microfibrillar-associated protein 1
1104	0.543873	753692	438236	3983	ABLIM1	Actin binding LIM protein 1
1105	0.543852	243546	522029	55958	KLHL9	Kelch-like 9 (Drosophila)
1107	0.543517	322914	130873	52	ACP1	Acid phosphatase 1, soluble
1108	0.543333	26203	0	0	N/A	N/A
1109	0.543289	810772	352614	254531	LOC254531	PLSC domain containing protein
1110	0.543275	21899	285197	6733	SRPK2	SFRS protein kinase 2
1118	0.540899	243580	546244	1106	CHD2	Chromodomain helicase DNA binding protein 2
1119	0.54079	810008	409210	9666	DZIP3	Zinc finger DAZ interacting protein 3
1121	0.540762	2566714	512810	8694	DGAT1	Diacylglycerol O-acyltransferase homolog 1 (mouse)
1133	0.538643	290841	437275	85236	HIST1H2BK	Histone 1, H2bk
1134	0.53842	273625	26745	51259	MGC13379	HSPC244
1135	0.538283	23176	323537	84058	FLJ12953	Hypothetical protein FLJ12953 similar to Mus musculus D3Mm3e
1137	0.536919	2459966	8102	6224	RPS20	Ribosomal protein S20
1141	0.536039	126455	0	0	N/A	N/A
1142	0.535899	2313912	434888	22838	RNF44	Ring finger protein 44
1143	0.535833	1948577	409117	9678	PHF14	PHD finger protein 14
1148	0.53485	838155	379191	79966	SCD4	stearoyl-CoA desaturase 4
1150	0.53421	1950149	154218	133022	TRAM1L1	Translocation associated membrane protein 1-like 1
1152	0.534108	840990	348387	2948	GSTM4	Glutathione S-transferase M4
1157	0.533405	277266	441488	90933	TRIM41	Tripartite motif-containing 41
1158	0.532226	812161	436554	84552	PARD6G	Par-6 partitioning defective 6 homolog gamma (C. elegans)
1161	0.531606	770868	159223	4665	NAB2	NGFI-A binding protein 2 (EGR1 binding protein 2)
1164	0.531272	609980	188501	5049	PAFAH1B2	Platelet-activating factor acetylhydrolase, isoform Ib, beta subunit 30kDa
1165	0.530829	133930	Two hits	170463	SSBP4|DISP2	Single stranded DNA binding protein 4|Dispatched homolog 2 (Drosophila)
1167	0.530671	284100	464422	81035	COLEC12	Collectin sub-family member 12
1170	0.53008	292399	Two hits	1373	CPS1|OR2B6	Carbamoyl-phosphate synthetase 1, mitochondrial|Olfactory receptor, family 2, subfamily B, member 6
1174	0.52914	884514	28872	165215	KIAA1946	KIAA1946
1178	0.528409	345262	533023	56133	PCDHB2	Protocadherin beta 2
1179	0.528396	562729	416073	6279	S100A8	S100 calcium binding protein A8 (calgranulin A)
1186	0.527258	897745	9003	64755	FLJ13868	Hypothetical protein FLJ13868
1187	0.527171	1475659	75799	5652	PRSS8	Protease, serine, 8 (prostasin)
1189	0.526409	2329679	118555	25794	FSCN2	Fascin homolog 2, actin-bundling protein, retinal (Strongylocentrotus purpuratus)
1190	0.526282	392647	379185	130535	FLJ31322	Hypothetical protein FLJ31322
1196	0.52458	23514	Two hits	0	N/A|PRR4	Transcribed locus|Proline rich 4 (lacrimal)
1197	0.524562	323599	1735	3625	INHBB	Inhibin, beta B (activin AB beta polypeptide)
1201	0.523187	285226	2780	3727	JUND	Jun D proto-oncogene
1202	0.522629	796643	5025	10529	NEBL	Nebulette
1207	0.521707	2568350	514167	3880	KRT19	Keratin 19
1211	0.520699	2308263	69745	2232	FDXR	Ferredoxin reductase
1213	0.520492	436070	528988	23632	CA14	Carbonic anhydrase XIV
1215	0.519734	450152	356135	4213	MEIS4	Meis1, myeloid ecotropic viral integration site 1 homolog 4 (mouse)
1216	0.519686	298122	173859	8324	FZD7	Frizzled homolog 7 (Drosophila)
1220	0.519257	1675553	132550	8970	HIST1H2BJ	Histone 1, H2bj
1222	0.518867	773579	303808	6936	C2orf3	Chromosome 2 open reading frame 3
1225	0.518436	1894160	487450	0	N/A	Homo sapiens transcribed sequences
1227	0.518122	161950	483486	51780	JMJD1B	Jumonji domain containing 1B
1228	0.51811	811604	91531	4302	MLLT6	Myeloid/lymphoid or mixed-lineage leukemia (trithorax homolog, Drosophila); translocated to, 10
1229	0.517995	122359	0	0	N/A	N/A
1231	0.517638	2455403	549076	7644	ZNF91	Zinc finger protein 91 (HPF7, HTF10)
1233	0.517407	272262	200100	222166	Ells1	Hypothetical protein Ells1
1234	0.516979	712454	25362	221079	ARL8	ADP-ribosylation factor-like 8
1235	0.516701	746161	530970	605	BCL7A	B-cell CLL/lymphoma 7A
1237	0.515789	277403	522997	219699	UNC5B	Unc-5 homolog B (C. elegans)
1241	0.515364	469952	508266	170622	COMMD6	COMM domain containing 6
1242	0.515312	430218	288178	6738	SSA2	Sjogren syndrome antigen A2 (60kDa, ribonucleoprotein autoantigen SS-A/Ro)
1246	0.515058	145256	371282	6929	TCF3	Transcription factor 3 (E2A immunoglobulin enhancer binding factors E12/E47)
1248	0.514851	487499	423725	7586	ZKSCAN1	Zinc finger with KRAB and SCAN domains 1
1249	0.514578	346834	144130	55186	FLJ10618	Hypothetical protein FLJ10618
1250	0.514341	376844	445244	55084	FLJ10159	Hypothetical protein FLJ10159
1253	0.513582	745583	252713	51112	TTC15	Tetratricopeptide repeat domain 15
1258	0.513245	322028	516032	3030	HADHA	Hydroxyacyl-Coenzyme A dehydrogenase/3-ketoacyl-Coenzyme A thiolase/enoyl-Coenzyme A hydratase (trifunctional protein), alpha subunit
1265	0.511893	454896	368078	10294	DNAJA2	DnaJ (Hsp40) homolog, subfamily A, member 2
1266	0.511776	666218	133379	7042	TGFB2	Transforming growth factor, beta 2
1268	0.511701	322123	303055	123016	TTC8	Tetratricopeptide repeat domain 8
1272	0.511377	74566	370770	7514	XPO1	Exportin 1 (CRM1 homolog, yeast)
1275	0.511002	868630	507916	8848	TGFB1I4	Transforming growth factor beta 1 induced transcript 4
1276	0.510722	1239877	528354	26156	CSIG	Cellular senescence inhibited gene protein
1278	0.509957	451161	434200	339500	MGC42493	Hypothetical protein MGC42493
1280	0.50989	484701	109731	146346	LOC146346	Hypothetical protein LOC146346
1281	0.50953	138693	414183	349114	LOC349114	Hypothetical protein LOC349114
1286	0.509153	2243734	442881	375057	DKFZp761P2	Similar to hypothetical protein Y97E10AL.1
1291	0.508374	810120	418175	51160	VPS28	Vacuolar protein sorting 28 (yeast)
1295	0.507601	251875	6638	50804	MYEF2	Myelin expression factor 2
1298	0.506732	127119	42217	81533	CDA08	T-cell immunomodulatory protein
1301	0.505823	42123	13351	10314	LANCL1	LanC lantibiotic synthetase component C-like 1 (bacterial)
1302	0.505789	810974	3068	6596	SMARCA3	SWI/SNF related, matrix associated, actin dependent regulator of chromatin, subfamily a, member 3
1303	0.505787	1874052	486488	79541	OR2A4	Olfactory receptor, family 2, subfamily A, member 4
1304	0.505474	950768	157351	29789	PTD004	Hypothetical protein PTD004
1310	0.504645	143426	502876	388	RHOB	Ras homolog gene family, member B
1312	0.503862	302632	155586	10233	B7	B7 gene
1314	0.503469	52960	520955	81554	WBSCR16	Williams-Beuren syndrome chromosome region 16
1316	0.503285	811562	Two hits	388134	N/A|NEO1	Hypothetical LOC388134|Neogenin homolog 1 (chicken)
1317	0.503237	436552	131715	64062	C13orf10	Chromosome 13 open reading frame 10
1320	0.5029	2304672	492203	7015	TERT	Telomerase reverse transcriptase
1321	0.502837	753420	221407	23142	KIAA0276	KIAA0276 protein
1322	0.502806	2346624	778	2980	GUCA2A	Guanylate cyclase activator 2A (guanylin)
1327	0.502157	362532	524425	81566	C12orf22	Chromosome 12 open reading frame 22
1329	0.501911	206094	518804	26057	ANKRD17	Ankyrin repeat domain 17
1333	0.501321	450745	444213	7091	TLE4	Transducin-like enhancer of split 4 (E(sp1) homolog, Drosophila)
1334	0.501162	813488	181444	252839	TMEM9	Transmembrane protein 9
1336	0.500601	810552	504620	11331	REA	Repressor of estrogen receptor activity
1340	0.500105	282162	378848	374676	LOC374676	Similar to golgi autoantigen, golgin subfamily a, 2; SY11 protein
1343	0.499193	897199	523215	4714	NDUFB8	NADH dehydrogenase (ubiquinone) 1 beta subcomplex, 8, 19kDa
1345	0.498484	454475	54941	5256	PHKA2	Phosphorylase kinase, alpha 2 (liver)
1346	0.498287	825418	496710	10735	STAG2	Stromal antigen 2
1348	0.498071	22282	436922	10206	RFP2	Ret finger protein 2
1349	0.497618	770424	434873	2189	FANCG	Fanconi anemia, complementation group G
1350	0.4976	1635022	247362	23564	DDAH2	Dimethylarginine dimethylaminohydrolase 2
1353	0.495813	1707953	335163	22998	KIAA1102	KIAA1102 protein
1356	0.495091	268258	Two hits	340719	NANOS1|N/A	Nanos homolog 1 (Drosophila)|Transcribed locus
1358	0.494595	2312236	95260	51439	FAM8A1	Family with sequence similarity 8, member A1
1360	0.494015	1468040	0	0	N/A	N/A
1361	0.493926	878681	400295	6156	RPL30	Ribosomal protein L30
1362	0.493727	194986	188553	5930	RBBP6	Retinoblastoma binding protein 6
1364	0.493601	852520	528803	7385	UQCRC2	Ubiquinol-cytochrome c reductase core protein II
1372	0.492932	2462525	421474	23461	ABCA5	ATP-binding cassette, sub-family A (ABC1), member 5
1375	0.491671	147630	530936	80205	CHD9	Chromodomain helicase DNA binding protein 9
1379	0.490681	108764	Two hits	84962	JUB|N/A	Jub, ajuba homolog (Xenopus laevis)|Homo sapiens, clone IMAGE:3453782, mRNA
1381	0.49042	429448	188456	5279	PIGC	Phosphatidylinositol glycan, class C
1382	0.490197	66556	13024	25974	DKFZP564I1	DKFZP564I122 protein
1385	0.489847	358549	28249	55906	KIAA1166	KIAA1166
1389	0.48941	789091	484950	8334	HIST1H2AC	Histone 1, H2ac
1394	0.487864	82171	220950	2309	FOXO3A	Forkhead box O3A
1399	0.487126	2404649	300863	26013	L3MBTL	L(3)mbt-like (Drosophila)
1405	0.486417	2570895	425125	6159	RPL29	Ribosomal protein L29
1406	0.486214	897865	27695	4281	MID1	Midline 1 (Opitz/BBB syndrome)
1407	0.486094	291974	386384	6228	RPS23	Ribosomal protein S23
1408	0.485985	272018	230601	131118	TIM14	Homolog of yeast TIM14
1410	0.485454	701711	436350	55900	ZNF302	zinc finger protein 302
1414	0.485177	594322	368610	9061	PAPSS1	3'-phosphoadenosine 5'-phosphosulfate synthase 1
1415	0.484831	898044	532685	56265	CPXM	Carboxypeptidase X (M14 family)
1417	0.484659	271899	35433	8476	CDC42BPA	CDC42 binding protein kinase alpha (DMPK-like)
1418	0.48434	127510	Two hits	993	CDC25A|N/A	Cell division cycle 25A|Transcribed locus
1419	0.483988	416328	191219	8895	CPNE3	Copine III
1421	0.483704	129146	339639	9167	COX7A2L	Cytochrome c oxidase subunit VIIa polypeptide 2 like
1422	0.48297	435509	432674	51520	LARS	Leucyl-tRNA synthetase
1423	0.48257	2056049	137594	8340	HIST1H2BL	Histone 1, H2bl
1425	0.482135	434782	100914	55125	Cep192	Centrosomal protein 192 kDa
1426	0.481849	488149	301526	80263	TRIM45	Tripartite motif-containing 45
1428	0.481676	380890	356216	54855	FAM46C	Family with sequence similarity 46, member C
1429	0.481212	590390	505295	85437	MADP-1	MADP-1 protein
1433	0.480574	50037	528711	90668	LOC90668	Hypothetical protein BC008134
1441	0.479314	290235	Two hits	9098	USP6|LOC220594	Ubiquitin specific protease 6 (Tre-2 oncogene)|TL132 protein
1442	0.478911	380898	306329	54469	ZA20D3	Zinc finger, A20 domain containing 3
1447	0.478154	397488	129895	6926	TBX3	T-box 3 (ulnar mammary syndrome)
1448	0.478011	773246	202430	6015	RING1	Ring finger protein 1
1449	0.477952	74208	476706	51253	MRPL37	Mitochondrial ribosomal protein L37
1453	0.47733	1391682	77313	8558	CDK10	Cyclin-dependent kinase (CDC2-like) 10
1455	0.476945	2435159	103665	50853	VILL	Villin-like
1456	0.476938	131452	Two hits	0	N/A|KIAA1102	MRNA; cDNA DKFZp586G0321 (from clone DKFZp586G0321)|KIAA1102 protein
1459	0.476362	49318	466791	558	AXL	AXL receptor tyrosine kinase
1462	0.476178	195547	136829	5991	RFX3	Regulatory factor X, 3 (influences HLA class II expression)
1464	0.475539	854570	515534	8463	TEAD2	TEA domain family member 2
1467	0.475168	754358	124611	6695	SPOCK	Sparc/osteonectin, cwcv and kazal-like domains proteoglycan (testican)
1468	0.475036	1684385	64064	23416	KCNH3	Potassium voltage-gated channel, subfamily H (eag-related), member 3
1470	0.474664	310138	484423	2295	FOXF2	Forkhead box F2
1472	0.474467	486279	165830	2122	EVI1	Ecotropic viral integration site 1
1473	0.474307	1499819	416630	64426	SDS3	Likely ortholog of mouse Sds3
1476	0.473491	298384	15106	11161	C14orf1	Chromosome 14 open reading frame 1
1477	0.473458	235179	178011	56257	FLJ20257	Hypothetical protein FLJ20257
1478	0.473246	234736	514746	2627	GATA6	GATA binding protein 6
1481	0.472314	287634	205427	57539	WDR35	WD repeat domain 35
1482	0.471791	742562	7765	29965	C16orf5	Chromosome 16 open reading frame 5
1483	0.471748	21649	144476	23518	R3HDM	R3H domain (binds single-stranded nucleic acids) containing
1485	0.471148	1588306	410406	56916	SMARCAD1	SWI/SNF-related, matrix-associated actin-dependent regulator of chromatin, subfamily a, containing DEAD/H box 1
1486	0.47113	811612	512635	55599	RNP	U11/U12 snRNP 65K
1487	0.471103	815161	Two hits	7551	ZNF3|KIAA0515	Zinc finger protein 3 (A8-51)|KIAA0515
1488	0.471077	785778	Two hits	55037	FLJ20758|BUB3	FLJ20758 protein|BUB3 budding uninhibited by benzimidazoles 3 homolog (yeast)
1489	0.470955	504452	517373	5498	PPOX	Protoporphyrinogen oxidase
1491	0.470789	810358	Two hits	1191	CLU|ACADVL	Clusterin (complement lysis inhibitor, SP-40,40, sulfated glycoprotein 2, testosterone-repressed prostate message 2, apolipoprotein J)|Acyl-Coenzyme A dehydrogenase, very long chain
1492	0.470651	268338	Two hits	0	N/A|AEBP2	Transcribed locus|AE binding protein 2
1493	0.470547	814616	178499	29068	HSPC063	HSPC063 protein
1495	0.470271	1032048	371887	255626	HIST1H2BA	Histone 1, H2ba
1496	0.470057	712888	546323	8803	SUCLA2	Succinate-CoA ligase, ADP-forming, beta subunit
1497	0.469823	1088345	112408	6278	S100A7	S100 calcium binding protein A7 (psoriasin 1)
1499	0.469411	243882	286073	8493	PPM1D	Protein phosphatase 1D magnesium-dependent, delta isoform
1500	0.469328	471682	436178	89944	LOC89944	Hypothetical protein BC008326
1502	0.469037	838446	221941	79901	CYBRD1	Cytochrome b reductase 1
1503	0.468961	730633	534387	51747	CROP	Cisplatin resistance-associated overexpressed protein
1506	0.468431	383633	522472	8019	BRD3	Bromodomain containing 3
1509	0.467292	291083	369022	79817	MOBKL2B	MOB1, Mps One Binder kinase activator-like 2B (yeast)
1510	0.467251	504279	495656	6907	TBL1X	Transducin (beta)-like 1X-linked
1512	0.467133	279378	435277	9143	SYNGR3	Synaptogyrin 3
1513	0.466922	1292156	505905	23592	LEMD3	LEM domain containing 3
1514	0.466703	878587	513871	124936	MGC32124	Hypothetical protein MGC32124
1519	0.46642	66491	200821	51090	TM4SF11	Transmembrane 4 superfamily member 11 (plasmolipin)
1521	0.466226	845345	18894	10053	AP1M2	Adaptor-related protein complex 1, mu 2 subunit
1523	0.466139	417976	282998	23543	RBM9	RNA binding motif protein 9
1526	0.465964	745468	511983	26256	CABYR	Calcium-binding tyrosine-(Y)-phosphorylation regulated (fibrousheathin 2)
1529	0.465659	195397	515317	55364	IMPACT	Hypothetical protein IMPACT
1530	0.46547	35191	514036	6388	SDF2	Stromal cell-derived factor 2
1531	0.465016	359539	500874	79004	CUEDC2	CUE domain containing 2
1532	0.464665	825740	Two hits	5987	RFP|DNAJC10	Ret finger protein|DnaJ (Hsp40) homolog, subfamily C, member 10
1534	0.464457	2326112	546266	4197	MDS1	Myelodysplasia syndrome 1
1537	0.464217	160609	150725	54756	IL17RD	Interleukin 17 receptor D
1542	0.462681	259267	0	0	N/A	N/A
1543	0.462574	2306417	202238	25962	DKFZP434I1	DKFZP434I116 protein
1546	0.461952	950355	524331	144203	OVOS2	Ovostatin 2
1547	0.461947	843110	74576	2664	GDI1	GDP dissociation inhibitor 1
1550	0.461539	435694	0	0	N/A	N/A
1561	0.460314	502161	460978	8883	APPBP1	Amyloid beta precursor protein binding protein 1, 59kDa
1564	0.459976	49920	292579	9791	PTDSS1	Phosphatidylserine synthase 1
1567	0.459854	742094	309849	80017	C14orf159	Chromosome 14 open reading frame 159
1568	0.459744	826971	234573	220594	LOC220594	TL132 protein
1569	0.45956	1631253	348326	50861	STMN3	Stathmin-like 3
1570	0.459491	229666	Two hits	4705	NDUFA10|N/A	NADH dehydrogenase (ubiquinone) 1 alpha subcomplex, 10, 42kDa|Transcribed locus
1577	0.458646	838240	134060	54874	FNBP1L	Formin binding protein 1-like
1578	0.45842	378242	301431	58491	ZNF71	Zinc finger protein 71 (Cos26)
1584	0.457587	2271240	546289	6206	RPS12	Ribosomal protein S12
1585	0.45743	431803	334612	6635	SNRPE	Small nuclear ribonucleoprotein polypeptide E
1586	0.457306	739247	471011	23451	SF3B1	Splicing factor 3b, subunit 1, 155kDa
1587	0.457216	415046	Two hits	388152	LOC388152|FLJ22795	LOC388161|Hypothetical protein FLJ22795
1588	0.457163	429148	153299	1797	DOM3Z	Dom-3 homolog Z (C. elegans)
1590	0.456915	2493187	374503	10933	MORF4L1	Mortality factor 4 like 1
1591	0.456779	470261	Two hits	0	N/A|LOC153561	(clone DR3) mRNA fragment.|Hypothetical LOC389295
1592	0.456401	758206	Two hits	9883	POM121|N/A	Postmeiotic segregation increased 2-like 2|Transcribed locus, strongly similar to NP_002670.1 postmeiotic segregation increased 2-like 2 [Homo sapiens]
1597	0.45576	609155	163244	57633	LRRN1	Leucine rich repeat neuronal 1
1598	0.455739	814465	520575	5379	PMS2L1	Postmeiotic segregation increased 2-like 1
1600	0.455414	450131	516674	50485	SMARCAL1	SWI/SNF related, matrix associated, actin dependent regulator of chromatin, subfamily a-like 1
1602	0.455216	283723	432996	65117	FLJ11021	Similar to splicing factor, arginine/serine-rich 4
1604	0.455097	142120	369755	22876	INPP5F	Inositol polyphosphate-5-phosphatase F
1610	0.45432	365060	321541	8766	RAB11A	RAB11A, member RAS oncogene family
1612	0.454154	2249522	387208	2197	FAU	Finkel-Biskis-Reilly murine sarcoma virus (FBR-MuSV) ubiquitously expressed (fox derived); ribosomal protein S30
1616	0.452854	431301	8786	9435	CHST2	Carbohydrate (N-acetylglucosamine-6-O) sulfotransferase 2
1618	0.452549	796996	496267	3476	IGBP1	Immunoglobulin (CD79A) binding protein 1
1620	0.452403	366944	Two hits	0	N/A|DGKA	Transcribed locus|Diacylglycerol kinase, alpha 80kDa
1623	0.451818	1925957	418062	8706	B3GALT3	UDP-Gal:betaGlcNAc beta 1,3-galactosyltransferase, polypeptide 3
1627	0.451025	252185	Two hits	9013	TAF1C|LOC123872	TATA box binding protein (TBP)-associated factor, RNA polymerase I, C, 110kDa|Similar to RIKEN cDNA 4930457P18
1629	0.450737	129020	463702	54828	BCAS3	Breast carcinoma amplified sequence 3
1633	0.449407	32889	475125	25814	ATXN10	Ataxin 10
1634	0.449329	242807	268939	9782	MATR3	Matrin 3
1636	0.448468	461098	546638	9906	SLC35E2	Solute carrier family 35, member E2
1637	0.448259	341901	135805	142678	LOC142678	Zinc finger, ZZ type with ankyrin repeat domain 1
1638	0.448142	377314	82201	1459	CSNK2A2	Casein kinase 2, alpha prime polypeptide
1640	0.448088	1600281	513667	8996	NOL3	Nucleolar protein 3 (apoptosis repressor with CARD domain)
1643	0.447617	1540513	533633	51742	ARID4B	AT rich interactive domain 4B (RBP1- like)
1644	0.447543	2018821	241336	93974	ATPIF1	ATPase inhibitory factor 1
1645	0.447183	52990	502338	6506	SLC1A2	Solute carrier family 1 (glial high affinity glutamate transporter), member 2
1646	0.446926	1292581	433146	386757	FLJ43855	Similar to sodium- and chloride-dependent creatine transporter
1648	0.446542	740907	73722	328	APEX1	APEX nuclease (multifunctional DNA repair enzyme) 1
1652	0.446105	2435540	186387	342970	N/A	Homo sapiens similar to Zinc finger protein 20 (Zinc finger protein KOX13) (DKFZp572P0920) (LOC342970), mRNA
1661	0.444208	813707	413297	6004	RGS16	Regulator of G-protein signalling 16
1662	0.44407	384999	162032	26959	HBP1	HMG-box transcription factor 1
1665	0.443451	243113	494529	2176	FANCC	Fanconi anemia, complementation group C
1669	0.443015	143251	504943	121536	AEBP2	AE binding protein 2
1670	0.44281	2504543	181552	7699	ZNF140	Zinc finger protein 140 (clone pHZ-39)
1671	0.442573	810664	526432	256281	NUDT14	Nudix (nucleoside diphosphate linked moiety X)-type motif 14
1672	0.442372	2312250	76171	1050	CEBPA	CCAAT/enhancer binding protein (C/EBP), alpha
1676	0.441657	782541	513807	348180	LOC348180	Hypothetical protein LOC348180
1678	0.440935	594724	482526	10412	TINP1	TGF beta-inducible nuclear protein 1
1679	0.440015	257452	445814	83448	DKFZP434G1	Hypothetical protein DKFZp434G1415
1680	0.439987	840506	9527	51374	C2orf28	Chromosome 2 open reading frame 28
1684	0.439493	340826	27475	124637	FLJ32499	Hypothetical protein FLJ32499
1685	0.439421	950607	436687	6418	SET	SET translocation (myeloid leukemia-associated)
1687	0.439082	878572	504517	10867	NET-5	Transmembrane 4 superfamily member tetraspan NET-5
1689	0.438363	796000	Two hits	7879	RAB7|MPST	RAB7, member RAS oncogene family|Mercaptopyruvate sulfurtransferase
1690	0.438152	1624213	380159	57570	KIAA1393	KIAA1393
1692	0.437895	754625	368002	10079	ATP9A	ATPase, Class II, type 9A
1700	0.436627	327676	463032	3860	KRT13	Keratin 13
1701	0.436448	462845	156667	57658	KIAA1536	KIAA1536 protein
1704	0.436215	430628	267446	55319	FLJ11184	Hypothetical protein FLJ11184
1706	0.436107	627633	157078	90806	LOC90806	Similar to RIKEN cDNA 2610307I21
1707	0.436076	435492	364045	92270	LOC92270	Hypothetical protein LOC92270
1709	0.435919	272658	496459	26092	LAP1B	Lamina-associated polypeptide 1B
1711	0.435435	812128	172847	3338	DNAJC4	DnaJ (Hsp40) homolog, subfamily C, member 4
1713	0.435192	739221	506720	54946	SLC41A3	Solute carrier family 41, member 3
1718	0.434046	79592	512807	8574	AKR7A2	Aldo-keto reductase family 7, member A2 (aflatoxin aldehyde reductase)
1719	0.433999	395400	524523	114785	MBD6	Methyl-CpG binding domain protein 6
1721	0.433859	324885	75859	740	MRPL49	Mitochondrial ribosomal protein L49
1722	0.433821	730942	513233	26063	DECR2	2,4-dienoyl CoA reductase 2, peroxisomal
1723	0.433551	795989	37916	29952	DPP7	Dipeptidylpeptidase 7
1724	0.433515	2571195	406683	6209	RPS15	Ribosomal protein S15
1725	0.433498	132066	353013	54994	C20orf11	Chromosome 20 open reading frame 11
1726	0.43346	435824	289293	157695	INM01	Hypothetical protein INM01
1728	0.433026	462849	20274	254428	SLC41A1	Solute carrier family 41, member 1
1730	0.432749	320510	435948	84896	ATAD1	ATPase family, AAA domain containing 1
1731	0.432707	213496	416436	2970	GTF2IP1	General transcription factor II, i, pseudogene 1
1734	0.43232	258061	259347	283464	LOC283464	Hypothetical protein LOC283464
1738	0.431253	1456120	524625	2869	GRK5	G protein-coupled receptor kinase 5
1739	0.431104	868517	0	0	N/A	N/A
1740	0.430718	204737	360174	6591	SNAI2	Snail homolog 2 (Drosophila)
1742	0.430531	203184	435267	466	ATF1	Activating transcription factor 1
1743	0.430522	183062	8015	27005	USP21	Ubiquitin specific protease 21
1744	0.430441	432093	0	0	N/A	N/A
1745	0.43044	49710	494419	3916	LAMP1	Lysosomal-associated membrane protein 1
1748	0.430173	80292	440643	286144	LOC286144	Hypothetical protein LOC286144
1750	0.429963	250678	487471	54845	FLJ20171	Hypothetical protein FLJ20171
1751	0.429818	882694	102914	8450	CUL4B	Cullin 4B
1752	0.429694	293729	507087	121665	SPPL3	Signal peptide peptidase 3
1758	0.428073	34400	0	0	N/A	N/A
1759	0.428026	137602	369586	54799	MBTD1	Mbt domain containing 1
1760	0.42778	262916	416769	5495	PPM1B	Protein phosphatase 1B (formerly 2C), magnesium-dependent, beta isoform
1762	0.427264	490965	387057	79875	FLJ13710	Hypothetical protein FLJ13710
1764	0.427223	773571	470996	9330	GTF3C3	General transcription factor IIIC, polypeptide 3, 102kDa
1766	0.427074	40364	497841	55061	FLJ10052	Hypothetical protein FLJ10052
1767	0.427048	2410555	460974	4108	MAGEA9	Melanoma antigen, family A, 9
1768	0.427018	505433	23585	23271	KIAA1078	KIAA1078 protein
1770	0.426922	811095	203206	57510	XPO5	Exportin 5
1771	0.426628	341051	409965	5411	PNN	Pinin, desmosome associated protein
1772	0.426628	436172	76272	5927	JARID1A	Jumonji, AT rich interactive domain 1A (RBBP2-like)
1773	0.426493	2557117	129621	23076	KIAA0179	KIAA0179
1775	0.42634	2459734	466507	51599	LISCH7	Liver-specific bHLH-Zip transcription factor
1776	0.426191	108815	245869	6259	RYK	RYK receptor-like tyrosine kinase
1777	0.426158	767397	21187	142940	TRUB1	TruB pseudouridine (psi) synthase homolog 1 (E. coli)
1779	0.426102	293557	Two hits	7337	UBE3A|PAR1	Ubiquitin protein ligase E3A (human papilloma virus E6-associated protein, Angelman syndrome)|Prader-Willi/Angelman region-1
1783	0.425472	137254	471200	8828	NRP2	Neuropilin 2
1785	0.42504	320794	411490	116228	FAM36A	Family with sequence similarity 36, member A
1786	0.424831	161456	332053	6288	SAA1	Serum amyloid A1
1787	0.42447	789369	519601	3400	ID4	Inhibitor of DNA binding 4, dominant negative helix-loop-helix protein
1788	0.423935	340555	368647	51562	MBIP	MAP3K12 binding inhibitory protein 1
1789	0.423866	784593	6838	390	ARHE	Ras homolog gene family, member E
1791	0.423612	283995	546847	145624	PAR1	Prader-Willi/Angelman region-1
1792	0.423285	770518	549260	155400	WBSCR20B	Williams-Beuren Syndrome critical region protein 20 copy B
1794	0.42284	2108347	145804	0	N/A	Homo sapiens, clone IMAGE:5312086, mRNA
1796	0.42243	52096	74615	5156	PDGFRA	Platelet-derived growth factor receptor, alpha polypeptide
1797	0.421791	45564	493218	7553	ZNF7	Zinc finger protein 7 (KOX 4, clone HF.16)
1804	0.420988	731283	506815	89894	LOC89894	Hypothetical protein BC000282
1805	0.420673	209137	22785	2564	GABRE	Gamma-aminobutyric acid (GABA) A receptor, epsilon
1809	0.420222	249687	117780	3787	KCNS1	Potassium voltage-gated channel, delayed-rectifier, subfamily S, member 1
1811	0.419663	489798	Two hits	84879	FLJ14490|GOLGIN-67	Hypothetical protein FLJ14490|Golgin-67
1816	0.419154	757205	512176	284701	LOC284701	Hypothetical protein LOC284701
1819	0.418881	2312140	462492	23326	USP22	Ubiquitin specific protease 22
1821	0.41832	795730	24587	10278	EFS	Embryonal Fyn-associated substrate
1826	0.417065	45452	Two hits	84896	ATAD1|TUBA3	ATPase family, AAA domain containing 1|Tubulin, alpha 3
1828	0.416641	1553530	246112	23020	ASCC3L1	Activating signal cointegrator 1 complex subunit 3-like 1
1829	0.416629	949928	491577	7994	MYST3	MYST histone acetyltransferase (monocytic leukemia) 3
1840	0.415707	740617	369144	8086	AAAS	Achalasia, adrenocortical insufficiency, alacrimia (Allgrove, triple-A)
1841	0.415527	1468074	545578	153561	LOC153561	Hypothetical LOC389295
1842	0.415427	810496	490508	8427	ZNF282	Zinc finger protein 282
1843	0.415061	382649	479491	79971	FLJ23091	Putative NFkB activating protein 373
1846	0.414969	840364	388004	191	AHCY	S-adenosylhomocysteine hydrolase
1847	0.414955	505032	128199	55752	SEP11	Septin 11
1850	0.414661	68667	173705	401152	LOC401152	HCV F-transactivated protein 1
1851	0.414604	823691	13291	901	CCNG2	Cyclin G2
1852	0.414155	34367	373857	11278	KLF12	Kruppel-like factor 12
1855	0.413938	2542199	434401	27332	ZNF638	Zinc finger protein 638
1856	0.413821	376516	480938	987	LRBA	LPS-responsive vesicle trafficking, beach and anchor containing
1858	0.413588	897880	421509	10575	CCT4	Chaperonin containing TCP1, subunit 4 (delta)
1860	0.413279	664968	187569	23269	MGA	MAX gene associated
1862	0.412661	295857	50282	10325	RRAGB	Ras-related GTP binding B
1865	0.412239	758309	524348	144165	PRICKLE1	Prickle-like 1 (Drosophila)
1866	0.412164	377275	504115	23650	TRIM29	Tripartite motif-containing 29
1869	0.4116	754311	413434	57181	SLC39A10	Solute carrier family 39 (zinc transporter), member 10
1874	0.411166	796739	9788	80762	NDFIP1	Nedd4 family interacting protein 1
1876	0.410773	2545000	9347	10636	RGS14	Regulator of G-protein signalling 14
1877	0.41071	729975	500842	10724	MGEA5	Meningioma expressed antigen 5 (hyaluronidase)
1879	0.410343	377518	444240	160335	DKFZp762A2	Hypothetical protein DKFZp762A217
1880	0.410274	645703	388220	81602	CDADC1	Cytidine and dCMP deaminase domain containing 1
1881	0.40984	293819	124696	56898	DHRS6	Dehydrogenase/reductase (SDR family) member 6
1882	0.40975	754600	257970	4784	NFIX	Nuclear factor I/X (CCAAT-binding transcription factor)
1883	0.409587	239611	117848	3046	HBE1	Hemoglobin, epsilon 1
1886	0.409268	36348	436142	5783	PTPN13	Protein tyrosine phosphatase, non-receptor type 13 (APO-1/CD95 (Fas)-associated phosphatase)
1887	0.40922	269733	435309	54796	BNC2	Basonuclin 2
1891	0.408401	1687138	134999	8336	HIST1H2AM	Histone 1, H2am
1893	0.407767	768644	488877	22932	POMZP3	POM (POM121 homolog, rat) and ZP3 fusion
1894	0.407557	1506527	371957	29843	SENP1	SUMO1/sentrin specific protease 1
1896	0.406956	130364	445034	0	N/A	Homo sapiens transcribed sequence with weak similarity to protein sp:P39188 (H.sapiens) ALU1_HUMAN Alu subfamily J sequence contamination warning entry
1897	0.406765	755385	374127	8881	CDC16	CDC16 cell division cycle 16 homolog (S. cerevisiae)
1899	0.406422	451795	120963	55421	HSA277841	ELG protein
1907	0.404267	773554	146804	10927	SPIN	Spindlin
1908	0.404195	85193	274401	340371	LOC340371	hypothetical protein LOC340371
1910	0.404138	1635372	435759	51078	THAP4	THAP domain containing 4
1913	0.404057	280342	83293	54467	ANKIB1	Ankyrin repeat and IBR domain containing 1
1914	0.403331	742642	11169	54206	MIG-6	Mitogen-inducible gene 6
1916	0.403	278430	435557	3800	KIF5C	Kinesin family member 5C
1917	0.402676	840702	Two hits	22929	SEPHS1|N/A	Selenophosphate synthetase 1|Similar to selenophosphate synthetase; selenium donor protein; selenide, water dikinase 1; selenophosphate synthase
1918	0.402406	1568553	Two hits	23360	FNBP4|SKP1A	Formin binding protein 4|S-phase kinase-associated protein 1A (p19A)
1919	0.402331	810741	84359	11337	GABARAP	GABA(A) receptor-associated protein
1921	0.402245	753791	426463	9627	SNCAIP	Synuclein, alpha interacting protein (synphilin)
1924	0.402056	345525	398348	2966	GTF2H2	General transcription factor IIH, polypeptide 2, 44kDa
1925	0.401877	2054977	150444	80184	Cep290	Centrosome protein cep290
1926	0.401695	452863	437474	83732	RIOK1	RIO kinase 1 (yeast)
1928	0.40141	877638	466539	25999	CLIPR-59	CLIP-170-related protein
1930	0.400868	810408	472558	51614	SDBCAG84	Serologically defined breast cancer antigen 84
1933	0.400483	415161	433596	374328	N/A	Homo sapiens mRNA; cDNA DKFZp686J21109 (from clone DKFZp686J21109)
1938	0.399557	415554	444637	7804	LRP8	Low density lipoprotein receptor-related protein 8, apolipoprotein e receptor
1939	0.399388	701112	475538	7508	XPC	Xeroderma pigmentosum, complementation group C
1940	0.399279	450781	31532	92249	LOC92249	Hypothetical protein LOC92249
1944	0.398994	855391	516807	10494	STK25	Serine/threonine kinase 25 (STE20 homolog, yeast)
1948	0.398455	2569003	0	0	N/A	N/A
1950	0.3982	1574661	177576	493753	MGC52110	Hypothetical protein MGC52110
1954	0.397783	461804	436429	5774	PTPN3	Protein tyrosine phosphatase, non-receptor type 3
1955	0.397651	898123	473648	2618	GART	Phosphoribosylglycinamide formyltransferase, phosphoribosylglycinamide synthetase, phosphoribosylaminoimidazole synthetase
1956	0.397496	814080	88556	3065	HDAC1	Histone deacetylase 1
1958	0.396937	810089	67776	286077	FLJ46072	FLJ46072 protein
1959	0.396897	502518	439726	3913	LAMB2	Laminin, beta 2 (laminin S)
1960	0.396883	121136	124299	83648	C8orf13	Chromosome 8 open reading frame 13
1964	0.396128	23173	25209	5602	MAPK10	Mitogen-activated protein kinase 10
1966	0.395944	382773	187199	378938	MALAT1	Metastasis associated lung adenocarcinoma transcript 1 (non-coding RNA)
1967	0.395919	2210984	437549	10230	NBR2	Neighbor of BRCA1 gene 2
1971	0.395407	376767	378808	83939	eIF2A	Eukaryotic translation initiation factor (eIF) 2A
1972	0.395282	49184	368934	125144	MGC40157	Hypothetical protein MGC40157
1973	0.395273	815069	208414	55972	MCFP	Mitochondrial carrier family protein
1974	0.395213	248583	413074	4799	NFX1	Nuclear transcription factor, X-box binding 1
1979	0.394985	47418	529023	55205	ZNF532	Zinc finger protein 532
1980	0.394915	504179	385634	90139	LOC90139	Tetraspanin similiar to uroplakin 1
1981	0.394849	261518	Two hits	0	N/A|TEX10	Transcribed locus, strongly similar to XP_508116.1 similar to BNIP3 protein [Pan troglodytes]|Testis expressed sequence 10
1982	0.394648	753862	Two hits	6235	RPS29|SERPINB6	Ribosomal protein S29|Serine (or cysteine) proteinase inhibitor, clade B (ovalbumin), member 6
1984	0.394385	430007	216386	10329	TMEM5	Transmembrane protein 5
1985	0.394377	826166	513681	57215	THAP11	THAP domain containing 11
1987	0.394278	878413	184877	8402	SLC25A11	Solute carrier family 25 (mitochondrial carrier; oxoglutarate carrier), member 11
1988	0.39426	809488	193118	57178	RAI17	Retinoic acid induced 17
1990	0.394015	504201	140309	90378	LOC90378	Atherin
1991	0.393799	1416055	153479	9700	ESPL1	Extra spindle poles like 1 (S. cerevisiae)
1994	0.393524	595529	Two hits	284371	LOC284371|ZNF83	Hypothetical protein LOC284371|Zinc finger protein 83 (HPF1)
1995	0.393498	130868	434340	57531	HACE1	HECT domain and ankyrin repeat containing, E3 ubiquitin protein ligase 1
1996	0.39348	796341	481186	1182	CLCN3	Chloride channel 3
1997	0.393455	1562231	435458	26040	SETBP1	SET binding protein 1
1998	0.393083	418053	213198	55269	PSPC1	Paraspeckle component 1
2005	0.392219	752732	371914	642	BLMH	Bleomycin hydrolase
2006	0.391719	2296720	194783	6555	SLC10A2	Solute carrier family 10 (sodium/bile acid cotransporter family), member 2
2011	0.39133	754112	432780	131616	MGC29956	Hypothetical protein MGC29956
2017	0.390814	30095	0	0	N/A	N/A
2019	0.390319	1606321	355126	147798	TMC4	Transmembrane channel-like 4
2020	0.390292	2014382	519445	7025	NR2F1	Nuclear receptor subfamily 2, group F, member 1
2025	0.389739	501587	458487	9692	KIAA0391	KIAA0391
2026	0.389322	49569	368823	23254	KIAA1026	KIAA1026 protein
2027	0.389178	712023	461285	463	ATBF1	AT-binding transcription factor 1
2029	0.388838	244637	255973	23741	CRI1	CREBBP/EP300 inhibitor 1
2032	0.388653	265102	471156	10152	ABI2	Abl interactor 2
2033	0.388611	842785	533136	4043	LRPAP1	Low density lipoprotein receptor-related protein associated protein 1
2036	0.38809	756163	517461	613	BCR	Breakpoint cluster region
2037	0.388044	1031922	131838	11104	KATNA1	Katanin p60 (ATPase-containing) subunit A 1
2038	0.388034	1622314	32470	26297	DELGEF	Deafness locus associated putative guanine nucleotide exchange factor
2039	0.387971	809397	7739	81932	HDHD3	Haloacid dehalogenase-like hydrolase domain containing 3
2040	0.387897	2057931	692	4072	TACSTD1	Tumor-associated calcium signal transducer 1
2042	0.387715	309669	0	0	N/A	N/A
2043	0.387428	470232	25892	285958	LOC285958	Hypothetical protein LOC285958
2044	0.387163	773373	80305	84986	ARHGAP19	Rho GTPase activating protein 19
2045	0.387105	813742	Two hits	5754	PTK7|XPO6	PTK7 protein tyrosine kinase 7|Exportin 6
2047	0.387052	789049	Two hits	10153	CEBPZ|NR2F1	CCAAT/enhancer binding protein zeta|Nuclear receptor subfamily 2, group F, member 1
2049	0.386612	825333	29679	9439	CRSP3	Cofactor required for Sp1 transcriptional activation, subunit 3, 130kDa
2053	0.385997	878111	474833	1454	CSNK1E	Casein kinase 1, epsilon
2054	0.385674	50892	23133	386759	MGC9913	Hypothetical protein MGC9913
2056	0.385486	1616181	0	0	N/A	N/A
2058	0.38535	2442397	436437	217	ALDH2	Aldehyde dehydrogenase 2 family (mitochondrial)
2059	0.385253	362742	512037	284565	MGC8902	Hypothetical protein MGC8902
2060	0.385175	2436784	193268	4507	MTAP	Methylthioadenosine phosphorylase
2062	0.385036	745011	173094	85453	TSPYL5	TSPY-like 5
2063	0.384261	2515818	446484	1457	CSNK2A1	Casein kinase 2, alpha 1 polypeptide
2064	0.384184	344555	11184	54926	UBE2R2	Ubiquitin-conjugating enzyme E2R 2
2065	0.384127	469981	169378	8777	MPDZ	Multiple PDZ domain protein
2066	0.383629	724112	98661	401022	LOC401022	Hypothetical LOC401022
2067	0.383509	2018700	416090	51308	C5orf19	Chromosome 5 open reading frame 19
2068	0.383468	1292567	54056	51307	FAM53C	Family with sequence similarity 53, member C
2069	0.383444	810904	97876	83987	CCDC8	Coiled-coil domain containing 8
2070	0.383392	166530	334684	112936	MGC10485	Hypothetical protein MGC10485
2071	0.383292	2060588	107911	10058	ABCB6	ATP-binding cassette, sub-family B (MDR/TAP), member 6
2075	0.38305	229776	121847	64418	FLJ13576	Hypothetical protein FLJ13576
2076	0.382518	1519224	522663	2245	FGD1	FYVE, RhoGEF and PH domain containing 1 (faciogenital dysplasia)
2080	0.382237	30473	524899	10284	SAP18	Sin3-associated polypeptide, 18kDa
2081	0.382131	340850	254609	84302	C9orf125	Chromosome 9 open reading frame 125
2082	0.382032	470144	7200	91754	NEK9	NIMA (never in mitosis gene a)- related kinase 9
2085	0.381811	27516	529846	819	CAMLG	Calcium modulating ligand
2089	0.38112	193892	147492	23089	PEG10	Paternally expressed 10
2090	0.380982	450386	166204	5252	PHF1	PHD finger protein 1
2095	0.380514	824025	482587	9522	SCAMP1	Secretory carrier membrane protein 1
2099	0.380084	594796	468091	6683	SPG4	Spastic paraplegia 4 (autosomal dominant; spastin)
2103	0.37947	2271298	104661	23211	C19orf7	Chromosome 19 open reading frame 7
2105	0.379087	1750198	514069	0	N/A	Homo sapiens cDNA FLJ41310 fis, clone BRAMY2042711
2106	0.378927	1585327	156527	8313	AXIN2	Axin 2 (conductin, axil)
2107	0.378836	35077	Two hits	10290	APEG1|N/A	Aortic preferentially expressed protein 1|Homo sapiens, clone IMAGE:5275249, mRNA
2111	0.378535	269923	125849	11160	SPFH2	SPFH domain family, member 2
2112	0.378523	136260	89576	83943	IMMP2L	IMP2 inner mitochondrial membrane protease-like (S. cerevisiae)
2113	0.378261	83011	282376	6192	RPS4Y1	Ribosomal protein S4, Y-linked 1
2116	0.378115	1591898	517148	51497	TH1L	TH1-like (Drosophila)
2119	0.377818	2091389	172562	1630	DCC	Deleted in colorectal carcinoma
2121	0.377746	277390	175534	26610	ELP4	Elongation protein 4 homolog (S. cerevisiae)
2128	0.376569	898265	166975	6430	SFRS5	Splicing factor, arginine/serine-rich 5
2133	0.375946	41332	26608	84969	C20orf100	Chromosome 20 open reading frame 100
2138	0.375579	151371	433573	83638	Bles03	Basophilic leukemia expressed protein BLES03
2141	0.375261	379309	154163	3275	HRMT1L1	HMT1 hnRNP methyltransferase-like 1 (S. cerevisiae)
2142	0.375185	788558	511265	80031	SEMA6D	Sema domain, transmembrane domain (TM), and cytoplasmic domain, (semaphorin) 6D
2143	0.375083	347348	232197	55731	FLJ10700	Hypothetical protein FLJ10700
2144	0.374926	230562	124490	22985	ACIN1	Apoptotic chromatin condensation inducer 1
2147	0.374694	308588	173464	23770	FKBP8	FK506 binding protein 8, 38kDa
2150	0.374488	502634	461945	0	N/A	Homo sapiens transcribed sequence with moderate similarity to protein ref:NP_060190.1 (H.sapiens) hypothetical protein FLJ20234 [Homo sapiens]
2153	0.374095	1551724	0	0	N/A	N/A
2156	0.37385	1033983	135283	221409	SPATS1	Spermatogenesis associated, serine-rich 1
2158	0.373671	504431	479069	5522	PPP2R2C	Protein phosphatase 2 (formerly 2A), regulatory subunit B (PR 52), gamma isoform
2159	0.373506	1502680	435629	57653	KIAA1529	KIAA1529
2160	0.373393	754628	530461	8337	HIST2H2AA	Histone 2, H2aa
2161	0.373385	826109	463549	79904	FLJ11710	Hypothetical protein FLJ11710
2162	0.373296	824260	513343	80063	ATF7IP2	Activating transcription factor 7 interacting protein 2
2164	0.373163	486356	467210	55769	ZNF83	Zinc finger protein 83 (HPF1)
2165	0.373129	812959	438482	57728	WDR19	WD repeat domain 19
2167	0.372805	23353	90791	2559	GABRA6	Gamma-aminobutyric acid (GABA) A receptor, alpha 6
2170	0.372414	2322297	466929	79090	MGC2650	Hypothetical protein MGC2650
2173	0.372229	1611306	522803	4107	MAGEA8	Melanoma antigen, family A, 8
2175	0.371658	590500	18079	9091	PIGQ	Phosphatidylinositol glycan, class Q
2177	0.371532	1860578	143728	8976	WASL	Wiskott-Aldrich syndrome-like
2180	0.371275	788285	183713	1909	EDNRA	Endothelin receptor type A
2182	0.371203	461690	98791	10120	ACTR1B	ARP1 actin-related protein 1 homolog B, centractin beta (yeast)
2183	0.371161	1631713	335057	4735	NEDD5	Neural precursor cell expressed, developmentally down-regulated 5
2186	0.370664	768562	469199	7844	RNF103	Ring finger protein 103
2187	0.370607	786603	433879	246721	POLR2J2	DNA directed RNA polymerase II polypeptide J-related gene
2189	0.370407	950709	182255	4809	NHP2L1	NHP2 non-histone chromosome protein 2-like 1 (S. cerevisiae)
2190	0.37039	323577	433984	6522	SLC4A2	Solute carrier family 4, anion exchanger, member 2 (erythrocyte membrane protein band 3-like 1)
2193	0.369963	197843	Two hits	0	N/A|SOX6	Transcribed locus|SRY (sex determining region Y)-box 6
2194	0.369898	744983	435535	55893	ZNF395	Zinc finger protein 395
2197	0.3694	809552	510262	123036	MTAC2D1	Membrane targeting (tandem) C2 domain containing 1
2200	0.369123	1492510	487447	80028	FBXL18	F-box and leucine-rich repeat protein 18
2201	0.368776	201172	0	0	N/A	N/A
2203	0.368601	756490	512670	587	BCAT2	Branched chain aminotransferase 2, mitochondrial
2206	0.368393	504785	182625	9217	VAPB	VAMP (vesicle-associated membrane protein)-associated protein B and C
2207	0.368306	857243	446588	6207	RPS13	Ribosomal protein S13
2212	0.367813	358842	170019	864	RUNX3	Runt-related transcription factor 3
2214	0.36726	714210	54649	11017	RY1	Putative nucleic acid binding protein RY-1
2215	0.367125	279392	311193	199800	LOC199800	Hypothetical protein LOC199800
2218	0.36695	344006	343664	23066	TIP120B	TBP-interacting protein
2219	0.366949	34345	12457	55746	NUP133	Nucleoporin 133kDa
2221	0.366542	711961	68257	2962	GTF2F1	General transcription factor IIF, polypeptide 1, 74kDa
2222	0.366397	814115	107410	5190	PEX6	Peroxisomal biogenesis factor 6
2223	0.366016	51993	7047	407738	TAFA1	TAFA1 protein
2228	0.365717	284734	75850	8936	WASF1	WAS protein family, member 1
2231	0.365471	342181	150749	596	BCL2	B-cell CLL/lymphoma 2
2233	0.365176	153779	534486	79896	THNSL1	Threonine synthase-like 1 (bacterial)
2234	0.364906	20115	62185	10479	SLC9A6	Solute carrier family 9 (sodium/hydrogen exchanger), isoform 6
2235	0.364878	127549	Two hits	23061	KIAA0676|KIF13A	KIAA0676 protein|Kinesin family member 13A
2236	0.364777	299815	438970	79718	TBL1XR1	Transducin (beta)-like 1X-linked receptor 1
2237	0.364769	1699937	0	0	N/A	N/A
2238	0.364611	563444	125898	2778	GNAS	GNAS complex locus
2239	0.364579	897592	463035	60681	FKBP10	FK506 binding protein 10, 65 kDa
2243	0.364224	79240	109437	30811	HUNK	Hormonally upregulated Neu-associated kinase
2244	0.364107	68103	524500	140465	MLC1SA	Myosin light chain 1 slow a
2246	0.363811	490360	500419	54537	FAM35A	Family with sequence similarity 35, member A
2249	0.363023	108208	0	0	N/A	N/A
2250	0.362997	126406	0	0	N/A	N/A
2251	0.362757	826254	344165	7328	UBE2H	Ubiquitin-conjugating enzyme E2H (UBC8 homolog, yeast)
2254	0.362539	1638475	58756	8864	PER2	Period homolog 2 (Drosophila)
2255	0.362446	825350	389378	23041	KIAA1040	KIAA1040 protein
2259	0.362132	344168	523230	27343	POLL	Polymerase (DNA directed), lambda
2260	0.361979	2049639	531987	889	CCM1	Cerebral cavernous malformations 1
2264	0.361293	230537	484969	375513	C6orf216	Chromosome 6 open reading frame 216
2267	0.360603	825053	Two hits	23435	TARDBP|PHF10	TAR DNA binding protein|PHD finger protein 10
2271	0.359964	28654	Two hits	0	N/A|KIAA1012	Transcribed locus|KIAA1012
2273	0.35981	2310170	154296	7093	TLL2	Tolloid-like 2
2278	0.358847	854668	238990	1027	CDKN1B	Cyclin-dependent kinase inhibitor 1B (p27, Kip1)
2288	0.357785	1613058	523598	55226	FLJ10774	N-acetyltransferase-like protein
2292	0.357623	364111	513509	146540	FLJ32130	Hypothetical protein FLJ32130
2293	0.357491	40932	211700	57579	KIAA1411	KIAA1411
2296	0.357282	361943	526754	4211	MEIS1	Meis1, myeloid ecotropic viral integration site 1 homolog (mouse)
2299	0.356935	447569	282901	9584	RNPC2	RNA-binding region (RNP1, RRM) containing 2
2300	0.356487	1630942	171342	51340	CRNKL1	Crn, crooked neck-like 1 (Drosophila)
2306	0.355969	809494	512857	977	CD151	CD151 antigen
2308	0.355858	703830	474848	10126	DNAL4	Dynein, axonemal, light polypeptide 4
2310	0.355695	769552	467279	79143	LENG4	Leukocyte receptor cluster (LRC) member 4
2312	0.355629	878725	28326	1355	COX15	COX15 homolog, cytochrome c oxidase assembly protein (yeast)
2314	0.355472	2063390	436911	259	AMBP	Alpha-1-microglobulin/bikunin precursor
2318	0.354854	814209	450105	255520	ELMOD2	ELMO domain containing 2
2321	0.354639	770027	467192	5518	PPP2R1A	Protein phosphatase 2 (formerly 2A), regulatory subunit A (PR 65), alpha isoform
2322	0.354405	292731	420229	51773	HBXAP	Hepatitis B virus x associated protein
2325	0.354144	826974	25669	57727	NCOA5	Nuclear receptor coactivator 5
2328	0.353832	1609036	434219	54882	ANKHD1	Eukaryotic translation initiation factor 4E binding protein 3
2329	0.353775	810026	321391	84337	MGC4549	Hypothetical protein MGC4549
2331	0.353683	132381	482660	9765	ZFYVE16	Zinc finger, FYVE domain containing 16
2335	0.353293	430236	270017	5430	POLR2A	Polymerase (RNA) II (DNA directed) polypeptide A, 220kDa
2336	0.353202	299059	5327	54989	FLJ20582	Hypothetical protein FLJ20582
2338	0.352737	786592	194718	9406	ZNF265	Zinc finger protein 265
2340	0.352295	666658	435231	51663	ZFR	Zinc finger RNA binding protein
2342	0.35217	193394	460885	89970	KIAA1972	KIAA1972 protein
2344	0.351924	2556589	0	0	N/A	N/A
2347	0.351479	345469	515490	147906	MGC15476	Thymus expressed gene 3-like
2348	0.351448	1630386	151219	3798	KIF5A	Kinesin family member 5A
2349	0.351292	795401	Two hits	8694	DGAT1|N/A	Diacylglycerol O-acyltransferase homolog 1 (mouse)|Full-length cDNA clone CS0DI031YF16 of Placenta Cot 25-normalized of Homo sapiens (human)
2350	0.351261	358609	473937	4731	NDUFV3	NADH dehydrogenase (ubiquinone) flavoprotein 3, 10kDa
2351	0.351131	768370	Two hits	2296	FOXC1|RHOB	Forkhead box C1|Ras homolog gene family, member B
2356	0.350588	725340	157145	10227	TETRAN	Tetracycline transporter-like protein
2357	0.350329	308747	549101	10345	TRDN	Triadin
2358	0.350156	1034738	370475	154791	HSPC268	Hypothetical protein HSPC268
2359	0.350101	586650	25450	2030	SLC29A1	Solute carrier family 29 (nucleoside transporters), member 1
2365	0.349652	809357	533709	26580	BSCL2	Bernardinelli-Seip congenital lipodystrophy 2 (seipin)
2366	0.348956	814232	5811	56683	C21orf59	Chromosome 21 open reading frame 59
2369	0.348657	292613	Two hits	213	ALB|RTN4	Albumin|Reticulon 4
2370	0.34856	275871	524599	4673	NAP1L1	Nucleosome assembly protein 1-like 1
2371	0.348556	1587178	21771	7469	WHSC2	Wolf-Hirschhorn syndrome candidate 2
2373	0.348354	33028	12332	144100	PLEKHA7	Pleckstrin homology domain containing, family A member 2
2374	0.348237	417803	184211	9512	PMPCB	Peptidase (mitochondrial processing) beta
2376	0.348152	1461737	483811	1489	CTF1	Cardiotrophin 1
2381	0.347872	897570	30345	10131	TRAP1	TNF receptor-associated protein 1
2386	0.347286	258175	Two hits	0	N/A|FLJ12519	CDNA FLJ90571 fis, clone OVARC1001725, highly similar to Homo sapiens patched related protein TRC8 (TRC8) gene.|Hypothetical protein FLJ12519
2388	0.347111	731136	11170	10432	RBM14	RNA binding motif protein 14
2389	0.346984	1472775	134830	1295	COL8A1	Collagen, type VIII, alpha 1
2391	0.346633	28823	Two hits	10947	AP3M2|N/A	Adaptor-related protein complex 3, mu 2 subunit|CDNA FLJ42928 fis, clone BRSSN2007076
2392	0.346519	2316397	522665	10916	MAGED2	Melanoma antigen, family D, 2
2393	0.346348	298155	445040	34	ACADM	Acyl-Coenzyme A dehydrogenase, C-4 to C-12 straight chain
2394	0.346314	741879	284284	126792	B3GALT6	UDP-Gal:betaGal beta 1,3-galactosyltransferase polypeptide 6
2395	0.346237	752652	501080	6934	TCF7L2	Transcription factor 7-like 2 (T-cell specific, HMG-box)
2396	0.346164	785760	Two hits	51162	EGFL7|NDUFS5	EGF-like-domain, multiple 7|NADH dehydrogenase (ubiquinone) Fe-S protein 5, 15kDa (NADH-coenzyme Q reductase)
2398	0.345901	491001	268849	2739	GLO1	Glyoxalase I
2402	0.345063	46919	531330	55871	CBWD1	COBW domain containing 1
2404	0.345044	154568	Two hits	10068	IL18BP|NUMA1	Interleukin 18 binding protein|Nuclear mitotic apparatus protein 1
2405	0.344924	379517	494892	85301	COL27A1	Collagen, type XXVII, alpha 1
2406	0.344885	230240	274309	51327	ERAF	Erythroid associated factor
2407	0.344869	251073	467338	3769	KCNJ13	Potassium inwardly-rectifying channel, subfamily J, member 13
2409	0.344334	293884	Two hits	0	N/A|ZNF265	CDNA clone IMAGE:5271818, partial cds|Zinc finger protein 265
2410	0.344111	811916	412586	10274	STAG1	Stromal antigen 1
2412	0.343732	50492	136295	2774	GNAL	Guanine nucleotide binding protein (G protein), alpha activating activity polypeptide, olfactory type
2413	0.343626	485195	0	0	N/A	N/A
2415	0.343589	823886	16355	4628	MYH10	Myosin, heavy polypeptide 10, non-muscle
2419	0.343128	810367	398989	84707	BEX2	Brain expressed X-linked 2
2423	0.342713	742839	439152	56954	NIT2	Nitrilase family, member 2
2424	0.342458	1472150	409140	539	ATP5O	ATP synthase, H+ transporting, mitochondrial F1 complex, O subunit (oligomycin sensitivity conferring protein)
2428	0.342013	49481	Two hits	84926	FLJ14800|N/A	Hypothetical protein FLJ14800|Transcribed locus
2430	0.341831	824132	374262	9442	CRSP8	Cofactor required for Sp1 transcriptional activation, subunit 8, 34kDa
2434	0.341337	3536038	494538	5727	PTCH	Patched homolog (Drosophila)
2439	0.3408	162262	173536	23683	PRKD3	Protein kinase D3
2440	0.340735	838802	500047	5033	P4HA1	Procollagen-proline, 2-oxoglutarate 4-dioxygenase (proline 4-hydroxylase), alpha polypeptide I
2442	0.340198	294089	474436	89781	HPS4	Hermansky-Pudlak syndrome 4
2444	0.340111	628336	187338	4632	MYL1	Myosin, light polypeptide 1, alkali; skeletal, fast
2445	0.340049	46286	413416	221037	JMJD1C	Jumonji domain containing 1C
2446	0.339975	810791	509523	4331	MNAT1	Menage a trois 1 (CAK assembly factor)
2447	0.339865	26578	517543	23481	PES1	Pescadillo homolog 1, containing BRCT domain (zebrafish)
2448	0.339852	951117	75069	6472	SHMT2	Serine hydroxymethyltransferase 2 (mitochondrial)
2449	0.339803	2566877	487470	5395	PMS2	PMS2 postmeiotic segregation increased 2 (S. cerevisiae)
2450	0.339775	80500	432491	2098	ESD	Esterase D/formylglutathione hydrolase
2453	0.33929	241288	172685	23039	XPO7	Exportin 7
2458	0.338551	950710	80741	5095	PCCA	Propionyl Coenzyme A carboxylase, alpha polypeptide
2459	0.338477	1586340	439033	25977	DKFZP566B183	DKFZP566B183 protein
2460	0.33833	429047	368214	7267	TTC3	Tetratricopeptide repeat domain 3
2462	0.337756	50216	387842	0	MULTIPLE CLUSTER HITS	Multiple unigene's : 387842 & 451071
2463	0.337642	324620	12845	85013	MGC13159	Hypothetical protein MGC13159
2464	0.337604	127317	146406	4817	NIT1	Nitrilase 1
2465	0.337537	263062	380021	55904	MLL5	Myeloid/lymphoid or mixed-lineage leukemia 5 (trithorax homolog, Drosophila)
2466	0.337258	545403	114412	9352	TXNL1	Thioredoxin-like 1
2469	0.336767	513200	274772	51187	C15orf15	Chromosome 15 open reading frame 15
2470	0.336566	470216	149387	4646	MYO6	Myosin VI
2472	0.336295	156386	514038	2319	FLOT2	Flotillin 2
2474	0.336209	202035	368598	55854	LEREPO4	Likely ortholog of mouse immediate early response, erythropoietin 4
2477	0.335955	1635110	506374	55967	DAP13	13kDa differentiation-associated protein
2478	0.335758	32279	0	0	N/A	N/A
2479	0.33574	781454	458358	7259	TSPYL1	TSPY-like 1
2481	0.335611	2252417	406620	6204	RPS10	Ribosomal protein S10
2483	0.334987	2250374	0	0	N/A	N/A
2485	0.334887	123755	473819	2078	ERG	V-ets erythroblastosis virus E26 oncogene like (avian)
2489	0.334558	786607	95243	9338	TCEAL1	Transcription elongation factor A (SII)-like 1
2490	0.334542	756898	475334	23201	KIAA0280	KIAA0280 protein
2491	0.334471	41302	Two hits	23059	CLUAP1|CACNA1E	Clusterin associated protein 1|Calcium channel, voltage-dependent, alpha 1E subunit
2493	0.334053	782406	498313	159	ADSS	Adenylosuccinate synthase
2494	0.33401	815800	333503	152006	RNF38	Ring finger protein 38
2499	0.333706	340722	85195	4291	MLF1	Myeloid leukemia factor 1
2500	0.333609	2316441	502659	389	RHOC	Ras homolog gene family, member C
2503	0.333484	154103	436646	6324	SCN1B	Sodium channel, voltage-gated, type I, beta
2509	0.33285	280776	127610	84747	MGC5139	Hypothetical protein MGC5139
2510	0.332815	488157	106469	6832	SUPV3L1	Suppressor of var1, 3-like 1 (S. cerevisiae)
2511	0.332774	2308429	153648	8497	PPFIA4	Protein tyrosine phosphatase, receptor type, f polypeptide (PTPRF), interacting protein (liprin), alpha 4
2514	0.332511	782622	524461	6667	SP1	Sp1 transcription factor
2518	0.331962	950473	437546	6605	SMARCE1	SWI/SNF related, matrix associated, actin dependent regulator of chromatin, subfamily e, member 1
2519	0.331931	2106277	408680	0	N/A	Homo sapiens transcribed sequence with weak similarity to protein ref:NP_060265.1 (H.sapiens) hypothetical protein FLJ20378 [Homo sapiens]
2521	0.331614	208531	369615	54977	FLJ20551	Hypothetical protein FLJ20551
2522	0.33113	296529	160976	6296	SAH	SA hypertension-associated homolog (rat)
2523	0.330932	77133	433795	6464	SHC1	SHC (Src homology 2 domain containing) transforming protein 1
2524	0.330903	137417	0	0	N/A	N/A
2525	0.330735	771142	525264	51279	C1RL	Complement component 1, r subcomponent-like
2527	0.330506	461516	535499	5914	RARA	Retinoic acid receptor, alpha
2531	0.330242	137387	519880	7020	TFAP2A	Transcription factor AP-2 alpha (activating enhancer binding protein 2 alpha)
2532	0.330026	2577722	3439	30968	STOML2	Stomatin (EPB72)-like 2
2535	0.329898	1964197	0	0	N/A	N/A
2539	0.32971	824799	271695	28987	NOB1P	Likely ortholog of mouse nin one binding protein
2540	0.329692	503214	49143	57496	MKL2	MKL/myocardin-like 2
2541	0.329655	897788	272062	5792	PTPRF	Protein tyrosine phosphatase, receptor type, F
2545	0.329155	280752	Two hits	64400	FTS|RBL2	Fused toes homolog (mouse)|Retinoblastoma-like 2 (p130)
2546	0.329121	283173	17719	57291	KIAA0114	LOC441015
2548	0.328995	450777	23650	112476	LOC112476	Similar to lymphocyte antigen 6 complex, locus G5B; G5b protein; open reading frame 31
2550	0.328799	259891	12109	9391	CIAO1	WD40 protein Ciao1
2552	0.328643	276091	528087	3707	ITPKB	Inositol 1,4,5-trisphosphate 3-kinase B
2553	0.328604	2557074	194709	9240	PNMA1	Paraneoplastic antigen MA1
2554	0.328511	303105	513145	51335	NEUGRIN	Mesenchymal stem cell protein DSC92
2555	0.328482	488505	540696	6535	SLC6A8	Solute carrier family 6 (neurotransmitter transporter, creatine), member 8
2556	0.328019	44505	371723	7915	ALDH5A1	Aldehyde dehydrogenase 5 family, member A1 (succinate-semialdehyde dehydrogenase)
2559	0.327632	785733	17731	64770	FLJ12892	Hypothetical protein FLJ12892
2569	0.326707	343079	158665	66004	LYNX1	Ly6/neurotoxin 1
2570	0.326691	136821	1103	7040	TGFB1	Transforming growth factor, beta 1 (Camurati-Engelmann disease)
2571	0.326588	486493	17270	25960	GPR124	G protein-coupled receptor 124
2573	0.32612	365930	438838	6879	TAF7	TAF7 RNA polymerase II, TATA box binding protein (TBP)-associated factor, 55kDa
2575	0.326046	823663	52788	9513	FXR2	Fragile X mental retardation, autosomal homolog 2
2576	0.32602	291216	82794	1069	CETN2	Centrin, EF-hand protein, 2
2579	0.325863	2109664	515840	1788	DNMT3A	DNA (cytosine-5-)-methyltransferase 3 alpha
2582	0.325369	770216	520038	10919	BAT8	HLA-B associated transcript 8
2586	0.325164	2020387	0	0	N/A	N/A
2587	0.324973	415698	513439	2581	GALC	Galactosylceramidase (Krabbe disease)
2588	0.324673	301061	517356	80781	COL18A1	Collagen, type XVIII, alpha 1
2589	0.324553	782222	Two hits	84324	CIP29|N/A	Cytokine induced protein 29 kDa|Similar to 0610010D24Rik protein
2590	0.324158	810452	517066	10953	TOMM34	Translocase of outer mitochondrial membrane 34
2591	0.324114	395410	194110	80335	PRO2730	Hypothetical protein PRO2730
2593	0.324015	770766	Two hits	26020	LRP10|BSCL2	Low density lipoprotein receptor-related protein 10|Bernardinelli-Seip congenital lipodystrophy 2 (seipin)
2596	0.323411	711857	Two hits	137994	LETM2|FGFR1	Leucine zipper-EF-hand containing transmembrane protein 2|Fibroblast growth factor receptor 1 (fms-related tyrosine kinase 2, Pfeiffer syndrome)
2600	0.32275	841641	523852	595	CCND1	Cyclin D1 (PRAD1: parathyroid adenomatosis 1)
2602	0.32267	453699	145402	80173	CCDC2	Coiled-coil domain containing 2
2603	0.322644	2544116	502330	3104	HKR3	GLI-Kruppel family member HKR3
2604	0.322631	376298	387755	57128	C6orf149	Chromosome 6 open reading frame 149
2606	0.322544	1628737	0	0	N/A	N/A
2607	0.322457	884692	172772	6923	TCEB2	Transcription elongation factor B (SIII), polypeptide 2 (18kDa, elongin B)
2608	0.322387	2565511	291623	9344	TAOK2	TAO kinase 2
2612	0.322252	356835	513491	83719	YPEL3	Yippee-like 3 (Drosophila)
2614	0.322228	243878	408629	79070	KDELC1	KDEL (Lys-Asp-Glu-Leu) containing 1
2615	0.322194	743588	292078	23367	LARP	Likely ortholog of mouse la related protein
2617	0.32201	251019	461086	999	CDH1	Cadherin 1, type 1, E-cadherin (epithelial)
2618	0.321723	788273	Two hits	57727	NCOA5|QKI	Nuclear receptor coactivator 5|Quaking homolog, KH domain RNA binding (mouse)
2621	0.321428	112482	Two hits	6430	SFRS5|LOC339803	Splicing factor, arginine/serine-rich 5|Hypothetical protein LOC339803
2624	0.321216	2566917	130553	7784	ZP3	Zona pellucida glycoprotein 3 (sperm receptor)
2626	0.321073	1603424	440525	26520	TIMM9	Translocase of inner mitochondrial membrane 9 homolog (yeast)
2627	0.321067	132417	48384	9953	HS3ST3B1	Heparan sulfate (glucosamine) 3-O-sulfotransferase 3B1
2628	0.321057	79022	75678	2354	FOSB	FBJ murine osteosarcoma viral oncogene homolog B
2632	0.320698	1323432	303154	3423	IDS	Iduronate 2-sulfatase (Hunter syndrome)
2633	0.320689	756488	326	6895	TARBP2	TAR (HIV) RNA binding protein 2
2634	0.320686	454503	4096	93058	FLJ32452	Hypothetical protein FLJ32452
2638	0.320338	969748	485527	4594	MUT	Methylmalonyl Coenzyme A mutase
2641	0.320159	154138	443490	51360	MBTPS2	Membrane-bound transcription factor protease, site 2
2643	0.320022	22279	486228	10758	C6orf4	Chromosome 6 open reading frame 4
2647	0.31961	814094	546406	55729	ATF7IP	Activating transcription factor 7 interacting protein
2653	0.318794	325102	Two hits	1488	CTBP2|ZRANB1	C-terminal binding protein 2|Zinc finger, RAN-binding domain containing 1
2655	0.318502	141192	426312	51421	AMOTL2	Angiomotin like 2
2656	0.318451	282051	515016	84939	MUM1	Melanoma associated antigen (mutated) 1
2657	0.318391	378248	445019	7637	ZNF84	Zinc finger protein 84 (HPF2)
2659	0.317634	460189	444600	81893	LAT1-3TM	LAT1-3TM protein
2660	0.317364	214731	549117	23028	AOF2	Amine oxidase (flavin containing) domain 2
2662	0.317274	148297	458959	26263	FBXO22	F-box protein 22
2664	0.316593	23018	522668	29978	UBQLN2	Ubiquilin 2
2668	0.316433	308989	491308	57111	RAB25	RAB25, member RAS oncogene family
2669	0.316401	1620657	70669	51617	HMP19	HMP19 protein
2670	0.316084	815563	516632	54431	DNAJC10	DnaJ (Hsp40) homolog, subfamily C, member 10
2676	0.315377	730677	468426	9655	SOCS5	Suppressor of cytokine signaling 5
2681	0.315187	306901	483067	9315	C5orf13	Chromosome 5 open reading frame 13
2682	0.315066	220700	Two hits	6224	RPS20|APRIN	Ribosomal protein S20|Androgen-induced proliferation inhibitor
2683	0.314769	2304048	432642	6300	MAPK12	Mitogen-activated protein kinase 12
2685	0.314499	399318	73527	1460	CSNK2B	Casein kinase 2, beta polypeptide
2688	0.314274	1610469	0	0	N/A	N/A
2690	0.314269	128738	446354	6920	TCEA3	Transcription elongation factor A (SII), 3
2691	0.313733	28861	436204	84364	ZNF289	Zinc finger protein 289, ID1 regulated
2693	0.313351	200656	493096	5087	PBX1	Pre-B-cell leukemia transcription factor 1
2694	0.313345	2012610	371979	84181	CHD6	Chromodomain helicase DNA binding protein 6
2695	0.313201	594630	289347	9249	DHRS3	Dehydrogenase/reductase (SDR family) member 3
2696	0.313098	133569	546537	286148	LOC286148	Hypothetical protein LOC286148
2697	0.313093	138130	504670	57494	KIAA1238	KIAA1238 protein
2698	0.313057	490755	6829	85352	KIAA1644	KIAA1644 protein
2699	0.312941	73244	0	0	N/A	N/A
2705	0.312381	2163839	0	0	N/A	N/A
2706	0.312283	460018	149367	23376	KIAA0776	KIAA0776 protein
2707	0.312151	1583501	474914	27352	RUTBC3	RUN and TBC1 domain containing 3
2708	0.311968	214077	268963	51271	UBAP1	Ubiquitin associated protein 1
2710	0.311773	878178	77318	5048	PAFAH1B1	Platelet-activating factor acetylhydrolase, isoform Ib, alpha subunit 45kDa
2712	0.31155	278938	132513	51144	HSD17B12	Hydroxysteroid (17-beta) dehydrogenase 12
2714	0.311406	2303905	153850	63922	CHTF18	CTF18, chromosome transmission fidelity factor 18 homolog (S. cerevisiae)
2716	0.311259	712460	529509	4820	NKTR	Natural killer-tumor recognition sequence
2717	0.311187	2322038	145586	1288	COL4A6	Collagen, type IV, alpha 6
2722	0.310471	789011	83347	14	AAMP	Angio-associated, migratory cell protein
2724	0.310423	263014	268573	2952	GSTT1	Glutathione S-transferase theta 1
2726	0.310351	783729	446352	2064	ERBB2	V-erb-b2 erythroblastic leukemia viral oncogene homolog 2, neuro/glioblastoma derived oncogene homolog (avian)
2727	0.310349	381036	391828	84612	PARD6B	Par-6 partitioning defective 6 homolog beta (C. elegans)
2729	0.310316	74070	Two hits	2029	ENSA|N/A	Endosulfine alpha|Transcribed locus
2730	0.31024	771327	194692	9054	NFS1	NFS1 nitrogen fixation 1 (S. cerevisiae)
2732	0.309753	208078	144936	10642	IMP-1	IGF-II mRNA-binding protein 1
2733	0.309733	769986	256549	10101	NUBP2	Nucleotide binding protein 2 (MinD homolog, E. coli)
2737	0.309271	740780	57771	11012	KLK11	Kallikrein 11
2738	0.309149	194342	8360	28970	PTD012	PTD012 protein
2740	0.309012	491311	135507	112399	EGLN3	Egl nine homolog 3 (C. elegans)
2745	0.308484	50578	301760	23413	FREQ	frequenin homolog (Drosophila)
2748	0.308278	2073052	0	0	N/A	N/A
2750	0.308042	307532	Two hits	286512	N/A|EIF4A2	Similar to Eukaryotic initiation factor 4A-II (eIF4A-II) (eIF-4A-II)|Eukaryotic translation initiation factor 4A, isoform 2
2751	0.308018	809467	14220	54938	SARS2	Seryl-tRNA synthetase 2
2752	0.30797	127076	0	0	N/A	N/A
2754	0.307804	770910	67928	1999	ELF3	E74-like factor 3 (ets domain transcription factor, epithelial-specific )
2756	0.307607	840884	332795	84247	LDOC1L	Leucine zipper, down-regulated in cancer 1-like
2757	0.307553	269612	533634	5554	PRH1	Proline-rich protein HaeIII subfamily 1
2758	0.30747	814222	22981	25941	C18orf10	Chromosome 18 open reading frame 10
2760	0.307208	447249	465543	55643	BTBD2	BTB (POZ) domain containing 2
2761	0.307198	814459	15961	138716	C9orf23	Chromosome 9 open reading frame 23
2762	0.307173	491184	408456	5802	PTPRS	Protein tyrosine phosphatase, receptor type, S
2767	0.306452	810519	439370	84245	MGC3207	Hypothetical protein MGC3207
2773	0.305852	1628456	335003	29123	ANKRD11	Ankyrin repeat domain 11
2774	0.305674	289734	524280	55766	H2AFJ	H2A histone family, member J
2775	0.305666	773531	417022	22858	ICK	Intestinal cell (MAK-like) kinase
2776	0.305629	154472	549034	2260	FGFR1	Fibroblast growth factor receptor 1 (fms-related tyrosine kinase 2, Pfeiffer syndrome)
2777	0.305538	781418	Two hits	339047	LOC339047|NPIP	Hypothetical protein LOC339047|Nuclear pore complex interacting protein
2782	0.305083	760299	292156	27122	DKK3	Dickkopf homolog 3 (Xenopus laevis)
2784	0.304832	230385	260603	8396	PIP5K2B	Phosphatidylinositol-4-phosphate 5-kinase, type II, beta
2787	0.304561	415707	129051	9456	HOMER1	Homer homolog 1 (Drosophila)
2791	0.304363	745490	525709	54997	TSC	Hypothetical protein FLJ20607
2793	0.304043	2171417	462693	7570	ZNF22	Zinc finger protein 22 (KOX 15)
2794	0.304024	134523	24178	24139	EML2	Echinoderm microtubule associated protein like 2
2798	0.303918	383813	437241	57205	ATP10D	ATPase, Class V, type 10D
2799	0.30355	128875	76253	6311	ATXN2	Ataxin 2
2801	0.303514	344290	49658	57212	KIAA0495	KIAA0495
2809	0.302395	2316305	9383	78987	CRELD1	Cysteine-rich with EGF-like domains 1
2810	0.302336	754046	444619	8270	DXS9879E	DNA segment on chromosome X (unique) 9879 expressed sequence
2815	0.301554	504516	425091	91272	FAM44B	Family with sequence similarity 44, member B
2819	0.301359	2548134	440968	7158	TP53BP1	Tumor protein p53 binding protein, 1
2820	0.301321	1035546	54647	0	N/A	Homo sapiens transcribed sequence with weak similarity to protein ref:NP_060265.1 (H.sapiens) hypothetical protein FLJ20378 [Homo sapiens]
2821	0.301099	346604	184	177	AGER	Advanced glycosylation end product-specific receptor
2822	0.301089	265680	473417	1525	CXADR	Coxsackie virus and adenovirus receptor
2823	0.301076	461440	7296	55181	FLJ10587	Hypothetical protein FLJ10587
2825	0.300859	774409	76753	2022	ENG	Endoglin (Osler-Rendu-Weber syndrome 1)
2826	0.300535	451104	83419	23168	KIAA0252	KIAA0252 protein
2830	0.299761	384081	343911	9538	EI24	etoposide induced 2.4 mRNA
2832	0.299596	813973	234282	55823	VPS11	Vacuolar protein sorting 11 (yeast)
2834	0.299408	137139	356247	135293	ACY1L2	Aminoacylase 1-like 2
2835	0.299385	454745	473635	94104	C21orf66	Chromosome 21 open reading frame 66
2837	0.299079	76196	463785	117246	FTSJ3	FtsJ homolog 3 (E. coli)
2840	0.298888	2544999	525115	1662	DDX10	DEAD (Asp-Glu-Ala-Asp) box polypeptide 10
2842	0.298134	768031	133539	23227	KIAA0303	Microtubule associated serine/threonine kinase family member 4
2844	0.297969	725284	196177	5261	PHKG2	Phosphorylase kinase, gamma 2 (testis)
2846	0.297759	121251	103834	79022	MGC5576	Hypothetical protein MGC5576
2848	0.297589	795282	181112	29079	MED4	Mediator of RNA polymerase II transcription, subunit 4 homolog (yeast)
2849	0.297441	2322372	534400	25864	DKFZP564O2	DKFZP564O243 protein
2850	0.297421	155896	351296	51035	LOC51035	ORF
2851	0.297413	743582	20131	2649	NR6A1	Nuclear receptor subfamily 6, group A, member 1
2852	0.297337	877613	516111	1639	DCTN1	Dynactin 1 (p150, glued homolog, Drosophila)
2855	0.297168	362773	463264	474170	LOC474170	C114 SLIT-like testicular protein
2856	0.297139	3508134	446564	1643	DDB2	Damage-specific DNA binding protein 2, 48kDa
2857	0.297125	2466631	443572	6584	SLC22A5	Solute carrier family 22 (organic cation transporter), member 5
2858	0.297098	462501	549617	284900	KIAA1648	KIAA1648 protein
2860	0.296999	1387760	89649	2052	EPHX1	Epoxide hydrolase 1, microsomal (xenobiotic)
2863	0.296522	1635320	274361	41	ACCN2	Amiloride-sensitive cation channel 2, neuronal
2864	0.296489	259633	51891	26091	HERC4	Hect domain and RLD 4
2865	0.296284	2325804	65238	9810	RNF40	Ring finger protein 40
2867	0.295666	502153	65377	92979	MARCH-IX	Membrane-associated RING-CH protein IX
2873	0.295381	755663	436538	5915	RARB	Retinoic acid receptor, beta
2874	0.295304	785575	517240	3460	IFNGR2	Interferon gamma receptor 2 (interferon gamma transducer 1)
2880	0.294363	825394	259412	57035	NPD014	NPD014 protein
2884	0.294052	725618	348516	375484	FLJ44216	FLJ44216 protein
2885	0.294007	1603583	108029	6451	SH3BGRL	SH3 domain binding glutamic acid-rich protein like
2886	0.293697	782497	148258	89927	BC008967	hypothetical gene BC008967
2887	0.293606	139331	75277	64795	FLJ13910	Hypothetical protein FLJ13910
2889	0.29331	842848	185677	23327	NEDD4L	Neural precursor cell expressed, developmentally down-regulated 4-like
2891	0.293141	2137957	530988	9205	ZNF237	Zinc finger protein 237
2892	0.293045	277186	372295	9600	PITPNM1	Phosphatidylinositol transfer protein, membrane-associated 1
2895	0.292314	132144	484324	6940	ZNF354A	Zinc finger protein 354A
2896	0.292	878785	22399	84932	RAB2B	RAB2B, member RAS oncogene family
2898	0.291766	306798	107474	4664	NAB1	NGFI-A binding protein 1 (EGR1 binding protein 1)
2899	0.291765	486278	Two hits	51144	HSD17B12|N/A	Hydroxysteroid (17-beta) dehydrogenase 12|Transcribed locus, weakly similar to NP_055301.1 neuronal thread protein AD7c-NTP [Homo sapiens]
2900	0.291401	79525	145575	5412	UBL3	Ubiquitin-like 3
2901	0.291358	84264	476319	55268	FLJ10948	Hypothetical protein FLJ10948
2902	0.291306	784140	144447	55717	WDR11	WD repeat domain 11
2903	0.2908	1500000	130853	3017	HIST1H2BD	Histone 1, H2bd
2904	0.290622	299093	158560	6872	TAF1	TAF1 RNA polymerase II, TATA box binding protein (TBP)-associated factor, 250kDa
2911	0.290261	436106	504628	10436	C2F	C2f protein
2915	0.290174	380943	60753	0	N/A	Homo sapiens transcribed sequences
2916	0.290128	785535	Two hits	8554	PIAS1|CALML4	Protein inhibitor of activated STAT, 1|Calmodulin-like 4
2919	0.289304	3343159	300141	6170	RPL39	Ribosomal protein L39
2920	0.289298	121533	Two hits	54904	WHSC1L1|SYVN1	Wolf-Hirschhorn syndrome candidate 1-like 1|Synovial apoptosis inhibitor 1, synoviolin
2921	0.289203	33621	143591	9671	KIAA0789	KIAA0789 gene product
2922	0.289085	281191	29464	0	N/A	Homo sapiens, clone IMAGE:4798349, mRNA
2924	0.288902	1581541	248815	10785	WDR4	WD repeat domain 4
2925	0.288714	812105	75823	10962	AF1Q	ALL1-fused gene from chromosome 1q
2926	0.288652	502496	546346	22909	KIAA1018	KIAA1018 protein
2928	0.28845	263097	469264	22934	RPIA	Ribose 5-phosphate isomerase A (ribose 5-phosphate epimerase)
2929	0.288286	3506873	171054	1004	CDH6	Cadherin 6, type 2, K-cadherin (fetal kidney)
2930	0.288199	461264	475033	267020	ATP5L2	ATP synthase, H+ transporting, mitochondrial F0 complex, subunit g, isoform 2
2931	0.28815	486401	534516	90987	ZNF251	Zinc finger protein 251
2934	0.28762	2322393	521530	9070	ASH2L	Ash2 (absent, small, or homeotic)-like (Drosophila)
2935	0.287584	461639	0	0	N/A	N/A
2936	0.28753	857652	332138	9374	PPT2	Palmitoyl-protein thioesterase 2
2937	0.287334	1470333	479602	323	APBB2	Amyloid beta (A4) precursor protein-binding, family B, member 2 (Fe65-like)
2939	0.287156	198866	108049	55075	UACA	Uveal autoantigen with coiled-coil domains and ankyrin repeats
2940	0.287102	77244	513883	27043	PELP1	Proline-, glutamic acid-, leucine-rich protein 1
2941	0.28689	272748	272328	30832	ZNF354C	Zinc finger protein 354C
2942	0.286881	135773	442707	7013	TERF1	Telomeric repeat binding factor (NIMA-interacting) 1
2943	0.286706	26171	511386	23312	RC3	Rabconnectin-3
2944	0.286484	79503	148105	166336	PRICKLE2	Prickle-like 2 (Drosophila)
2945	0.286477	229579	201712	2734	GLG1	Golgi apparatus protein 1
2946	0.286295	1951140	444483	55329	MNS1	Meiosis-specific nuclear structural protein 1
2948	0.285942	669443	158195	3298	HSF2	Heat shock transcription factor 2
2949	0.28592	347613	549207	83752	LONP	Peroxisomal lon protease
2950	0.285687	451397	297469	0	N/A	Homo sapiens transcribed sequences
2952	0.285632	196544	449601	28831	IGLJ3	immunoglobulin lambda joining 3
2954	0.285384	362729	520740	9805	SCRN1	Secernin 1
2955	0.285335	202154	188577	0	N/A	Homo sapiens transcribed sequences
2956	0.285283	134011	Two hits	0	N/A|GRIP1	Transcribed locus|Glutamate receptor interacting protein 1
2957	0.285264	487761	443465	10915	TCERG1	Transcription elongation regulator 1
2958	0.285111	245409	0	0	N/A	N/A
2959	0.285055	462431	5452	10868	USP20	Ubiquitin specific protease 20
2962	0.284683	897593	369232	57669	EPB41L5	Erythrocyte membrane protein band 4.1 like 5
2964	0.284439	795197	475688	7325	UBE2E2	Ubiquitin-conjugating enzyme E2E 2 (UBC4/5 homolog, yeast)
2965	0.284347	2075135	0	0	N/A	N/A
2966	0.284178	328342	547488	90110	LOC90110	Hypothetical protein LOC90110
2967	0.283983	233679	27836	64838	FNDC4	Fibronectin type III domain containing 4
2968	0.283918	731257	493791	10497	UNC13B	Unc-13 homolog B (C. elegans)
2971	0.283748	2542182	125113	10694	CCT8	Chaperonin containing TCP1, subunit 8 (theta)
2973	0.283369	2498190	512847	9543	PUNC	Putative neuronal cell adhesion molecule
2975	0.283131	144932	433201	8099	CDK2AP1	CDK2-associated protein 1
2976	0.282941	214133	75243	6046	BRD2	Bromodomain containing 2
2979	0.282337	812156	486434	84749	USP30	Ubiquitin specific protease 30
2980	0.282327	200354	512619	7084	TK2	Thymidine kinase 2, mitochondrial
2981	0.282208	1475797	476179	6599	SMARCC1	SWI/SNF related, matrix associated, actin dependent regulator of chromatin, subfamily c, member 1
2985	0.281639	383895	298248	6239	RREB1	Ras responsive element binding protein 1
2987	0.281241	814460	78354	6837	SURF5	Surfeit 5
2988	0.281222	246661	446017	26118	WSB1	WD repeat and SOCS box-containing 1
2989	0.281203	786053	490695	155435	LOC155435	Hypothetical protein LOC155435
2991	0.280792	231355	25348	6844	VAMP2	Vesicle-associated membrane protein 2 (synaptobrevin 2)
2992	0.280787	2072778	0	0	N/A	N/A
2996	0.28039	128337	119672	84056	KATNAL1	Katanin p60 subunit A-like 1
2998	0.280132	814989	Two hits	5496	PPM1G|ITSN2	Protein phosphatase 1G (formerly 2C), magnesium-dependent, gamma isoform|Intersectin 2
2999	0.280114	133565	503043	1374	CPT1A	Carnitine palmitoyltransferase 1A (liver)
3001	0.280001	378813	517070	6590	SLPI	Secretory leukocyte protease inhibitor (antileukoproteinase)
3002	0.279758	192481	372938	9379	NRXN2	Neurexin 2
3004	0.279563	321488	3903	23580	CDC42EP4	CDC42 effector protein (Rho GTPase binding) 4
3005	0.279409	436094	529571	5947	RBP1	Retinol binding protein 1, cellular
3006	0.27933	490714	327631	112724	RDH13	Retinol dehydrogenase 13 (all-trans and 9-cis)
3008	0.278983	837923	282260	6120	RPE	Ribulose-5-phosphate-3-epimerase
3009	0.278865	207989	130014	9936	DCL-1	Type I transmembrane C-type lectin receptor DCL-1
3010	0.278837	201727	478588	604	BCL6	B-cell CLL/lymphoma 6 (zinc finger protein 51)
3011	0.2788	50569	161220	90634	CG018	Hypothetical gene CG018
3014	0.278499	1636048	8008	55929	DMAP1	DNA methyltransferase 1 associated protein 1
3015	0.278489	645368	145284	60491	NIF3L1	NIF3 NGG1 interacting factor 3-like 1 (S. pombe)
3016	0.278466	51320	301394	79007	MGC3101	Hypothetical protein MGC3101
3017	0.27844	34965	521563	5423	POLB	Polymerase (DNA directed), beta
3018	0.278276	755389	515704	81669	CCNL2	Cyclin L2
3019	0.278135	796946	Two hits	9126	CSPG6|DDAH1	Chondroitin sulfate proteoglycan 6 (bamacan)|Dimethylarginine dimethylaminohydrolase 1
3020	0.277795	489444	311100	54859	FLJ20211	Hypothetical protein FLJ20211
3022	0.277664	453689	377992	5875	RABGGTA	Rab geranylgeranyltransferase, alpha subunit
3024	0.277345	26406	500645	5832	ALDH18A1	Aldehyde dehydrogenase 18 family, member A1
3025	0.277333	378433	522568	55344	PLCXD1	Phosphatidylinositol-specific phospholipase C, X domain containing 1
3028	0.276937	244058	470654	83879	CDCA7	Cell division cycle associated 7
3029	0.276934	263059	472227	10621	POLR3F	Polymerase (RNA) III (DNA directed) polypeptide F, 39 kDa
3031	0.276324	810878	505802	84271	POLDIP3	Polymerase (DNA-directed), delta interacting protein 3
3032	0.276098	280907	25275	57209	ZNF248	Zinc finger protein 248
3037	0.275872	2316563	249996	5356	PLRG1	pleiotropic regulator 1 (PRL1homolog, Arabidopsis)
3042	0.275372	753979	512743	79982	FLJ14281	Hypothetical protein FLJ14281
3043	0.275366	646037	0	0	N/A	N/A
3044	0.275351	897460	333388	1936	EEF1D	Eukaryotic translation elongation factor 1 delta (guanine nucleotide exchange protein)
3046	0.275065	813387	406515	1728	NQO1	NAD(P)H dehydrogenase, quinone 1
3047	0.275045	327202	Two hits	7132	TNFRSF1A|BTF3	Tumor necrosis factor receptor superfamily, member 1A|Basic transcription factor 3
3050	0.274704	812033	328232	2817	GPC1	Glypican 1
3055	0.274254	344210	Two hits	5573	PRKAR1A|EPHA4	Protein kinase, cAMP-dependent, regulatory, type I, alpha (tissue specific extinguisher 1)|EPH receptor A4
3057	0.274092	489539	157606	57472	KIAA1194	Carbon catabolite repression 4 protein
3059	0.273889	1950727	0	0	N/A	N/A
3060	0.273854	122739	436585	80004	FLJ21918	Hypothetical protein FLJ21918
3061	0.273664	395539	0	0	N/A	N/A
3062	0.273615	450632	368296	79096	MGC4707	MGC4707 protein
3064	0.273376	2467312	199695	27346	MAC30	Hypothetical protein MAC30
3065	0.273279	725109	110571	4616	GADD45B	Growth arrest and DNA-damage-inducible, beta
3068	0.272835	291777	546523	253635	FLJ38348	Hypothetical protein FLJ38348
3069	0.272077	1409509	534085	7138	TNNT1	Troponin T1, skeletal, slow
3071	0.271943	773511	30792	29911	HOOK2	Hook homolog 2 (Drosophila)
3072	0.271823	277996	476782	317649	EIF4E3	Eukaryotic translation initiation factor 4E member 3
3073	0.271781	183462	26232	4123	MAN2C1	Mannosidase, alpha, class 2C, member 1
3074	0.271587	33049	151573	1407	CRY1	Cryptochrome 1 (photolyase-like)
3075	0.271571	223098	281564	6094	ROM1	Retinal outer segment membrane protein 1
3076	0.271566	810743	524214	8079	MLF2	Myeloid leukemia factor 2
3078	0.271256	1239995	521064	79027	VIK	Vav-1 interacting Kruppel-like protein
3084	0.270656	810868	12152	51560	RAB6B	RAB6B, member RAS oncogene family
3085	0.270632	878130	546298	6613	SUMO2	SMT3 suppressor of mif two 3 homolog 2 (yeast)
3086	0.270414	366783	105642	79680	FLJ21125	Hypothetical protein FLJ21125
3087	0.270295	501939	549163	51741	WWOX	WW domain containing oxidoreductase
3088	0.270188	785804	26890	27440	CECR5	Cat eye syndrome chromosome region, candidate 5
3089	0.270161	841691	444986	10988	METAP2	Methionyl aminopeptidase 2
3091	0.269626	2322180	74564	6746	SSR2	Signal sequence receptor, beta (translocon-associated protein beta)
3094	0.26945	290072	109778	57599	KIAA1449	WD repeat endosomal protein
3098	0.269025	191743	515542	84335	AKT1S1	AKT1 substrate 1 (proline-rich)
3100	0.268349	1473298	406184	26127	DKFZP564O1863	DKFZP564O1863 protein
3101	0.268245	753700	432330	10670	RRAGA	Ras-related GTP binding A
3102	0.268229	429352	169358	56255	DJ971N18.2	Hypothetical protein DJ971N18.2
3105	0.268072	785703	131417	253039	LOC253039	Hypothetical protein LOC253039
3106	0.268069	309233	520636	57786	RBAK	RB-associated KRAB repressor
3107	0.268055	384886	459704	403323	FLJ20444	Hypothetical protein FLJ20444
3108	0.267945	782385	Two hits	25847	ANAPC13|EXTL3	Anaphase promoting complex subunit 13|Exostoses (multiple)-like 3
3110	0.26735	450382	112631	6586	SLIT3	Slit homolog 3 (Drosophila)
3115	0.266779	884335	335034	1806	DPYD	Dihydropyrimidine dehydrogenase
3117	0.266669	815263	0	0	N/A	N/A
3118	0.266608	2308333	278483	8363	HIST1H4J	Histone 1, H4j
3119	0.266521	291880	389137	4237	MFAP2	Microfibrillar-associated protein 2
3120	0.266313	236412	179260	64207	C14orf4	Chromosome 14 open reading frame 4
3121	0.265926	1643107	308332	140801	RPL10L	Ribosomal protein L10-like
3122	0.26579	878281	30352	26750	RPS6KC1	Ribosomal protein S6 kinase, 52kDa, polypeptide 1
3127	0.265311	1535328	513057	3843	RANBP5	RAN binding protein 5
3131	0.264868	2563366	518774	10606	PAICS	Phosphoribosylaminoimidazole carboxylase, phosphoribosylaminoimidazole succinocarboxamide synthetase
3136	0.264145	1707447	0	0	N/A	N/A
3138	0.263895	415321	131846	10629	TAF6L	TAF6-like RNA polymerase II, p300/CBP-associated factor (PCAF)-associated factor, 65kDa
3140	0.263555	136845	290259	168451	THAP5	THAP domain containing 5
3141	0.263449	245426	Two hits	5903	RANBP2|N/A	RAN binding protein 2|Transcribed locus
3142	0.263427	824001	485915	55122	C6orf166	Hypothetical protein PRO2266
3143	0.263379	838732	0	0	N/A	N/A
3144	0.263325	770838	172613	10723	SLC12A7	Solute carrier family 12 (potassium/chloride transporters), member 7
3146	0.263096	588598	148721	27072	VPS41	Vacuolar protein sorting 41 (yeast)
3147	0.263092	502329	475896	10015	PDCD6IP	Programmed cell death 6 interacting protein
3148	0.263036	306444	112444	6882	TAF11	TAF11 RNA polymerase II, TATA box binding protein (TBP)-associated factor, 28kDa
3151	0.262377	2009969	128702	23403	FBXO46	F-box protein 46
3153	0.262007	2541458	476209	5364	PLXNB1	Plexin B1
3155	0.261872	1474328	75782	2976	GTF3C2	General transcription factor IIIC, polypeptide 2, beta 110kDa
3157	0.261835	150041	173939	200576	PIP5K3	Phosphatidylinositol-3-phosphate/phosphatidylinositol 5-kinase, type III
3158	0.261824	2114004	532144	8351	HIST1H3D	Histone 1, H3d
3159	0.26168	745206	468663	9736	USP34	Ubiquitin specific protease 34
3160	0.261633	1585904	368022	55325	FLJ11200	Hypothetical protein FLJ11200
3161	0.261553	238907	118241	56997	CABC1	Chaperone, ABC1 activity of bc1 complex like (S. pombe)
3162	0.261551	810391	75619	3373	HYAL1	Hyaluronoglucosaminidase 1
3163	0.261269	609929	504828	51202	DDX47	DEAD (Asp-Glu-Ala-Asp) box polypeptide 47
3164	0.261053	811920	204891	3590	IL11RA	Interleukin 11 receptor, alpha
3165	0.261044	277536	43133	9831	KIAA0628	KIAA0628 gene product
3169	0.260601	239958	488624	9883	POM121	Postmeiotic segregation increased 2-like 2
3171	0.260318	1630974	142	6817	SULT1A1	Sulfotransferase family, cytosolic, 1A, phenol-preferring, member 1
3172	0.26028	770380	112023	127703	FLJ38984	Hypothetical protein FLJ38984
3174	0.260206	281103	491060	55870	ASH1L	Ash1 (absent, small, or homeotic)-like (Drosophila)
3178	0.259837	247240	407368	26065	C19orf13	Chromosome 19 open reading frame 13
3180	0.259539	186664	155742	9380	GRHPR	Glyoxylate reductase/hydroxypyruvate reductase
3183	0.259396	263836	514802	7572	ZNF24	Zinc finger protein 24 (KOX 17)
3184	0.259393	267738	371210	54953	C1orf27	Chromosome 1 open reading frame 27
3185	0.259147	124261	467097	6625	SNRP70	Small nuclear ribonucleoprotein 70kDa polypeptide (RNP antigen)
3189	0.258628	112576	Two hits	56647	BCCIP|N/A	BRCA2 and CDKN1A interacting protein|Homo sapiens, clone IMAGE:5197767, mRNA
3190	0.258621	211227	520464	0	N/A	Homo sapiens transcribed sequence with weak similarity to protein ref:NP_060312.1 (H.sapiens) hypothetical protein FLJ20489 [Homo sapiens]
3193	0.258359	129478	370145	143570	XRRA1	X-ray radiation resistance associated 1
3195	0.258303	26294	125867	51466	EVL	Enah/Vasp-like
3197	0.258144	810459	302634	8325	FZD8	Frizzled homolog 8 (Drosophila)
3199	0.257932	823940	531550	10140	TOB1	Transducer of ERBB2, 1
3200	0.257864	795538	99486	79751	SLC25A22	Solute carrier family 25 (mitochondrial carrier: glutamate), member 22
3201	0.257796	289551	478407	8087	FXR1	Fragile X mental retardation, autosomal homolog 1
3204	0.257128	177827	502730	9066	SYT7	Synaptotagmin VII
3208	0.256747	773469	418093	5738	PTGFRN	Prostaglandin F2 receptor negative regulator
3210	0.256606	772220	477352	10954	PDIR	For protein disulfide isomerase-related
3211	0.25635	180520	22543	7337	UBE3A	Ubiquitin protein ligase E3A (human papilloma virus E6-associated protein, Angelman syndrome)
3212	0.256183	845453	182215	403	ARL3	ADP-ribosylation factor-like 3
3213	0.256129	428560	Two hits	125988	QIL1|N/A	QIL1 protein|Transcribed locus, weakly similar to XP_512299.1 similar to QIL1 protein [Pan troglodytes]
3216	0.255946	1635288	211929	25828	TXN2	Thioredoxin 2
3218	0.255749	125092	159481	2583	GALGT	UDP-N-acetyl-alpha-D-galactosamine:(N-acetylneuraminyl)-galactosylglucosylceramide N-acetylgalactosaminyltransferase (GalNAc-T)
3221	0.2553	2045536	301350	5349	FXYD3	FXYD domain containing ion transport regulator 3
3222	0.25504	197338	310336	353088	ZNF429	Zinc finger protein 429
3223	0.254867	321389	534453	51079	GRIM19	Cell death-regulatory protein GRIM19
3224	0.254818	845723	505154	58516	C12orf14	Chromosome 12 open reading frame 14
3225	0.254804	788745	158427	10671	DCTN6	Dynactin 6
3227	0.254757	504657	483036	9867	PJA2	Praja 2, RING-H2 motif containing
3228	0.254574	841370	460929	2806	GOT2	Glutamic-oxaloacetic transaminase 2, mitochondrial (aspartate aminotransferase 2)
3229	0.254553	265868	183428	8082	SSPN	Sarcospan (Kras oncogene-associated gene)
3231	0.254198	289757	39911	90673	PPP1R3E	Protein phosphatase 1, regulatory (inhibitor) subunit 3E
3232	0.254105	809998	484588	280	AMY2B	Amylase, alpha 2B; pancreatic
3233	0.253973	197465	490224	4850	CNOT4	CCR4-NOT transcription complex, subunit 4
3237	0.253629	258454	194726	9530	BAG4	BCL2-associated athanogene 4
3239	0.253499	192198	0	0	N/A	N/A
3240	0.253438	753986	440379	9743	RICS	Rho GTPase-activating protein
3241	0.253338	2470249	406395	79706	PRKRIP1	PRKR interacting protein 1 (IL11 inducible)
3242	0.253332	343654	353454	55108	FLJ10276	Hypothetical protein FLJ10276
3244	0.252997	2296677	0	0	N/A	N/A
3249	0.2522	194364	188879	10180	RBM6	RNA binding motif protein 6
3250	0.252172	782449	546271	5094	PCBP2	Poly(rC) binding protein 2
3251	0.252117	858292	191346	989	CDC10	CDC10 cell division cycle 10 homolog (S. cerevisiae)
3252	0.252009	725680	473152	7022	TFAP2C	Transcription factor AP-2 gamma (activating enhancer binding protein 2 gamma)
3253	0.251969	2017659	520133	285855	RPL7L1	Hypothetical protein LOC220906
3256	0.251715	343661	57988	64285	RHBDF1	Rhomboid family 1 (Drosophila)
3258	0.2513	770388	520942	1364	CLDN4	Claudin 4
3259	0.251258	269231	509314	285148	LOC285148	Hypothetical protein LOC285148
3260	0.251132	782277	191539	57120	GOPC	Golgi associated PDZ and coiled-coil motif containing
3263	0.250904	1635709	32374	196403	DTX3	Deltex 3 homolog (Drosophila)
3264	0.250872	509887	533282	4841	NONO	Non-POU domain containing, octamer-binding
3266	0.25076	1706635	512679	632	BGLAP	Bone gamma-carboxyglutamate (gla) protein (osteocalcin)
3268	0.249945	242823	451351	146517	LOC146517	Hypothetical protein LOC146517
3271	0.249832	813149	2178	8349	HIST2H2BE	Histone 2, H2be
3274	0.249479	2571687	504524	6232	RPS27	ribosomal protein S27 (metallopanstimulin 1)
3275	0.249461	1899677	144058	26151	EBSP	Embryo brain specific protein
3276	0.249438	1573251	509916	79697	C14orf169	Chromosome 14 open reading frame 169
3279	0.249273	137795	356285	3150	HMGN1	High-mobility group nucleosome binding domain 1
3280	0.248938	730149	505004	6919	TCEA2	Transcription elongation factor A (SII), 2
3281	0.248793	470930	Two hits	10097	ACTR2|DDX11	ARP2 actin-related protein 2 homolog (yeast)|DEAD/H (Asp-Glu-Ala-Asp/His) box polypeptide 11 (CHL1-like helicase homolog, S. cerevisiae)
3282	0.248733	357285	505676	84324	CIP29	Cytokine induced protein 29 kDa
3284	0.24868	773478	518513	10188	ACK1	Activated Cdc42-associated kinase 1
3286	0.248473	810960	275464	5655	KLK10	Kallikrein 10
3287	0.248367	884414	435290	11188	NISCH	Nischarin
3288	0.248202	265840	481720	4651	MYO10	Myosin X
3289	0.248188	345103	523329	2048	EPHB2	EPH receptor B2
3290	0.248047	347036	125132	51176	LEF1	Lymphoid enhancer-binding factor 1
3291	0.248038	815235	75682	23644	RCD-8	Autoantigen
3292	0.247979	840687	89603	4582	MUC1	Mucin 1, transmembrane
3293	0.24762	742047	406062	126328	NDUFA11	NADH dehydrogenase (ubiquinone) 1 alpha subcomplex, 11, 14.7kDa
3297	0.247373	1416782	173724	1152	CKB	Creatine kinase, brain
3298	0.247313	1535156	506325	11163	NUDT4	Nudix (nucleoside diphosphate linked moiety X)-type motif 4
3299	0.24729	1601845	530089	29060	HSPC047	HSPC047 protein
3301	0.247118	340522	516977	140688	C20orf112	Chromosome 20 open reading frame 112
3304	0.246997	428528	58974	55212	BBS7	Bardet-Biedl syndrome 7
3305	0.246913	1668067	240845	26084	DKFZP434D146	DKFZP434D146 protein
3307	0.24677	877822	106005	55778	C14orf131	Chromosome 14 open reading frame 131
3312	0.24637	207427	441643	0	N/A	Homo sapiens transcribed sequence with weak similarity to protein ref:NP_060265.1 (H.sapiens) hypothetical protein FLJ20378 [Homo sapiens]
3313	0.246271	49204	168950	54332	GDAP1	Ganglioside-induced differentiation-associated protein 1
3315	0.246214	364563	87191	8817	FGF18	Fibroblast growth factor 18
3318	0.245954	204614	129673	1973	EIF4A1	Eukaryotic translation initiation factor 4A, isoform 1
3320	0.245753	845311	549129	25911	DPCD	Deleted in a mouse model of primary ciliary dyskinesia
3321	0.245617	81320	22634	2115	ETV1	Ets variant gene 1
3322	0.245424	825176	396358	54664	FLJ11273	Hypothetical protein FLJ11273
3323	0.245371	460218	0	0	N/A	N/A
3325	0.245196	2075467	497353	10001	MED6	Mediator of RNA polymerase II transcription, subunit 6 homolog (yeast)
3328	0.244909	784093	460078	54700	RRN3	RRN3 RNA polymerase I transcription factor homolog (yeast)
3335	0.244275	283124	363138	376497	SLC27A1	Solute carrier family 27 (fatty acid transporter), member 1
3336	0.243904	246120	20521	3276	HRMT1L2	HMT1 hnRNP methyltransferase-like 2 (S. cerevisiae)
3337	0.243889	489220	536319	440073	IQSEC3	IQ motif and Sec7 domain 3
3338	0.243886	344757	190518	54069	C21orf45	Chromosome 21 open reading frame 45
3341	0.243257	24339	Two hits	84058	FLJ12953|FLJ12650	Hypothetical protein FLJ12953 similar to Mus musculus D3Mm3e|Hypothetical protein FLJ12650
3345	0.242752	1573520	7158	26001	RNF167	Ring finger protein 167
3349	0.242233	1500536	446098	55846	MDS028	Uncharacterized hematopoietic stem/progenitor cells protein MDS028
3350	0.241896	787876	404186	60487	C6orf75	Chromosome 6 open reading frame 75
3353	0.241707	230235	215766	23560	GTPBP4	GTP binding protein 4
3354	0.241528	279691	469537	64965	MRPS9	Mitochondrial ribosomal protein S9
3357	0.241475	784163	527874	196441	MGC23401	Hypothetical protein MGC23401
3358	0.241451	1034465	27189	140700	SAMD10	Sterile alpha motif domain containing 10
3359	0.241357	451855	112728	9647	PPM1F	Protein phosphatase 1F (PP2C domain containing)
3360	0.241336	204755	479693	9295	SFRS11	Splicing factor, arginine/serine-rich 11
3361	0.241253	814961	3759	8078	USP5	Ubiquitin specific protease 5 (isopeptidase T)
3363	0.241214	796398	201776	5178	PEG3	Paternally expressed 3
3364	0.241201	28475	Two hits	1429	CRYZ|N/A	Crystallin, zeta (quinone reductase)|Transcribed locus
3366	0.240686	384831	515274	57794	SF4	Splicing factor 4
3367	0.240546	704690	201918	10114	HIPK3	Homeodomain interacting protein kinase 3
3368	0.240446	1032734	179309	0	N/A	Homo sapiens transcribed sequences
3370	0.240235	469275	302085	5740	PTGIS	Prostaglandin I2 (prostacyclin) synthase
3375	0.239742	814117	223141	9188	DDX21	DEAD (Asp-Glu-Ala-Asp) box polypeptide 21
3376	0.239617	124155	0	0	N/A	N/A
3377	0.239606	1855767	173656	22841	RAB11FIP2	RAB11 family interacting protein 2 (class I)
3378	0.239502	1721131	9302	5082	PDCL	Phosducin-like
3382	0.239286	40744	293593	23092	ARHGAP26	Rho GTPase activating protein 26
3383	0.239269	274097	435773	163590	LOC163590	AF464140
3384	0.23925	740925	840	3620	INDO	Indoleamine-pyrrole 2,3 dioxygenase
3388	0.239062	1951569	492187	84257	DKFZp761D1	Hypothetical protein DKFZp761D112
3389	0.239032	365990	175652	159013	MGC39350	hypothetical protein MGC39350
3390	0.238934	77897	159525	3795	KHK	Ketohexokinase (fructokinase)
3391	0.238901	137638	0	0	N/A	N/A
3395	0.238813	784337	522891	6387	CXCL12	Chemokine (C-X-C motif) ligand 12 (stromal cell-derived factor 1)
3400	0.238326	1536215	287537	51363	GALNAC4S-6	B cell RAG associated protein
3401	0.238173	810942	410197	3421	IDH3G	Isocitrate dehydrogenase 3 (NAD+) gamma
3402	0.238156	47186	446083	5789	PTPRD	Protein tyrosine phosphatase, receptor type, D
3403	0.238133	79431	513219	0	N/A	Homo sapiens cDNA: FLJ22783 fis, clone KAIA1993
3404	0.238114	1709503	0	0	N/A	N/A
3406	0.238005	124661	0	0	N/A	N/A
3407	0.237686	795828	192103	54765	TRIM44	Tripartite motif-containing 44
3409	0.237532	293056	191361	0	N/A	Homo sapiens transcribed sequence with weak similarity to protein ref:NP_060312.1 (H.sapiens) hypothetical protein FLJ20489 [Homo sapiens]
3411	0.237502	294537	44278	64284	RAB17	RAB17, member RAS oncogene family
3413	0.237348	28705	0	0	N/A	N/A
3416	0.237149	1882503	55879	89845	ABCC10	ATP-binding cassette, sub-family C (CFTR/MRP), member 10
3417	0.237134	502669	3352	3066	HDAC2	Histone deacetylase 2
3418	0.237101	857002	75969	10957	PNRC1	Proline-rich nuclear receptor coactivator 1
3420	0.237038	786675	2719	10406	WFDC2	WAP four-disulfide core domain 2
3421	0.236766	296448	549043	3481	IGF2	Insulin-like growth factor 2 (somatomedin A)
3422	0.236584	198924	436505	9648	GCC2	GRIP and coiled-coil domain containing 2
3426	0.23642	713031	433345	9304	RNU22	RNA, U22 small nucleolar
3428	0.236265	246765	Two hits	246721	POLR2J2|N/A	DNA directed RNA polymerase II polypeptide J-related gene|Similar to Apolipoprotein C-III precursor (Apo-CIII)
3429	0.236027	344282	530402	11124	FAF1	Fas (TNFRSF6) associated factor 1
3430	0.236015	773599	16003	5928	RBBP4	Retinoblastoma binding protein 4
3433	0.235889	898253	79088	5955	RCN2	Reticulocalbin 2, EF-hand calcium binding domain
3436	0.235712	768272	Two hits	2801	GOLGA2|TENS1	Golgi autoantigen, golgin subfamily a, 2|Tensin-like SH2 domain containing 1
3437	0.23571	207794	75643	4778	NFE2	Nuclear factor (erythroid-derived 2), 45kDa
3438	0.23569	41074	10734	1137	CHRNA4	Cholinergic receptor, nicotinic, alpha polypeptide 4
3439	0.235241	2497882	70937	8357	HIST1H3H	Histone 1, H3h
3440	0.235191	66686	Two hits	6134	RPL10|N/A	Ribosomal protein L10|Similar to 60S ribosomal protein L10 (QM protein homolog)
3441	0.234984	509516	270244	56965	PARP6	Poly (ADP-ribose) polymerase family, member 6
3444	0.234521	245330	523414	492304	LOC492304	Putative insulin-like growth factor II associated protein
3445	0.234269	594684	518997	55765	FLJ10901	Hypothetical protein FLJ10901
3447	0.234093	739578	377028	27076	C4.4A	GPI-anchored metastasis-associated protein homolog
3449	0.233755	824792	387255	84656	N-PAC	Cytokine-like nuclear factor n-pac
3450	0.233737	2047854	135665	2620	GAS2	Growth arrest-specific 2
3453	0.23349	526945	Two hits	84295	PHF6|HSD17B8	PHD finger protein 6|Hydroxysteroid (17-beta) dehydrogenase 8
3457	0.233216	210698	269180	54566	EPB41L4B	Erythrocyte membrane protein band 4.1 like 4B
3458	0.233184	110430	518750	54940	OCIAD1	OCIA domain containing 1
3463	0.232066	50905	546407	55832	TIP120A	TBP-interacting protein
3468	0.231456	825478	301819	7705	ZNF146	zinc finger protein 146
3469	0.231438	824553	534540	130617	LOC130617	Hypothetical protein BC018415
3470	0.23131	795427	424126	10169	SERF2	Small EDRK-rich factor 2
3471	0.230961	462972	509651	2342	FNTB	Farnesyltransferase, CAAX box, beta
3474	0.230266	2365853	528693	8437	RASAL1	RAS protein activator like 1 (GAP1 like)
3475	0.230261	110440	513902	22861	NALP1	NACHT, leucine rich repeat and PYD (pyrin domain) containing 1
3476	0.230232	435714	0	0	N/A	N/A
3477	0.230204	455275	467306	79763	FLJ23469	Hypothetical protein FLJ23469
3479	0.229933	384111	0	0	N/A	N/A
3480	0.229813	813426	467751	28951	TRIB2	Tribbles homolog 2 (Drosophila)
3482	0.229523	234421	194385	55620	STAP2	Signal-transducing adaptor protein-2
3487	0.228935	2272597	190968	6227	RPS21	Ribosomal protein S21
3488	0.228921	796508	434251	23223	KIAA0690	KIAA0690
3490	0.228662	1461138	46423	8364	HIST1H4C	Histone 1, H4c
3491	0.228655	2492817	413036	114049	WBSCR22	Williams Beuren syndrome chromosome region 22
3492	0.228621	767753	166891	5993	RFX5	Regulatory factor X, 5 (influences HLA class II expression)
3493	0.22842	1031552	380089	2051	EPHB6	EPH receptor B6
3499	0.227801	625399	85570	54475	FLJ10458	Notchless gene homolog (Drosophila)
3500	0.227654	2131815	487412	81786	TRIM7	Tripartite motif-containing 7
3501	0.227238	2326168	118725	22928	SEPHS2	Selenophosphate synthetase 2
3502	0.227201	436531	0	0	N/A	N/A
3504	0.227092	1470530	368971	23054	NCOA6	Nuclear receptor coactivator 6
3505	0.227004	108667	406277	10291	SF3A1	Splicing factor 3a, subunit 1, 120kDa
3506	0.226807	435082	523194	118813	ZFYVE27	Zinc finger, FYVE domain containing 27
3508	0.22663	33985	525589	55384	MEG3	Maternally expressed 3
3509	0.226562	2298441	55498	9453	GGPS1	Geranylgeranyl diphosphate synthase 1
3511	0.226534	1033716	504998	54963	URKL1	uridine kinase-like 1
3513	0.22629	451918	8765	11325	DDX42	DEAD (Asp-Glu-Ala-Asp) box polypeptide 42
3514	0.226124	788201	492031	55284	FLJ11011	Hypothetical protein FLJ11011
3515	0.226122	824870	59332	200734	SPRED2	Sprouty-related, EVH1 domain containing 2
3516	0.226113	68652	461705	54971	BANP	BTG3 associated nuclear protein
3517	0.226108	567265	286145	9412	SURB7	SRB7 suppressor of RNA polymerase B homolog (yeast)
3519	0.225997	745433	514132	30837	SOCS7	Suppressor of cytokine signaling 7
3523	0.225863	771173	405880	54460	MRPS21	Mitochondrial ribosomal protein S21
3524	0.225823	3631962	0	0	N/A	N/A
3527	0.2257	173228	151413	2764	GMFB	Glia maturation factor, beta
3528	0.225485	1292170	0	0	N/A	N/A
3529	0.22544	809603	Two hits	51115	CGI-90|PTMA	CGI-90 protein|Prothymosin, alpha (gene sequence 28)
3532	0.225037	1842170	143080	8366	HIST1H4B	Histone 1, H4b
3533	0.224903	2388571	199029	10270	AKAP8	A kinase (PRKA) anchor protein 8
3536	0.224607	123061	Two hits	285190	DKFZp686P0|N/A	Similar to Ran-binding protein 2|Transcribed locus, strongly similar to NP_005045.1 RAN binding protein 2-like 1 [Homo sapiens]
3537	0.224607	1472146	331420	5471	PPAT	Phosphoribosyl pyrophosphate amidotransferase
3541	0.22414	667482	80395	4118	MAL	Mal, T-cell differentiation protein
3547	0.22335	2107562	820	3223	HOXC6	Homeo box C6
3551	0.222745	770043	7744	4723	NDUFV1	NADH dehydrogenase (ubiquinone) flavoprotein 1, 51kDa
3554	0.222523	293859	426324	7991	TUSC3	Tumor suppressor candidate 3
3557	0.222422	2018501	521086	64598	MOSPD3	Motile sperm domain containing 3
3559	0.222284	447404	512627	55174	FLJ10569	Hypothetical protein FLJ10569
3561	0.222197	757325	125348	8603	C4orf8	Chromosome 4 open reading frame 8
3567	0.221606	2110136	546391	51276	ZNF571	Zinc finger protein 571
3568	0.221593	823715	77293	9792	SERTAD2	SERTA domain containing 2
3569	0.221574	462064	444332	51098	C20orf9	Chromosome 20 open reading frame 9
3570	0.221453	2018514	0	0	N/A	N/A
3571	0.221418	240896	170904	79774	GRTP1	Growth hormone regulated TBC protein 1
3572	0.221402	449275	0	0	N/A	N/A
3577	0.220737	725877	Two hits	1191	CLU|SLC6A8	Clusterin (complement lysis inhibitor, SP-40,40, sulfated glycoprotein 2, testosterone-repressed prostate message 2, apolipoprotein J)|Solute carrier family 6 (neurotransmitter transporter, creatine), member 8
3578	0.220691	469232	331141	80724	ACAD10	Acyl-Coenzyme A dehydrogenase family, member 10
3579	0.220634	360547	499483	83693	LOC83693	Hydroxysteroid dehydrogenase like 1
3580	0.220599	47005	411472	2903	GRIN2A	Glutamate receptor, ionotropic, N-methyl D-aspartate 2A
3581	0.220492	755304	180312	51021	MRPS16	Mitochondrial ribosomal protein S16
3582	0.220491	1034558	0	0	N/A	N/A
3584	0.220309	295601	21145	57798	ODAG	Ocular development-associated gene
3587	0.220192	1492268	412767	4591	TRIM37	Tripartite motif-containing 37
3588	0.220128	877621	522378	153090	DAB2IP	DAB2 interacting protein
3590	0.219967	274638	377010	790	CAD	Carbamoyl-phosphate synthetase 2, aspartate transcarbamylase, and dihydroorotase
3592	0.2196	773308	436617	115106	CCDC5	Coiled-coil domain containing 5 (spindle associated)
3593	0.219353	810325	513646	3712	IVD	Isovaleryl Coenzyme A dehydrogenase
3594	0.219248	826300	512932	79811	FLJ13213	Hypothetical protein FLJ13213
3596	0.219102	129606	435610	51322	WAC	WW domain containing adaptor with coiled-coil
3598	0.219012	739901	417077	1595	CYP51A1	Cytochrome P450, family 51, subfamily A, polypeptide 1
3603	0.218637	359722	525389	57381	RHOJ	Ras homolog gene family, member J
3604	0.218602	810852	541841	28976	ACAD9	Acyl-Coenzyme A dehydrogenase family, member 9
3605	0.218597	328542	170986	2591	GALNT3	UDP-N-acetyl-alpha-D-galactosamine:polypeptide N-acetylgalactosaminyltransferase 3 (GalNAc-T3)
3606	0.21857	462099	401388	59343	SENP2	SUMO1/sentrin/SMT3 specific protease 2
3607	0.218538	267427	4973	27013	C2orf24	Chromosome 2 open reading frame 24
3608	0.218449	52865	239388	85315	C6orf33	Chromosome 6 open reading frame 33
3611	0.218397	50843	0	0	N/A	N/A
3614	0.218088	208993	469561	80146	UXS1	UDP-glucuronate decarboxylase 1
3616	0.217887	1631384	301412	51506	Ufc1	Ufm1-conjugating enzyme 1
3618	0.21782	594743	491148	5108	PCM1	Pericentriolar material 1
3620	0.217601	852829	527919	3839	KPNA3	Karyopherin alpha 3 (importin alpha 4)
3621	0.217554	2517363	122575	9170	EDG4	Endothelial differentiation, lysophosphatidic acid G-protein-coupled receptor, 4
3622	0.217274	840818	476448	2317	FLNB	Filamin B, beta (actin binding protein 278)
3627	0.216583	897550	317403	80755	MGC2744	Hypothetical protein MGC2744
3628	0.216559	2497460	546354	23404	EXOSC2	Exosome component 2
3634	0.216208	25274	517860	51161	LOC51161	G20 protein
3640	0.215768	2457064	153863	4091	SMAD6	SMAD, mothers against DPP homolog 6 (Drosophila)
3643	0.214983	811956	10842	5901	RAN	RAN, member RAS oncogene family
3645	0.214945	305253	287830	59338	PLEKHA1	Pleckstrin homology domain containing, family A (phosphoinositide binding specific) member 1
3646	0.214679	416539	105413	0	N/A	Homo sapiens full length insert cDNA clone YW27A09
3647	0.214567	745077	532840	148223	C19orf25	Chromosome 19 open reading frame 25
3652	0.214225	769537	196176	1891	ECH1	Enoyl Coenzyme A hydratase 1, peroxisomal
3655	0.213895	2018418	0	0	N/A	N/A
3656	0.213826	80338	334841	8991	SELENBP1	Selenium binding protein 1
3657	0.213732	1055547	253319	128869	CDC91L1	CDC91 cell division cycle 91-like 1 (S. cerevisiae)
3658	0.213634	396045	524009	60496	AASDHPPT	Aminoadipate-semialdehyde dehydrogenase-phosphopantetheinyl transferase
3659	0.213483	433170	55235	6610	SMPD2	Sphingomyelin phosphodiesterase 2, neutral membrane (neutral sphingomyelinase)
3660	0.213479	126229	Two hits	84809	MGC12760|N/A	Hypothetical protein MGC12760|Transcribed locus
3662	0.213273	2460404	436405	3420	IDH3B	Isocitrate dehydrogenase 3 (NAD+) beta
3663	0.213203	428377	303669	284439	MGC26694	Hypothetical protein MGC26694
3664	0.213016	49548	444887	5433	POLR2D	Polymerase (RNA) II (DNA directed) polypeptide D
3666	0.212837	269815	28792	3624	INHBA	Inhibin, beta A (activin A, activin AB alpha polypeptide)
3667	0.212831	203878	291212	6902	TBCA	Tubulin-specific chaperone a
3668	0.212812	240109	226007	51109	RDH11	DKFZP564M1462 protein
3669	0.212789	210610	246344	11064	CEP1	Centrosomal protein 1
3674	0.212265	123916	515474	1762	DMWD	Dystrophia myotonica-containing WD repeat motif
3677	0.212005	897141	5019	91782	MGC29816	Hypothetical protein MGC29816
3678	0.211832	810703	Two hits	51125	GOLGA7|HDLBP	Golgi autoantigen, golgin subfamily a, 7|High density lipoprotein binding protein (vigilin)
3679	0.211811	375682	61635	26872	STEAP	Six transmembrane epithelial antigen of the prostate
3680	0.211688	740941	74120	10974	C10orf116	Chromosome 10 open reading frame 116
3684	0.211396	448059	477007	348801	LOC348801	Hypothetical protein LOC348801
3685	0.211393	1897065	5212	23583	SMUG1	Single-strand selective monofunctional uracil DNA glycosylase
3687	0.211057	278888	0	0	N/A	N/A
3688	0.211042	202904	309090	6432	SFRS7	Splicing factor, arginine/serine-rich 7, 35kDa
3690	0.210851	839980	132760	2542	SLC37A4	Solute carrier family 37 (glycerol-6-phosphate transporter), member 4
3691	0.210439	211275	108301	7181	NR2C1	Nuclear receptor subfamily 2, group C, member 1
3695	0.210094	2296494	132807	352961	3.8-1	MHC class I mRNA fragment 3.8-1
3696	0.209973	50030	20982	85397	RGS8	Regulator of G-protein signalling 8
3697	0.209911	745512	443703	0	N/A	Homo sapiens transcribed sequences
3704	0.208937	51344	6434	56967	C14orf132	Chromosome 14 open reading frame 132
3705	0.208613	392703	120844	55810	FOXJ2	Forkhead box J2
3706	0.208587	41327	458648	0	N/A	Homo sapiens transcribed sequence with moderate similarity to protein ref:NP_062553.1 (H.sapiens) hypothetical protein FLJ11267 [Homo sapiens]
3711	0.208059	2029948	462457	11216	AKAP10	A kinase (PRKA) anchor protein 10
3712	0.207957	52741	26630	21	ABCA3	ATP-binding cassette, sub-family A (ABC1), member 3
3713	0.207818	824426	278426	11333	PDAP1	PDGFA associated protein 1
3715	0.207695	45231	92458	2842	GPR19	G protein-coupled receptor 19
3716	0.207694	826144	5518	253943	FLJ31657	hypothetical protein FLJ31657
3718	0.207535	2314036	0	0	N/A	N/A
3719	0.207493	82225	213424	6422	SFRP1	Secreted frizzled-related protein 1
3720	0.207377	1950885	435510	283130	LOC283130	Hypothetical protein LOC283130
3723	0.207152	842813	505652	22818	COPZ1	Coatomer protein complex, subunit zeta 1
3724	0.20686	255777	528782	9284	NPIP	Nuclear pore complex interacting protein
3726	0.206699	839682	524630	7334	UBE2N	Ubiquitin-conjugating enzyme E2N (UBC13 homolog, yeast)
3727	0.206595	784000	408324	55739	FLJ10769	Hypothetical protein FLJ10769
3730	0.206315	770880	485640	5558	PRIM2A	Primase, polypeptide 2A, 58kDa
3731	0.206268	35708	199776	3760	KCNJ3	Potassium inwardly-rectifying channel, subfamily J, member 3
3732	0.206222	415180	403917	10160	FARP1	FERM, RhoGEF (ARHGEF) and pleckstrin domain protein 1 (chondrocyte-derived)
3733	0.206169	809993	359535	148203	LOC148203	Similar to zinc finger protein 91 (HPF7, HTF10)
3734	0.206145	268240	54943	26515	FXC1	Fracture callus 1 homolog (rat)
3735	0.206135	1916700	0	0	N/A	N/A
3741	0.20551	289919	269895	58155	PTBP2	Polypyrimidine tract binding protein 2
3745	0.204961	295389	125180	2690	GHR	Growth hormone receptor
3746	0.204904	359795	16026	79625	FLJ23191	Hypothetical protein FLJ23191
3748	0.204851	730018	281902	10910	SUGT1	SGT1, suppressor of G2 allele of SKP1 (S. cerevisiae)
3749	0.204748	2131826	543085	377064	LOC377064	Kruppel-like zinc finger factor X17
3751	0.20434	141815	224012	182	JAG1	Jagged 1 (Alagille syndrome)
3753	0.204202	25159	274579	26507	CNNM1	Cyclin M1
3754	0.204171	812153	124246	79892	C10orf119	Chromosome 10 open reading frame 119
3756	0.20414	66535	74563	4947	OAZ2	Ornithine decarboxylase antizyme 2
3759	0.203857	276714	466117	9441	CRSP7	Cofactor required for Sp1 transcriptional activation, subunit 7, 70kDa
3761	0.203479	782721	522255	80318	GKAP1	G kinase anchoring protein 1
3763	0.203373	276972	201859	85451	ZC3HDC5	Zinc finger CCCH type domain containing 5
3765	0.202951	273048	125715	10150	MBNL2	Muscleblind-like 2 (Drosophila)
3767	0.202709	162710	Two hits	128308	MRPL55|N/A	Mitochondrial ribosomal protein L55|Similar to hypothetical protein FLJ22875
3770	0.202126	134269	Two hits	5442	POLRMT|N/A	Polymerase (RNA) mitochondrial (DNA directed)|Transcribed locus, strongly similar to NP_005026.2 polymerase (RNA) mitochondrial (DNA directed) [Homo sapiens]
3771	0.202053	755299	501629	9592	IER2	Immediate early response 2
3774	0.202	1553723	146186	6493	SIM2	Single-minded homolog 2 (Drosophila)
3775	0.201628	279776	502127	7711	ZNF155	Zinc finger protein 155 (pHZ-96)
3777	0.201381	2164470	0	0	N/A	N/A
3778	0.201306	784224	165950	2264	FGFR4	Fibroblast growth factor receptor 4
3783	0.201187	213176	0	0	N/A	N/A
3785	0.200961	272687	292472	10427	SEC24B	SEC24 related gene family, member B (S. cerevisiae)
3786	0.200957	796542	43697	2119	ETV5	Ets variant gene 5 (ets-related molecule)
3787	0.20084	487338	166539	23421	ITGB3BP	Integrin beta 3 binding protein (beta3-endonexin)
3788	0.200709	307157	333738	583	BBS2	Bardet-Biedl syndrome 2
3791	0.200424	383098	517352	5625	PRODH	Proline dehydrogenase (oxidase) 1
3792	0.200318	2400900	546335	10669	CGREF1	Cell growth regulator with EF hand domain 1
3794	0.200212	1628778	513195	64927	FLJ12572	Hypothetical protein FLJ12572
3796	0.199976	756575	528647	54960	FAM51A1	Family with sequence similarity 51, member A1
3799	0.19962	137581	515134	57153	CTL2	CTL2 gene
3800	0.199607	2449845	467662	8853	DDEF2	Development and differentiation enhancing factor 2
3801	0.199502	730768	438918	91	ACVR1B	Activin A receptor, type IB
3803	0.199117	361659	240845	26084	SGEF	Src homology 3 domain-containing guanine nucleotide exchange factor
3805	0.199031	2449452	0	0	N/A	N/A
3806	0.19896	278733	135406	10153	CEBPZ	CCAAT/enhancer binding protein zeta
3810	0.198925	290667	520122	129685	TBN	Taube nuss homolog (mouse)
3812	0.198799	1629165	547018	220686	LOC220686	Hypothetical protein LOC220686
3813	0.198724	209082	0	0	N/A	N/A
3814	0.198577	2316602	159014	8899	PRPF4B	PRP4 pre-mRNA processing factor 4 homolog B (yeast)
3817	0.198194	2131817	491861	253943	YTHDF3	YTH domain family, member 3
3818	0.198108	301817	Two hits	7498	XDH|LEAP-2	Xanthine dehydrogenase|Liver-expressed antimicrobial peptide 2
3820	0.19791	214537	507475	5981	RFC1	Replication factor C (activator 1) 1, 145kDa
3822	0.197741	1868626	255093	5211	PFKL	Phosphofructokinase, liver
3823	0.197729	347296	133160	0	N/A	Homo sapiens, clone IMAGE:5742072, mRNA
3825	0.197256	511814	435302	7551	ZNF3	Zinc finger protein 3 (A8-51)
3826	0.197207	241946	Two hits	0	N/A|KRTAP4-7	Homo sapiens, clone IMAGE:5274897, mRNA|Keratin associated protein 4-7
3827	0.197203	826994	9469	57664	PLEKHA4	Pleckstrin homology domain containing, family A (phosphoinositide binding specific) member 4
3830	0.196877	2544665	499428	3563	IL3RA	Interleukin 3 receptor, alpha (low affinity)
3831	0.196838	1540301	307117	149934	N/A	Homo sapiens similar to bB329D4.2.1 (novel protein similar to a truncated nuclear receptor co-repressor 1 (NCOR1) (retinoid X receptor interacting protein 13), isoform 1) (LOC149934), mRNA
3832	0.196745	46180	Two hits	7155	TOP2B|N/A	Topoisomerase (DNA) II beta 180kDa|Transcribed locus
3833	0.196726	221808	501684	4676	NAP1L4	Nucleosome assembly protein 1-like 4
3835	0.196639	2060963	0	0	N/A	N/A
3837	0.196535	970591	434102	3146	HMGB1	High-mobility group box 1
3840	0.196462	1350468	9731	4793	NFKBIB	Nuclear factor of kappa light polypeptide gene enhancer in B-cells inhibitor, beta
3843	0.196241	79000	497816	64757	FLJ22390	Hypothetical protein FLJ22390
3844	0.196168	197933	0	0	N/A	N/A
3845	0.195855	384875	0	0	N/A	N/A
3851	0.195122	742030	459715	84256	DKFZp761A1	Hypothetical protein DKFZp761A132
3852	0.195118	364324	78524	58497	PRUNE	Prune homolog (Drosophila)
3853	0.195016	66457	4779	57459	P66beta	Transcription repressor p66 beta component of the MeCP1 complex
3854	0.194977	740554	263671	5962	RDX	Radixin
3855	0.194853	2028599	14074	56945	MRPS22	Mitochondrial ribosomal protein S22
3857	0.194437	81315	484068	10966	RAB40B	RAB40B, member RAS oncogene family
3858	0.194411	448386	428027	5090	PBX3	Pre-B-cell leukemia transcription factor 3
3861	0.194293	291462	Two hits	81542	TXNDC|TDE2	Thioredoxin domain containing|Tumor differentially expressed 2
3862	0.194291	824800	18166	22898	KIAA0870	KIAA0870 protein
3866	0.193887	810497	534525	114984	LOC114984	Hypothetical protein BC014089
3867	0.193674	66676	499209	6840	SVIL	Supervillin
3872	0.19312	1950606	156367	6235	RPS29	Ribosomal protein S29
3873	0.192985	309081	120855	23249	KIAA0960	KIAA0960 protein
3874	0.192949	488276	Two hits	5021	OXTR|N/A	Oxytocin receptor|CDNA FLJ12742 fis, clone NT2RP2000644
3878	0.192628	33941	89655	5798	PTPRN	Protein tyrosine phosphatase, receptor type, N
3879	0.19258	450661	438587	23759	PPIL2	Peptidylprolyl isomerase (cyclophilin)-like 2
3881	0.192408	222181	506759	488	ATP2A2	ATPase, Ca++ transporting, cardiac muscle, slow twitch 2
3882	0.192335	70002	546330	9667	SAFB2	Scaffold attachment factor B2
3883	0.192228	2016115	0	0	N/A	N/A
3885	0.192154	282907	549061	6263	RYR3	Ryanodine receptor 3
3887	0.191829	83402	519580	6932	TCF7	Transcription factor 7 (T-cell specific, HMG-box)
3889	0.191585	740457	380403	648	BMI1	B lymphoma Mo-MLV insertion region (mouse)
3890	0.191476	248975	4988	151162	LOC151162	Hypothetical protein LOC151162
3892	0.191254	191904	418533	9184	BUB3	BUB3 budding uninhibited by benzimidazoles 3 homolog (yeast)
3895	0.191045	377271	490551	9898	UBAP2L	Ubiquitin associated protein 2-like
3896	0.190995	565849	282878	59349	KLHL12	Kelch-like 12 (Drosophila)
3897	0.19095	2021674	483211	0	N/A	Homo sapiens transcribed sequence with weak similarity to protein ref:NP_062553.1 (H.sapiens) hypothetical protein FLJ11267 [Homo sapiens]
3898	0.190867	249562	205742	65986	ZBTB10	Zinc finger and BTB domain containing 10
3900	0.190524	128457	Two hits	2494	NR5A2|TDE2	Nuclear receptor subfamily 5, group A, member 2|Tumor differentially expressed 2
3901	0.190477	203164	0	0	N/A	N/A
3905	0.189757	856650	418668	513	ATP5D	ATP synthase, H+ transporting, mitochondrial F1 complex, delta subunit
3906	0.189503	839623	Two hits	7812	UNR|NRAS	Upstream of NRAS|Neuroblastoma RAS viral (v-ras) oncogene homolog
3908	0.189228	770665	507162	79720	FLJ12750	Hypothetical protein FLJ12750
3913	0.188483	472163	307913	8675	STX16	Syntaxin 16
3915	0.188455	825013	494604	10541	ANP32B	Acidic (leucine-rich) nuclear phosphoprotein 32 family, member B
3918	0.18781	1046495	0	0	N/A	N/A
3919	0.187795	809974	355952	150223	LOC150223	Hypothetical protein LOC150223
3920	0.187729	2017295	0	0	N/A	N/A
3924	0.187486	773446	497443	92703	C1orf37	Chromosome 1 open reading frame 37
3925	0.187396	770888	518827	10983	CCNI	Cyclin I
3926	0.187088	299274	268869	137872	ADHFE1	Alcohol dehydrogenase, iron containing, 1
3930	0.186571	25922	250712	784	CACNB3	Calcium channel, voltage-dependent, beta 3 subunit
3931	0.186207	245526	Two hits	283846	KIAA0220|LOC23117	Hypothetical protein LOC339091|KIAA0220-like protein
3932	0.185923	287656	485717	60682	SMAP1	Stromal membrane-associated protein 1
3933	0.185897	866874	278857	3188	HNRPH2	Heterogeneous nuclear ribonucleoprotein H2 (H')
3937	0.18579	418094	304792	11212	PROSC	Proline synthetase co-transcribed homolog (bacterial)
3938	0.185681	491113	116471	1009	CDH11	Cadherin 11, type 2, OB-cadherin (osteoblast)
3939	0.185611	814285	271643	55788	C6orf209	Chromosome 6 open reading frame 209
3940	0.185464	2495113	475848	55556	HSRTSBETA	RTS beta protein
3943	0.185305	144801	282410	801	CALM1	Calmodulin 1 (phosphorylase kinase, delta)
3944	0.185159	195841	418525	0	N/A	Homo sapiens transcribed sequence with weak similarity to protein ref:NP_060265.1 (H.sapiens) hypothetical protein FLJ20378 [Homo sapiens]
3947	0.185081	323522	515876	29959	NRBP	Nuclear receptor binding protein
3949	0.185008	853157	515748	128077	MGC46719	Hypothetical protein MGC46719
3950	0.184864	280155	82482	29903	HSU79303	Protein predicted by clone 23882
3952	0.184668	23819	124649	9619	ABCG1	ATP-binding cassette, sub-family G (WHITE), member 1
3953	0.184615	240050	0	0	N/A	N/A
3955	0.184201	882548	515371	826	CAPNS1	Calpain, small subunit 1
3956	0.184172	448027	288229	6812	STXBP1	Syntaxin binding protein 1
3959	0.183937	2338797	376032	5154	PDGFA	Platelet-derived growth factor alpha polypeptide
3963	0.183628	771295	0	0	N/A	N/A
3964	0.183611	22328	512914	79612	NARG1L	NMDA receptor regulated 1-like
3968	0.183008	2171874	401218	0	N/A	Homo sapiens mRNA; cDNA DKFZp566E0124 (from clone DKFZp566E0124)
3970	0.18273	132395	18192	10250	SRRM1	Serine/arginine repetitive matrix 1
3971	0.182559	588822	171458	10495	COVA1	Cytosolic ovarian carcinoma antigen 1
3972	0.182497	2253645	408153	11272	PRR4	Proline rich 4 (lacrimal)
3975	0.182329	295729	18426	10247	HRSP12	Heat-responsive protein 12
3986	0.181767	970451	529420	7327	UBE2G2	Ubiquitin-conjugating enzyme E2G 2 (UBC7 homolog, yeast)
3988	0.181672	447416	445489	58473	PLEKHB1	Pleckstrin homology domain containing, family B (evectins) member 1
3989	0.181571	810320	441601	400077	FLJ42957	FLJ42957 protein
3991	0.18155	359687	302435	116986	CENTG1	Centaurin, gamma 1
3993	0.181395	770869	471975	65992	C20orf116	Chromosome 20 open reading frame 116
3999	0.180717	345177	496545	89884	LHX4	LIM homeobox 4
Genes Downregulated in Synovial Sarcoma
3	1.42334	490368	34341	965	CD58	CD58 antigen, (lymphocyte function-associated antigen 3)
5	1.35347	324674	29444	85027	NID67	Putative small membrane protein NID67
7	1.30132	700527	28988	2745	GLRX	Glutaredoxin (thioltransferase)
8	1.28305	855910	531081	3958	LGALS3	Lectin, galactoside-binding, soluble, 3 (galectin 3)
13	1.19516	868380	352642	2212	FCGR2A	Fc fragment of IgG, low affinity IIa, receptor for (CD32)
15	1.18028	714196	128548	9948	WDR1	WD repeat domain 1
16	1.17813	343867	76364	199	AIF1	Allograft inflammatory factor 1
17	1.17809	882483	7879	3475	IFRD1	Interferon-related developmental regulator 1
18	1.16873	345538	418123	1514	CTSL	Cathepsin L
22	1.13379	825442	0	0	N/A	N/A
23	1.13161	109879	98643	5912	RAP2B	RAP2B, member of RAS oncogene family
24	1.13039	773330	190495	10457	GPNMB	Glycoprotein (transmembrane) nmb
25	1.12266	714106	77274	5328	PLAU	Plasminogen activator, urokinase
28	1.11539	80484	513463	26471	P8	P8 protein (candidate of metastasis 1)
29	1.11527	588915	532634	3429	IFI27	Interferon, alpha-inducible protein 27
31	1.10431	472008	301921	1230	CCR1	Chemokine (C-C motif) receptor 1
33	1.09956	855385	523454	1200	CLN2	Tripeptidyl peptidase I
34	1.09356	85497	408903	717	C2	Complement component 2
35	1.08634	121948	Two hits	3475	IFRD1|RPL13A	Interferon-related developmental regulator 1|Ribosomal protein L13a
36	1.08602	812127	520708	1687	DFNA5	Deafness, autosomal dominant 5
39	1.08288	824527	376933	2987	GUK1	Guanylate kinase 1
40	1.08266	241077	509140	11177	BAZ1A	Bromodomain adjacent to zinc finger domain, 1A
41	1.07984	868368	522584	7114	TMSB4X	Thymosin, beta 4, X-linked
43	1.06677	878798	534255	567	B2M	Beta-2-microglobulin
44	1.06632	810017	466871	5329	PLAUR	Plasminogen activator, urokinase receptor
45	1.06421	757440	504035	3587	IL10RA	Interleukin 10 receptor, alpha
46	1.06413	283715	304475	3937	LCP2	Lymphocyte cytosolic protein 2 (SH2 domain containing leukocyte protein of 76kDa)
47	1.06199	810142	534125	3107	HLA-C	Major histocompatibility complex, class I, C
48	1.05464	1470659	130849	84342	COG8	Component of oligomeric golgi complex 8
49	1.05297	47481	85201	9976	CLECSF2	C-type (calcium dependent, carbohydrate-recognition domain) lectin, superfamily member 2 (activation-induced)
52	1.0489	796984	292356	1536	CYBB	Cytochrome b-245, beta polypeptide (chronic granulomatous disease)
53	1.04228	280699	416007	54749	UCC1	Upregulated in colorectal cancer gene 1
54	1.04095	2325844	78888	1622	DBI	Diazepam binding inhibitor (GABA receptor modulator, acyl-Coenzyme A binding protein)
56	1.03922	785148	489824	5803	PTPRZ1	Protein tyrosine phosphatase, receptor-type, Z polypeptide 1
57	1.03129	741831	439312	5360	PLTP	Phospholipid transfer protein
60	1.02611	841332	504877	397	ARHGDIB	Rho GDP dissociation inhibitor (GDI) beta
61	1.02002	2042739	0	0	N/A	N/A
62	1.01908	293925	524579	4069	LYZ	Lysozyme (renal amyloidosis)
63	1.01762	503725	184993	158798	AKAP14	A kinase (PRKA) anchor protein 14
65	1.01343	868484	464779	4864	NPC1	Niemann-Pick disease, type C1
68	1.00843	714453	513457	3566	IL4R	Interleukin 4 receptor
69	1.00725	1627705	16229	57559	AMSH-LP	Associated molecule with the SH3 domain of STAM (AMSH) like protein
70	1.00226	33293	170944	27128	PSCD4	Pleckstrin homology, Sec7 and coiled-coil domains 4
72	0.996924	78869	90107	11047	ADRM1	Adhesion regulating molecule 1
73	0.996729	739183	246381	968	CD68	CD68 antigen
76	0.993982	767405	Two hits	9976	CLECSF2|MAP3K6	C-type (calcium dependent, carbohydrate-recognition domain) lectin, superfamily member 2 (activation-induced)|Mitogen-activated protein kinase kinase kinase 6
77	0.993781	2012135	524232	719	C3AR1	Complement component 3a receptor 1
79	0.993229	240694	492859	6675	UAP1	UDP-N-acteylglucosamine pyrophosphorylase 1
80	0.989316	769673	25674	8932	MBD2	Methyl-CpG binding domain protein 2
81	0.987597	137984	435013	389136	FLJ38507	Colon carcinoma related protein
83	0.983702	193383	529609	79572	AFURS1	ATPase family homolog up-regulated in senescence cells
84	0.982791	1636885	325960	51338	MS4A4A	Membrane-spanning 4-domains, subfamily A, member 4
85	0.982462	45138	435215	7424	VEGFC	Vascular endothelial growth factor C
86	0.980357	428665	406335	90268	LOC90268	Hypothetical protein BC007706
87	0.978708	1509540	1570	3269	HRH1	Histamine receptor H1
89	0.974852	753313	371021	7805	LAPTM5	Lysosomal associated multispanning membrane protein 5
90	0.969393	208718	494173	301	ANXA1	Annexin A1
93	0.968147	898148	430551	8826	IQGAP1	IQ motif containing GTPase activating protein 1
96	0.966222	767183	14601	3059	HCLS1	Hematopoietic cell-specific Lyn substrate 1
97	0.965845	435858	23262	6039	RNASE6	Ribonuclease, RNase A family, k6
98	0.965355	47374	Two hits	23072	NEDL1|N/A	HECT, C2 and WW domain containing E3 ubiquitin protein ligase 1|Homo sapiens, clone IMAGE:5579074, mRNA
99	0.962015	2549794	370581	10487	CAP1	CAP, adenylate cyclase-associated protein 1 (yeast)
100	0.959013	110467	212332	858	CAV2	Caveolin 2
102	0.956012	593183	5509	2124	EVI2B	Ecotropic viral integration site 2B
103	0.954248	44477	109225	7412	VCAM1	Vascular cell adhesion molecule 1
104	0.951293	2566158	522819	3654	IRAK1	Interleukin-1 receptor-associated kinase 1
105	0.947687	810448	525339	30001	ERO1L	ERO1-like (S. cerevisiae)
108	0.942792	824602	380250	3428	IFI16	Interferon, gamma-inducible protein 16
111	0.940165	271952	111554	10123	ARL7	ADP-ribosylation factor-like 7
113	0.938193	760298	18069	5641	LGMN	Legumain
114	0.938035	841149	82028	7048	TGFBR2	Transforming growth factor, beta receptor II (70/80kDa)
115	0.937367	868472	440544	25932	CLIC4	Chloride intracellular channel 4
116	0.936258	346117	386567	2634	GBP2	Guanylate binding protein 2, interferon-inducible
117	0.934163	489677	488240	7378	UPP1	Uridine phosphorylase 1
118	0.931721	344589	381099	3936	LCP1	Lymphocyte cytosolic protein 1 (L-plastin)
119	0.931097	26443	469331	56910	STARD7	START domain containing 7
120	0.930609	868396	493819	152007	C9orf19	Chromosome 9 open reading frame 19
123	0.923792	590150	418241	4502	MT2A	Metallothionein 2A
124	0.923141	451804	119878	197259	FLJ34389	hypothetical protein FLJ34389
125	0.920708	345849	102267	4015	LOX	Lysyl oxidase
126	0.919454	85660	549234	114782	KIAA1881	KIAA1881
127	0.918454	754157	85603	84668	DRCTNNB1A	Down-regulated by Ctnnb1, a
128	0.91589	148028	26139	2059	EPS8	Epidermal growth factor receptor pathway substrate 8
132	0.913176	357031	437322	7130	TNFAIP6	Tumor necrosis factor, alpha-induced protein 6
134	0.911593	341774	Two hits	0	N/A|HCG4P6	M4-50 mRNA for HLA class I antigen|HLA complex group 4 pseudogene 6
135	0.91137	238886	109051	83442	SH3BGRL3	SH3 domain binding glutamic acid-rich protein like 3
137	0.910514	840940	387804	26986	PABPC1	Poly(A) binding protein, cytoplasmic 1
138	0.910198	770670	211600	7128	TNFAIP3	Tumor necrosis factor, alpha-induced protein 3
139	0.908212	786680	480653	308	ANXA5	Annexin A5
143	0.904892	813757	433159	2350	FOLR2	Folate receptor 2 (fetal)
144	0.904766	80910	515494	6510	SLC1A5	Solute carrier family 1 (neutral amino acid transporter), member 5
145	0.904199	453005	245540	10124	ARL4A	ADP-ribosylation factor-like 4A
147	0.902546	856447	14623	10437	IFI30	Interferon, gamma-inducible protein 30
148	0.902407	85840	503911	4837	NNMT	Nicotinamide N-methyltransferase
149	0.900929	868304	500483	59	ACTA2	Actin, alpha 2, smooth muscle, aorta
150	0.900511	730405	442619	9242	MSC	Musculin (activated B-cell factor-1)
151	0.900142	845355	128065	1075	CTSC	Cathepsin C
152	0.899427	126447	Two hits	1111	CHEK1|N/A	CHK1 checkpoint homolog (S. pombe)|Transcribed locus
155	0.896054	2043250	0	0	N/A	N/A
156	0.895838	744647	58488	8727	CTNNAL1	Catenin (cadherin-associated protein), alpha-like 1
157	0.894333	139558	310456	118788	PIK3AP1	Phosphoinositide-3-kinase adaptor protein 1
158	0.894229	298118	325528	1794	DOCK2	Dedicator of cytokinesis 2
159	0.89339	882510	159557	3838	KPNA2	Karyopherin alpha 2 (RAG cohort 1, importin alpha 1)
163	0.887188	76169	162963	118429	ANTXR2	Anthrax toxin receptor 2
165	0.886366	127509	436062	2632	GBE1	Glucan (1,4-alpha-), branching enzyme 1 (glycogen branching enzyme, Andersen disease, glycogen storage disease type IV)
166	0.885795	1584536	406074	5074	PAWR	PRKC, apoptosis, WT1, regulator
167	0.885514	345234	389374	257106	LOC257106	Hypothetical protein LOC257106
168	0.885473	624360	180062	5696	PSMB8	Proteasome (prosome, macropain) subunit, beta type, 8 (large multifunctional protease 7)
169	0.882419	360885	525330	382	ARF6	ADP-ribosylation factor 6
173	0.872092	67187	276905	84930	MASTL	Microtubule associated serine/threonine kinase-like
175	0.871733	267431	390567	2534	FYN	FYN oncogene related to SRC, FGR, YES
179	0.869924	2307518	532815	84034	EMILIN2	Elastin microfibril interfacer 2
181	0.869634	811024	118110	684	BST2	Bone marrow stromal cell antigen 2
183	0.867579	782446	Two hits	84221	C21orf56|MGC4677	Chromosome 21 open reading frame 56|Similar to ENSANGP00000004103
184	0.866198	2324263	442657	11138	TBC1D8	TBC1 domain family, member 8 (with GRAM domain)
186	0.865281	3457809	204044	8792	TNFRSF11A	Tumor necrosis factor receptor superfamily, member 11a, activator of NFKB
190	0.862874	2516114	518604	4688	NCF2	Neutrophil cytosolic factor 2 (65kDa, chronic granulomatous disease, autosomal 2)
191	0.861994	770080	446336	5829	PXN	Paxillin
192	0.861817	713145	502328	960	CD44	CD44 antigen (homing function and Indian blood group system)
[truncated: 2,005 more rows]
