# Supplementary material for: Diagnostic and prognostic gene expression signatures in 177 soft tissue sarcomas: hypoxia-induced transcription profile signifies metastatic potential
Source: BMC Genomics. 2007 Mar 14;8:73. doi: 10.1186/1471-2164-8-73 (PMC1839099; doi:10.1186/1471-2164-8-73)
Supplement: Additional file 8 — Top 1500 genes discriminating the GIST from the remaining STS subtypes. The GIST discriminators. [file 1471-2164-8-73-S8.xls]

## Sheet: Additional file 8
Additional file 8. Top 1500 genes discriminating the GISTs from the remaining STS subtypes.
Rank	Golub-score	IMAGE Clone ID	UniGene Cluster ID	LocusLink ID	Gene Symbol	Gene Name
Genes Upregulated in GIST
3	3.43548	310493	471461	2181	ACSL3	Acyl-CoA synthetase long-chain family member 3
4	3.30542	205239	498570	5588	PRKCQ	Protein kinase C, theta
5	3.19107	771058	8257	1154	CISH	Cytokine inducible SH2-containing protein
6	3.13903	123980	475963	10217	CTDSPL	CTD (carboxy-terminal domain, RNA polymerase II, polypeptide A) small phosphatase-like
7	3.01066	27544	479220	8842	PROM1	Prominin 1
10	2.94358	28823	Two hits	10947	AP3M2|N/A	Adaptor-related protein complex 3, mu 2 subunit|CDNA FLJ42928 fis, clone BRSSN2007076
11	2.91128	1521767	155591	2294	FOXF1	Forkhead box F1
12	2.76844	265060	479754	3815	KIT	V-kit Hardy-Zuckerman 4 feline sarcoma viral oncogene homolog
13	2.65359	469275	302085	5740	PTGIS	Prostaglandin I2 (prostacyclin) synthase
14	2.61193	40695	269471	63908	NAPB	N-ethylmaleimide-sensitive factor attachment protein, beta
15	2.60972	744918	514602	114826	SMYD4	SET and MYND domain containing 4
16	2.58963	296476	533055	8850	PCAF	P300/CBP-associated factor
18	2.53533	1896981	546295	6375	XCL1	Chemokine (C motif) ligand 2
21	2.47346	685801	162585	6558	SLC12A2	Solute carrier family 12 (sodium/potassium/chloride transporters), member 2
23	2.44249	304854	26216	140738	PR1	Transmembrane protein 37
25	2.4093	810008	409210	9666	DZIP3	Zinc finger DAZ interacting protein 3
26	2.40588	277561	437153	22877	MONDOA	Mlx interactor
27	2.36256	590161	546542	339122	RAB43	RAB43, member RAS oncogene family
28	2.31562	770377	463074	535	ATP6V0A1	ATPase, H+ transporting, lysosomal V0 subunit a isoform 1
33	2.22668	814053	11638	51703	ACSL5	Acyl-CoA synthetase long-chain family member 5
36	2.19644	261567	492208	4683	NBS1	Nijmegen breakage syndrome 1 (nibrin)
38	2.16594	1914520	0	0	N/A	N/A
39	2.16439	81320	22634	2115	ETV1	Ets variant gene 1
41	2.12984	32522	0	0	N/A	N/A
42	2.10514	562067	248785	56894	AGPAT3	1-acylglycerol-3-phosphate O-acyltransferase 3
43	2.10403	261676	524341	114134	SLC2A13	Solute carrier family 2 (facilitated glucose transporter), member 13
44	2.05945	725489	11125	28972	SPC12	Signal peptidase 12kDa
46	2.04304	826109	463549	79904	FLJ11710	Hypothetical protein FLJ11710
50	2.00457	2161750	145010	84663	CYorf15B	Chromosome Y open reading frame 15B
54	1.95703	51239	512607	51573	MIR16	Membrane interacting protein of RGS16
59	1.91529	898305	439671	4681	NBL1	Neuroblastoma, suppression of tumorigenicity 1
64	1.88565	489626	75160	5213	PFKM	Phosphofructokinase, muscle
65	1.88389	25517	517830	686	BTD	Biotinidase
68	1.86525	2505573	493649	5451	POU2F1	POU domain, class 2, transcription factor 1
72	1.83192	810372	32942	5294	PIK3CG	Phosphoinositide-3-kinase, catalytic, gamma polypeptide
74	1.82619	34795	369761	9802	DAZAP2	DAZ associated protein 2
77	1.8145	303139	13528	79614	FLJ14054	Hypothetical protein FLJ14054
79	1.81136	241348	278627	51449	PCYOX1	Prenylcysteine oxidase 1
80	1.80965	593185	508423	10257	ABCC4	ATP-binding cassette, sub-family C (CFTR/MRP), member 4
85	1.78028	379920	515122	7083	TK1	Thymidine kinase 1, soluble
87	1.77137	462409	529449	10307	APBB3	Amyloid beta (A4) precursor protein-binding, family B, member 3
88	1.76508	124127	501890	272	AMPD3	Adenosine monophosphate deaminase (isoform E)
89	1.75777	450745	444213	7091	TLE4	Transducin-like enhancer of split 4 (E(sp1) homolog, Drosophila)
90	1.75115	1707953	335163	22998	KIAA1102	KIAA1102 protein
94	1.7219	126218	Two hits	0	N/A|MAP7	Clone TESTIS-724 mRNA sequence|Microtubule-associated protein 7
95	1.71999	797048	68879	652	BMP4	Bone morphogenetic protein 4
98	1.70497	2469213	480042	306	ANXA3	Annexin A3
100	1.6804	149934	268887	9263	STK17A	Serine/threonine kinase 17a (apoptosis-inducing)
101	1.67733	199403	4082	3964	LGALS8	Lectin, galactoside-binding, soluble, 8 (galectin 8)
102	1.67675	1435029	522090	2592	GALT	Galactose-1-phosphate uridylyltransferase
107	1.63514	785910	533770	81539	SLC38A1	Solute carrier family 38, member 1
109	1.62907	729964	498173	6609	SMPD1	Sphingomyelin phosphodiesterase 1, acid lysosomal (acid sphingomyelinase)
110	1.62736	1387760	89649	2052	EPHX1	Epoxide hydrolase 1, microsomal (xenobiotic)
115	1.59109	51865	155097	760	CA2	Carbonic anhydrase II
117	1.59011	811024	118110	684	BST2	Bone marrow stromal cell antigen 2
118	1.58245	245330	523414	492304	LOC492304	Putative insulin-like growth factor II associated protein
119	1.57731	549911	7953	51125	GOLGA7	Golgi autoantigen, golgin subfamily a, 7
121	1.57463	788445	237642	285440	CYP4V2	Cytochrome P450, family 4, subfamily V, polypeptide 2
122	1.57293	32517	460298	55718	POLR3E	Polymerase (RNA) III (DNA directed) polypeptide E (80kD)
123	1.57207	261519	Two hits	3480	IGF1R|TNFRSF5	Insulin-like growth factor 1 receptor|Tumor necrosis factor receptor superfamily, member 5
124	1.56745	1605178	0	0	N/A	N/A
126	1.56143	785930	77637	3201	HOXA4	Homeo box A4
130	1.55145	51210	Two hits	0	N/A|SIAT10	Transcribed locus, moderately similar to XP_516617.1 similar to alpha 2,3-sialyltransferase ST3Gal VI [Pan troglodytes]|Sialyltransferase 10 (alpha-2,3-sialyltransferase VI)
131	1.55097	469383	436445	734	C8orf1	Chromosome 8 open reading frame 1
135	1.54395	1240220	513743	22879	HSRG1	HSV-1 stimulation-related gene 1
136	1.54304	309993	Two hits	29	ABR|N/A	Active BCR-related gene|Transcribed locus
137	1.53509	490755	6829	85352	KIAA1644	KIAA1644 protein
139	1.52316	83999	8763	115201	APG4A	APG4 autophagy 4 homolog A (S. cerevisiae)
141	1.49983	325079	32587	10011	SRA1	Amyloid beta (A4) precursor protein-binding, family B, member 3
145	1.48487	28861	436204	84364	ZNF289	Zinc finger protein 289, ID1 regulated
148	1.48141	248975	4988	151162	LOC151162	Hypothetical protein LOC151162
150	1.47496	278938	132513	51144	HSD17B12	Hydroxysteroid (17-beta) dehydrogenase 12
152	1.47298	727792	416061	5136	PDE1A	Phosphodiesterase 1A, calmodulin-dependent
153	1.46877	1606080	245044	22843	PPM1E	Protein phosphatase 1E (PP2C domain containing)
155	1.46437	435824	289293	157695	INM01	Hypothetical protein INM01
158	1.4498	811000	514535	3959	LGALS3BP	Lectin, galactoside-binding, soluble, 3 binding protein
159	1.44814	814482	514308	81558	LOC81558	C/EBP-induced protein
160	1.44468	1534589	334873	1368	CPM	Carboxypeptidase M
162	1.43182	51993	7047	407738	TAFA1	TAFA1 protein
164	1.41824	503839	285666	57517	KIAA1295	KIAA1295
168	1.40904	25154	Two hits	11319	HSGT1|PLAT	Suppressor of S. cerevisiae gcr2|Plasminogen activator, tissue
170	1.40598	161049	465918	57572	DOCK6	Dedicator of cytokinesis 6
171	1.40514	195911	Two hits	1122	CHML|KMO	Choroideremia-like (Rab escort protein 2)|Kynurenine 3-monooxygenase (kynurenine 3-hydroxylase)
172	1.40166	294397	288771	25840	DKFZP586A0	DKFZP586A0522 protein
174	1.39893	162208	529303	10109	ARPC2	Actin related protein 2/3 complex, subunit 2, 34kDa
175	1.39817	824870	59332	200734	SPRED2	Sprouty-related, EVH1 domain containing 2
176	1.39601	758329	198308	7485	WRB	Tryptophan rich basic protein
177	1.3944	767181	6909	26002	MOXD1	Monooxygenase, DBH-like 1
179	1.38711	858462	532231	26958	COPG2	Coatomer protein complex, subunit gamma 2
180	1.38497	262542	127310	127933	KIS	U2AF homology motif (UHM) kinase 1
182	1.38059	82225	213424	6422	SFRP1	Secreted frizzled-related protein 1
184	1.37795	295389	125180	2690	GHR	Growth hormone receptor
185	1.37783	587333	504920	63939	C20orf177	Chromosome 20 open reading frame 177
186	1.37544	489823	534383	10063	COX17	COX17 homolog, cytochrome c oxidase assembly protein (yeast)
187	1.37537	795185	227656	9213	XPR1	Xenotropic and polytropic retrovirus receptor
189	1.3731	300055	440695	55709	KBTBD4	Kelch repeat and BTB (POZ) domain containing 4
195	1.35093	2459734	466507	51599	LISCH7	Liver-specific bHLH-Zip transcription factor
198	1.34195	510542	437229	10223	GPA33	Glycoprotein A33 (transmembrane)
201	1.3269	162710	Two hits	128308	MRPL55|N/A	Mitochondrial ribosomal protein L55|Similar to hypothetical protein FLJ22875
207	1.32015	824523	515247	3718	JAK3	Janus kinase 3 (a protein tyrosine kinase, leukocyte)
208	1.31953	450386	166204	5252	PHF1	PHD finger protein 1
210	1.31844	770838	172613	10723	SLC12A7	Solute carrier family 12 (potassium/chloride transporters), member 7
213	1.30759	453988	442182	368	ABCC6	ATP-binding cassette, sub-family C (CFTR/MRP), member 6
215	1.30469	343562	119594	11113	CIT	Citron (rho-interacting, serine/threonine kinase 21)
219	1.29625	260696	269857	11103	HRB2	HIV-1 rev binding protein 2
220	1.2938	756533	501293	682	BSG	Basigin (OK blood group)
225	1.28234	782730	435689	8854	ALDH1A2	Aldehyde dehydrogenase 1 family, member A2
226	1.28122	626358	514495	6730	SRP68	Signal recognition particle 68kDa
227	1.27907	296448	549043	3481	IGF2	Insulin-like growth factor 2 (somatomedin A)
229	1.2756	470216	149387	4646	MYO6	Myosin VI
230	1.2728	343631	433668	757	C21orf4	Chromosome 21 open reading frame 4
232	1.26736	384111	0	0	N/A	N/A
235	1.26479	813195	484412	55770	SEC5L1	SEC5-like 1 (S. cerevisiae)
239	1.25588	789011	83347	14	AAMP	Angio-associated, migratory cell protein
243	1.24948	165921	443976	11190	CEP2	Centrosomal protein 2
244	1.24768	376516	480938	987	LRBA	LPS-responsive vesicle trafficking, beach and anchor containing
245	1.24763	131595	18048	4109	MAGEA10	Melanoma antigen, family A, 10
247	1.24563	745057	86912	126308	MOBKL2A	MOB1, Mps One Binder kinase activator-like 2A (yeast)
248	1.24483	588598	148721	27072	VPS41	Vacuolar protein sorting 41 (yeast)
249	1.2431	324596	549190	64327	C7orf2	Chromosome 7 open reading frame 2
250	1.2414	258035	432706	91526	LOC91526	Hypothetical protein DKFZp434D2328
251	1.24066	204483	370834	29028	ATAD2	ATPase family, AAA domain containing 2
252	1.23853	1950182	203830	56129	PCDHB7	Protocadherin beta 7
254	1.23561	71211	0	0	N/A	N/A
255	1.22859	505032	128199	55752	SEP11	Septin 11
262	1.21369	1949876	0	0	N/A	N/A
263	1.21124	343443	334587	11030	RBPMS	RNA binding protein with multiple splicing
264	1.20904	854570	515534	8463	TEAD2	TEA domain family member 2
265	1.20864	824052	381300	221491	MGC57858	Chromosome 6 open reading frame 1
266	1.2072	950603	397465	28996	HIPK2	Homeodomain interacting protein kinase 2
270	1.20374	263955	195058	23382	KIAA0828	KIAA0828 protein
273	1.19844	626619	288945	80219	FLJ13448	Hypothetical protein FLJ13448
274	1.19723	815800	333503	152006	RNF38	Ring finger protein 38
275	1.19467	2470249	406395	79706	PRKRIP1	PRKR interacting protein 1 (IL11 inducible)
276	1.19451	79592	512807	8574	AKR7A2	Aldo-keto reductase family 7, member A2 (aflatoxin aldehyde reductase)
277	1.19262	878451	252550	23043	KIAA0551	Traf2 and NCK interacting kinase
280	1.17799	417327	411848	10565	ARFGEF1	ADP-ribosylation factor guanine nucleotide-exchange factor 1(brefeldin A-inhibited)
282	1.17042	345177	496545	89884	LHX4	LIM homeobox 4
285	1.16405	469232	331141	80724	ACAD10	Acyl-Coenzyme A dehydrogenase family, member 10
288	1.15742	1635678	4766	26017	FAM32A	Family with sequence similarity 32, member A
290	1.15566	230100	Two hits	400966	N/A|LOC388974	Hypothetical gene supported by NM_022662|RAN-binding protein 2-like 1 short isoform
291	1.15559	325365	205558	11010	GLIPR1	GLI pathogenesis-related 1 (glioma)
293	1.15472	147468	200770	8935	SCAP2	Src family associated phosphoprotein 2
295	1.15252	149547	270543	59345	GNB4	Guanine nucleotide binding protein (G protein), beta polypeptide 4
296	1.15226	1610490	477070	1453	CSNK1D	Casein kinase 1, delta
297	1.15183	135910	Two hits	23161	SNX13|N/A	Sorting nexin 13|Transcribed locus
300	1.14994	280934	252457	4597	MVD	Mevalonate (diphospho) decarboxylase
302	1.14685	265102	471156	10152	ABI2	Abl interactor 2
304	1.14492	811562	Two hits	388134	N/A|NEO1	Hypothetical LOC388134|Neogenin homolog 1 (chicken)
307	1.14247	290119	460208	399665	MGC50853	Early estrogen-induced gene 1 protein
312	1.13571	345850	502793	144097	LOC144097	Hypothetical protein BC007540
314	1.13147	809421	3192	5092	PCBD	6-pyruvoyl-tetrahydropterin synthase/dimerization cofactor of hepatocyte nuclear factor 1 alpha (TCF1)
323	1.12373	809779	483419	23338	PHF15	PHD finger protein 15
325	1.12153	840777	497369	89796	NAV1	Neuron navigator 1
327	1.11657	1468074	545578	153561	LOC153561	Hypothetical LOC389295
328	1.1159	376764	133135	7402	UTRN	Utrophin (homologous to dystrophin)
329	1.11574	897924	496572	84187	FLJ22679	Hypothetical protein FLJ22679
330	1.11572	843036	486548	9053	MAP7	Microtubule-associated protein 7
333	1.11215	1469230	433901	1351	COX8A	Cytochrome c oxidase subunit 8A (ubiquitous)
335	1.09817	767193	239631	10466	COG5	Component of oligomeric golgi complex 5
339	1.09213	2019957	501106	84632	KIAA1914	KIAA1914
341	1.09121	2228544	114309	8542	APOL1	Apolipoprotein L, 1
342	1.09078	826353	529276	79675	FLJ21901	Hypothetical protein FLJ21901
344	1.08544	82903	370937	6892	TAPBP	TAP binding protein (tapasin)
346	1.08257	2062238	3887	5707	PSMD1	Vav 2 oncogene
350	1.0807	40296	Two hits	162972	ZNF550|SFMBT2	Zinc finger protein 550|Scm-like with four mbt domains 2
354	1.07878	809939	Two hits	5595	MAPK3|C6orf48	Mitogen-activated protein kinase 3|Chromosome 6 open reading frame 48
362	1.06613	884414	435290	11188	NISCH	Nischarin
364	1.06141	379309	154163	3275	HRMT1L1	HMT1 hnRNP methyltransferase-like 1 (S. cerevisiae)
366	1.05593	2442397	436437	217	ALDH2	Aldehyde dehydrogenase 2 family (mitochondrial)
370	1.04967	1606557	443687	2274	FHL2	Four and a half LIM domains 2
373	1.04856	365358	209113	23420	NOMO1	NODAL modulator 3
375	1.04781	292399	Two hits	1373	CPS1|OR2B6	Carbamoyl-phosphate synthetase 1, mitochondrial|Olfactory receptor, family 2, subfamily B, member 6
378	1.04	81394	277035	11343	MGLL	Monoglyceride lipase
382	1.03251	47559	475663	5868	RAB5A	RAB5A, member RAS oncogene family
386	1.0313	812968	490789	5799	PTPRN2	Protein tyrosine phosphatase, receptor type, N polypeptide 2
387	1.02977	366085	527524	55841	KIAA1280	KIAA1280 protein
394	1.02569	235008	487341	2768	GNA12	Guanine nucleotide binding protein (G protein) alpha 12
395	1.02531	131452	Two hits	0	N/A|KIAA1102	MRNA; cDNA DKFZp586G0321 (from clone DKFZp586G0321)|KIAA1102 protein
396	1.02342	2125513	30246	10560	SLC19A2	Solute carrier family 19 (thiamine transporter), member 2
397	1.02107	269923	125849	11160	SPFH2	SPFH domain family, member 2
399	1.02016	323371	434980	351	APP	Amyloid beta (A4) precursor protein (protease nexin-II, Alzheimer disease)
400	1.01941	854678	468044	81606	LBH	Likely ortholog of mouse limb-bud and heart gene
402	1.01831	809357	533709	26580	BSCL2	Bernardinelli-Seip congenital lipodystrophy 2 (seipin)
404	1.01722	770012	188021	3757	KCNH2	Potassium voltage-gated channel, subfamily H (eag-related), member 2
405	1.01661	845355	128065	1075	CTSC	Cathepsin C
411	1.01309	39937	380138	1123	CHN1	Chimerin (chimaerin) 1
414	1.0105	490778	146602	27089	QP-C	Low molecular mass ubiquinone-binding protein (9.5kD)
415	1.00941	825005	418133	50640	IPLA2(GAMM	Intracellular membrane-associated calcium-independent phospholipase A2 gamma
416	1.00756	725395	425777	9246	UBE2L6	Ubiquitin-conjugating enzyme E2L 6
419	1.00559	1635695	460336	23062	GGA2	Golgi associated, gamma adaptin ear containing, ARF binding protein 2
420	1.00475	41580	Two hits	0	N/A|LOC283337	CDNA clone IMAGE:5263531, partial cds|Hypothetical protein LOC283337
421	1.0039	22917	368337	79940	C6orf155	Chromosome 6 open reading frame 155
423	1.00303	486278	Two hits	51144	HSD17B12|N/A	Hydroxysteroid (17-beta) dehydrogenase 12|Transcribed locus, weakly similar to NP_055301.1 neuronal thread protein AD7c-NTP [Homo sapiens]
424	1.00223	277357	303787	55973	BCAP29	B-cell receptor-associated protein 29
425	1.0018	451871	491354	2137	EXTL3	Exostoses (multiple)-like 3
429	0.997477	884514	28872	165215	KIAA1946	KIAA1946
431	0.996683	52741	26630	21	ABCA3	ATP-binding cassette, sub-family A (ABC1), member 3
432	0.994955	2125838	512152	3135	HLA-G	HLA-G histocompatibility antigen, class I, G
433	0.994818	48530	169182	23046	KIF21B	Kinesin family member 21B
445	0.983976	323474	286221	375	ARF1	ADP-ribosylation factor 1
446	0.983934	712499	513292	7627	ZNF75A	Zinc finger protein 75a
448	0.981822	162775	279806	1655	DDX5	DEAD (Asp-Glu-Ala-Asp) box polypeptide 5
449	0.981142	2551113	75864	10960	LMAN2	Lectin, mannose-binding 2
450	0.980319	712023	461285	463	ATBF1	AT-binding transcription factor 1
454	0.979569	759163	296049	4239	MFAP4	Microfibrillar-associated protein 4
457	0.977046	1323539	327179	10786	SLC17A3	Solute carrier family 17 (sodium phosphate), member 3
459	0.976933	2577075	509736	3326	HSPCB	Heat shock 90kDa protein 1, beta
462	0.967906	41940	Two hits	9142	CXorf1|LASP1	Chromosome X open reading frame 1|LIM and SH3 protein 1
464	0.966379	878578	513490	226	ALDOA	Aldolase A, fructose-bisphosphate
465	0.966283	322175	0	0	N/A	N/A
469	0.963568	196435	532236	285966	FLJ40722	Hypothetical protein FLJ40722
473	0.960619	1636908	520967	4191	MDH2	Malate dehydrogenase 2, NAD (mitochondrial)
482	0.954187	1034558	0	0	N/A	N/A
487	0.951618	810603	520494	84886	FLJ14525	Hypothetical protein FLJ14525
492	0.949082	31875	436196	9639	MULTIPLE CLUSTER HITS	Multiple unigene's : 436196 & 514506
495	0.946117	449043	325978	10068	IL18BP	Interleukin 18 binding protein
507	0.934382	841370	460929	2806	GOT2	Glutamic-oxaloacetic transaminase 2, mitochondrial (aspartate aminotransferase 2)
508	0.933374	1912458	673	3592	IL12A	Interleukin 12A (natural killer cell stimulatory factor 1, cytotoxic lymphocyte maturation factor 1, p35)
511	0.931863	251330	500165	84313	MGC10540	Hypothetical protein MGC10540
516	0.925291	29964	343380	10435	CDC42EP2	CDC42 effector protein (Rho GTPase binding) 2
518	0.924734	743890	0	0	N/A	N/A
519	0.923341	2314353	127428	3205	HOXA9	Homeo box A9
521	0.920982	258454	194726	9530	BAG4	BCL2-associated athanogene 4
522	0.920516	868420	484371	5601	MAPK9	Mitogen-activated protein kinase 9
525	0.918858	725841	211441	5253	PHF2	PHD finger protein 2
526	0.918438	206638	0	0	N/A	N/A
527	0.918319	283034	372616	400	ARL1	ADP-ribosylation factor-like 1
532	0.915039	814773	149443	11068	CYB561D2	Cytochrome b-561 domain containing 2
535	0.910979	1871101	0	0	N/A	N/A
536	0.9102	214965	287505	2678	GGT1	Gamma-glutamyltransferase 1
537	0.90971	324383	284244	2247	FGF2	fibroblast growth factor 2 (basic)
538	0.909488	825296	211800	22796	COG2	Component of oligomeric golgi complex 2
540	0.90912	416833	7557	2289	FKBP5	FK506 binding protein 5
543	0.906621	773233	517172	11083	DATF1	Death associated transcription factor 1
546	0.904523	239958	488624	9883	POM121	Postmeiotic segregation increased 2-like 2
547	0.902592	1635022	247362	23564	DDAH2	Dimethylarginine dimethylaminohydrolase 2
548	0.901337	212165	432121	7001	PRDX2	Peroxiredoxin 2
550	0.900089	884892	490347	23608	MKRN1	Makorin, ring finger protein, 1
554	0.898717	814508	36587	5510	PPP1R7	Protein phosphatase 1, regulatory subunit 7
555	0.897599	1602675	15591	10980	COPS6	COP9 constitutive photomorphogenic homolog subunit 6 (Arabidopsis)
556	0.896461	291623	166017	4286	MITF	Microphthalmia-associated transcription factor
557	0.896367	184365	150423	1025	CDK9	Cyclin-dependent kinase 9 (CDC2-related kinase)
558	0.896333	68977	9661	5699	PSMB10	Proteasome (prosome, macropain) subunit, beta type, 10
559	0.894775	1632141	485162	64771	C6orf106	Chromosome 6 open reading frame 106
569	0.889657	759184	406840	113829	SLC35A4	Solute carrier family 35, member A4
572	0.886976	2326168	118725	22928	SEPHS2	Selenophosphate synthetase 2
573	0.886374	1553723	146186	6493	SIM2	Single-minded homolog 2 (Drosophila)
576	0.885743	773260	54642	27430	MAT2B	Methionine adenosyltransferase II, beta
583	0.882988	712216	116448	2744	GLS	Glutaminase
585	0.881643	1417825	203952	8295	TRRAP	Transformation/transcription domain-associated protein
587	0.88073	434863	99141	23242	COBL	Cordon-bleu homolog (mouse)
588	0.880612	810120	418175	51160	VPS28	Vacuolar protein sorting 28 (yeast)
590	0.879969	2550288	522110	10488	CREB3	CAMP responsive element binding protein 3
594	0.877819	108377	279669	7283	TUBG1	Tubulin, gamma 1
597	0.874399	731020	471917	9491	PSMF1	Proteasome (prosome, macropain) inhibitor subunit 1 (PI31)
598	0.874126	33941	89655	5798	PTPRN	Protein tyrosine phosphatase, receptor type, N
605	0.872043	134682	546332	9994	CASP8AP2	CASP8 associated protein 2
611	0.868262	268240	54943	26515	FXC1	Fracture callus 1 homolog (rat)
612	0.868037	725618	348516	375484	FLJ44216	FLJ44216 protein
614	0.867653	490789	19306	60626	RIC-8	Likely ortholog of mouse synembryn
615	0.866849	768031	133539	23227	KIAA0303	Microtubule associated serine/threonine kinase family member 4
617	0.865954	470001	369089	1287	COL4A5	Collagen, type IV, alpha 5 (Alport syndrome)
618	0.865762	2333826	519866	9450	LY86	Lymphocyte antigen 86
619	0.864742	263836	514802	7572	ZNF24	Zinc finger protein 24 (KOX 17)
627	0.859552	415102	656	995	CDC25C	Cell division cycle 25C
629	0.858345	1599489	480815	60592	SCOC	Short coiled-coil protein
631	0.857971	491527	Two hits	339287	LOC339287|MGC4655	Hypothetical protein LOC339287|Hypothetical protein MGC4655
634	0.856966	1636108	494261	29968	PSAT1	Phosphoserine aminotransferase 1
635	0.856879	741977	69771	629	BF	B-factor, properdin
636	0.856235	128783	336219	5194	PEX13	Peroxisome biogenesis factor 13
637	0.85523	173674	514556	4884	NPTX1	Neuronal pentraxin I
638	0.854681	138444	Two hits	84457	PHYHIPL|FAM13C1	Family with sequence similarity 13, member C1|Family with sequence similarity 13, member C1
643	0.852969	744052	432976	7376	NR1H2	Nuclear receptor subfamily 1, group H, member 2
644	0.852964	624360	180062	5696	PSMB8	Proteasome (prosome, macropain) subunit, beta type, 8 (large multifunctional protease 7)
645	0.852754	377291	44289	284348	FLJ30469	Hypothetical protein FLJ30469
647	0.851793	795538	99486	79751	SLC25A22	Solute carrier family 25 (mitochondrial carrier: glutamate), member 22
650	0.851044	825350	389378	23041	KIAA1040	KIAA1040 protein
653	0.849443	246765	Two hits	246721	POLR2J2|N/A	DNA directed RNA polymerase II polypeptide J-related gene|Similar to Apolipoprotein C-III precursor (Apo-CIII)
661	0.844733	193106	429	518	ATP5G3	ATP synthase, H+ transporting, mitochondrial F0 complex, subunit c (subunit 9) isoform 3
663	0.843685	1610448	406532	6185	RPN2	ribophorin II
666	0.84326	450632	368296	79096	MGC4707	MGC4707 protein
668	0.842726	770027	467192	5518	PPP2R1A	Protein phosphatase 2 (formerly 2A), regulatory subunit A (PR 65), alpha isoform
669	0.84261	866882	546253	2222	FDFT1	Farnesyl-diphosphate farnesyltransferase 1
670	0.84175	279482	431498	27086	FOXP1	Forkhead box P1
673	0.839088	814232	5811	56683	C21orf59	Chromosome 21 open reading frame 59
675	0.838615	136845	290259	168451	THAP5	THAP domain containing 5
680	0.836041	2551329	0	0	N/A	N/A
682	0.835269	303049	Two hits	197335	KIAA1924|LOC197336	Hypothetical protein KIAA1924|Similar to RIKEN cDNA 3230401M21 [Mus musculus]
685	0.833899	415215	5298	51094	ADIPOR1	Adiponectin receptor 1
687	0.832656	416981	508524	27101	CACYBP	Calcyclin binding protein
688	0.832454	1925995	352018	6890	TAP1	Transporter 1, ATP-binding cassette, sub-family B (MDR/TAP)
690	0.831044	758298	491805	9760	TOX	Thymus high mobility group box protein TOX
691	0.830813	198607	58617	9475	ROCK2	Rho-associated, coiled-coil containing protein kinase 2
692	0.82995	796646	467701	4953	ODC1	Ornithine decarboxylase 1
694	0.829614	2509911	464210	9144	SYNGR2	Synaptogyrin 2
695	0.828942	296587	196952	3131	HLF	Hepatic leukemia factor
697	0.827051	1631699	529782	7415	VCP	Valosin-containing protein
700	0.823541	2404649	300863	26013	L3MBTL	L(3)mbt-like (Drosophila)
703	0.821892	814017	468048	253558	LYCAT	Lysocardiolipin acyltransferase
704	0.821273	432194	181368	10594	PRPF8	PRP8 pre-mRNA processing factor 8 homolog (yeast)
705	0.820957	743532	533355	51678	MPP6	Membrane protein, palmitoylated 6 (MAGUK p55 subfamily member 6)
707	0.819112	50988	Two hits	0	N/A|WDR26	Homo sapiens, clone IMAGE:5271902, mRNA|WD repeat domain 26
708	0.818741	950578	0	0	N/A	N/A
709	0.817335	1472184	0	0	N/A	N/A
711	0.816844	782669	164162	130271	PLEKHH2	Pleckstrin homology domain containing, family H (with MyTH4 domain) member 2
712	0.816497	345538	418123	1514	CTSL	Cathepsin L
713	0.81634	586650	25450	2030	SLC29A1	Solute carrier family 29 (nucleoside transporters), member 1
714	0.815764	130916	490795	57488	CHR2SYT	Chr2 synaptotagmin
716	0.813274	773287	534333	4695	NDUFA2	NADH dehydrogenase (ubiquinone) 1 alpha subcomplex, 2, 8kDa
717	0.811945	231355	25348	6844	VAMP2	Vesicle-associated membrane protein 2 (synaptobrevin 2)
722	0.807104	122077	93832	54499	LOC54499	Putative membrane protein
727	0.80485	753420	221407	23142	KIAA0276	KIAA0276 protein
729	0.803753	50887	106185	5900	RALGDS	Ral guanine nucleotide dissociation stimulator
730	0.803509	197465	490224	4850	CNOT4	CCR4-NOT transcription complex, subunit 4
732	0.803278	132690	232543	27250	PDCD4	Programmed cell death 4 (neoplastic transformation inhibitor)
735	0.801834	41332	26608	84969	C20orf100	Chromosome 20 open reading frame 100
738	0.799874	1030942	476217	5210	PFKFB4	6-phosphofructo-2-kinase/fructose-2,6-biphosphatase 4
739	0.799638	85609	74047	2109	ETFB	Electron-transfer-flavoprotein, beta polypeptide
741	0.798741	68950	Two hits	0	N/A|CCNE1	CDNA clone IMAGE:5552108, partial cds|Cyclin E1
743	0.798433	840978	54457	975	CD81	CD81 antigen (target of antiproliferative antibody 1)
748	0.796692	278733	135406	10153	CEBPZ	CCAAT/enhancer binding protein zeta
752	0.795824	471799	126137	11332	BACH	Brain acyl-CoA hydrolase
757	0.794907	299679	536913	8781	PSPHL	Phosphoserine phosphatase-like
762	0.791918	897199	523215	4714	NDUFB8	NADH dehydrogenase (ubiquinone) 1 beta subcomplex, 8, 19kDa
764	0.791474	206720	396544	0	N/A	Homo sapiens cDNA FLJ36375 fis, clone THYMU2008226
767	0.789937	1603404	521295	28959	LR8	LR8 protein
778	0.783448	810263	466435	85415	RHPN2	Rhophilin, Rho GTPase binding protein 2
779	0.783371	740914	208597	1487	CTBP1	C-terminal binding protein 1
781	0.782842	769657	Two hits	5504	PPP1R2|N/A	Protein phosphatase 1, regulatory (inhibitor) subunit 2|Transcribed locus, strongly similar to XP_341001.1 protein phosphatase 1, regulatory (inhibitor) subunit 2 [Rattus norvegicus]
785	0.782075	1571901	166571	23102	KIAA1055	KIAA1055 protein
787	0.779623	240249	370247	334	APLP2	Amyloid beta (A4) precursor-like protein 2
788	0.779519	298252	5737	9917	FAM20B	Family with sequence similarity 20, member B
789	0.779292	416328	191219	8895	CPNE3	Copine III
790	0.778082	1631713	335057	4735	NEDD5	Neural precursor cell expressed, developmentally down-regulated 5
794	0.775084	454472	237506	25822	DNAJB5	DnaJ (Hsp40) homolog, subfamily B, member 5
796	0.774773	77897	159525	3795	KHK	Ketohexokinase (fructokinase)
797	0.773649	725364	326371	5819	PVRL2	Poliovirus receptor-related 2 (herpesvirus entry mediator B)
798	0.773604	684661	Two hits	11010	GLIPR1|HRB2	GLI pathogenesis-related 1 (glioma)|HIV-1 rev binding protein 2
799	0.773287	138141	508765	51014	CGI-109	Transmembrane emp24 protein transport domain containing 7
802	0.771513	128302	446525	5763	PTMS	parathymosin
803	0.771403	810743	524214	8079	MLF2	Myeloid leukemia factor 2
805	0.770565	197933	0	0	N/A	N/A
806	0.770255	1472775	134830	1295	COL8A1	Collagen, type VIII, alpha 1
807	0.770226	782700	108614	23122	CLASP2	Cytoplasmic linker associated protein 2
808	0.770168	85403	514489	23558	WBP2	WW domain binding protein 2
811	0.769042	277186	372295	9600	PITPNM1	Phosphatidylinositol transfer protein, membrane-associated 1
818	0.76624	877613	516111	1639	DCTN1	Dynactin 1 (p150, glued homolog, Drosophila)
820	0.765859	454459	367956	144699	FBXL14	F-box and leucine-rich repeat protein 14
825	0.764332	785459	149098	6525	SMTN	Smoothelin
826	0.764321	1551208	518236	29927	SEC61A1	Sec61 alpha 1 subunit (S. cerevisiae)
829	0.763754	233071	494146	23670	TMEM2	Transmembrane protein 2
831	0.762969	649743	287749	6309	SC5DL	Sterol-C5-desaturase (ERG3 delta-5-desaturase homolog, fungal)-like
834	0.761498	810142	534125	3107	HLA-C	Major histocompatibility complex, class I, C
835	0.761054	1570861	356331	5478	PPIA	Peptidylprolyl isomerase A (cyclophilin A)
839	0.75945	23831	155247	230	ALDOC	Aldolase C, fructose-bisphosphate
840	0.758411	788286	439530	8798	DYRK4	Dual-specificity tyrosine-(Y)-phosphorylation regulated kinase 4
843	0.757656	2578221	356190	7314	UBB	Ubiquitin B
847	0.756689	744036	438454	26260	FBXO25	F-box protein 25
848	0.75581	1707447	0	0	N/A	N/A
849	0.755798	430894	375001	7094	TLN1	Talin 1
850	0.755413	563574	203772	2483	FRG1	FSHD region gene 1
851	0.755284	810521	34560	4005	LMO2	LIM domain only 2 (rhombotin-like 1)
858	0.753965	745490	525709	54997	TSC	Hypothetical protein FLJ20607
859	0.753789	2028599	14074	56945	MRPS22	Mitochondrial ribosomal protein S22
861	0.753438	1574661	177576	493753	MGC52110	Hypothetical protein MGC52110
862	0.753344	190295	502915	582	BBS1	Bardet-Biedl syndrome 1
863	0.752088	510845	518201	151636	DTX3L	Deltex 3-like (Drosophila)
865	0.751667	450050	12106	326625	MMAB	Methylmalonic aciduria (cobalamin deficiency) type B
869	0.750902	50619	7258	79585	CORO7	Coronin 7
871	0.750316	897767	130098	9416	DDX23	DEAD (Asp-Glu-Ala-Asp) box polypeptide 23
872	0.750245	1631747	278362	4201	MEA	Male-enhanced antigen
873	0.750191	450926	458575	80301	pp9099	PH domain-containing protein
876	0.74891	126455	0	0	N/A	N/A
879	0.747903	755145	487027	7430	VIL2	Villin 2 (ezrin)
883	0.745983	2327512	473894	25966	C21orf25	Chromosome 21 open reading frame 25
886	0.744921	868630	507916	8848	TGFB1I4	Transforming growth factor beta 1 induced transcript 4
888	0.744865	80715	534373	8673	VAMP8	Vesicle-associated membrane protein 8 (endobrevin)
889	0.744451	470006	427232	154807	VKORC1L1	Vitamin K epoxide reductase complex, subunit 1-like 1
891	0.744234	878815	119177	377	ARF3	ADP-ribosylation factor 3
892	0.744134	530359	370312	2339	FNTA	Farnesyltransferase, CAAX box, alpha
893	0.744027	40100	253146	22874	PLEKHA6	Pleckstrin homology domain containing, family A member 6
896	0.742941	772951	78060	5257	PHKB	Phosphorylase kinase, beta
897	0.742924	950450	445030	22836	RHOBTB3	Rho-related BTB domain containing 3
898	0.742858	781472	368944	221895	JAZF1	Juxtaposed with another zinc finger gene 1
900	0.742649	782339	Two hits	5564	PRKAB1|ZDHHC14	Protein kinase, AMP-activated, beta 1 non-catalytic subunit|Zinc finger, DHHC domain containing 14
901	0.74227	110430	518750	54940	OCIAD1	OCIA domain containing 1
902	0.741229	741954	Two hits	3177	SLC29A2|SLC25A23	Solute carrier family 29 (nucleoside transporters), member 2|Solute carrier family 25 (mitochondrial carrier; phosphate carrier), member 23
906	0.740327	1899263	473788	55611	OTUB1	OTU domain, ubiquitin aldehyde binding 1
907	0.740198	704690	201918	10114	HIPK3	Homeodomain interacting protein kinase 3
909	0.739597	712848	82548	8567	MADD	MAP-kinase activating death domain
910	0.739428	461440	7296	55181	FLJ10587	Hypothetical protein FLJ10587
911	0.739424	29932	435694	285812	LOC285812	Hypothetical protein LOC285812
912	0.739367	292834	480848	84640	USP38	Ubiquitin specific protease 38
913	0.739302	79254	520017	10866	HCP5	HLA complex P5
915	0.738602	755821	514284	4779	NFE2L1	Nuclear factor (erythroid-derived 2)-like 1
919	0.737682	745468	511983	26256	CABYR	Calcium-binding tyrosine-(Y)-phosphorylation regulated (fibrousheathin 2)
921	0.737284	210862	464137	51	ACOX1	Acyl-Coenzyme A oxidase 1, palmitoyl
923	0.73628	435718	498494	5046	PCSK6	Proprotein convertase subtilisin/kexin type 6
924	0.736234	745206	468663	9736	USP34	Ubiquitin specific protease 34
928	0.73508	1033716	504998	54963	URKL1	uridine kinase-like 1
931	0.734337	743588	292078	23367	LARP	Likely ortholog of mouse la related protein
932	0.733832	2316397	522665	10916	MAGED2	Melanoma antigen, family D, 2
933	0.733701	813426	467751	28951	TRIB2	Tribbles homolog 2 (Drosophila)
935	0.732696	2571385	0	0	N/A	N/A
936	0.732695	1049230	546462	91227	GGTL4	Gamma-glutamyltransferase-like 4
937	0.732356	1588389	0	0	N/A	N/A
940	0.731569	52865	239388	85315	C6orf33	Chromosome 6 open reading frame 33
946	0.728836	731257	493791	10497	UNC13B	Unc-13 homolog B (C. elegans)
947	0.728741	461639	0	0	N/A	N/A
949	0.727616	289981	226483	1730	DIAPH2	Diaphanous homolog 2 (Drosophila)
950	0.726925	2163839	0	0	N/A	N/A
952	0.726446	504279	495656	6907	TBL1X	Transducin (beta)-like 1X-linked
957	0.72549	49719	Two hits	157627	LOC157627|N/A	Hypothetical protein LOC157627|Transcribed locus
965	0.723204	309493	102929	51517	NCKIPSD	NCK interacting protein with SH3 domain
966	0.722775	505491	474010	754	PTTG1IP	Pituitary tumor-transforming 1 interacting protein
967	0.721952	629896	535786	4131	MAP1B	Microtubule-associated protein 1B
968	0.721935	453183	528572	10174	SCAM-1	Vinexin beta (SH3-containing adaptor molecule-1)
975	0.717951	261481	Two hits	60626	RIC-8|CUL3	Likely ortholog of mouse synembryn|Cullin 3
978	0.717114	51631	6278	26007	DKFZP586B1	DKFZP586B1621 protein
979	0.716164	347613	549207	83752	LONP	Peroxisomal lon protease
983	0.71511	882506	116479	4017	LOXL2	Lysyl oxidase-like 2
988	0.713867	431501	479122	8310	ACOX3	Acyl-Coenzyme A oxidase 3, pristanoyl
990	0.713621	235164	446445	10897	YIF1	Yip1 interacting factor homolog (S. cerevisiae)
991	0.71327	796986	517864	51368	TEX264	Testis expressed sequence 264
993	0.712295	45600	130607	4598	MVK	Mevalonate kinase (mevalonic aciduria)
996	0.710489	429129	426296	119504	C10orf104	Chromosome 10 open reading frame 104
997	0.710131	263892	534314	1984	EIF5A	Eukaryotic translation initiation factor 5A
1000	0.709593	47428	1048	4254	KITLG	KIT ligand
1003	0.70849	825847	373741	81502	HM13	Histocompatibility (minor) 13
1006	0.707724	23548	492407	7534	YWHAZ	Tyrosine 3-monooxygenase/tryptophan 5-monooxygenase activation protein, zeta polypeptide
1009	0.706385	725746	463059	6774	STAT3	Signal transducer and activator of transcription 3 (acute-phase response factor)
1010	0.70633	773478	518513	10188	ACK1	Activated Cdc42-associated kinase 1
1012	0.705902	1611222	318898	29797	DKFZp434K1	Hypothetical protein DKFZp434K191
1015	0.7051	341774	Two hits	0	N/A|HCG4P6	M4-50 mRNA for HLA class I antigen|HLA complex group 4 pseudogene 6
1016	0.704995	782618	535224	23029	KIAA0117	KIAA0117 protein
1017	0.70473	824114	471876	84289	ING5	Inhibitor of growth family, member 5
1018	0.704154	837874	301419	54386	TERF2IP	Telomeric repeat binding factor 2, interacting protein
1019	0.703915	416009	436705	57148	KIAA1219	KIAA1219 protein
1021	0.703267	320509	461131	80777	CYB5-M	Hypothetical protein LOC283852
1022	0.703166	878121	512606	51540	SCLY	Selenocysteine lyase
1023	0.701665	268385	43388	64108	IFRG28	28kD interferon responsive protein
1024	0.700945	289645	74565	333	APLP1	Amyloid beta (A4) precursor-like protein 1
1025	0.70056	1553530	246112	23020	ASCC3L1	Activating signal cointegrator 1 complex subunit 3-like 1
1026	0.700319	241412	135646	1997	ELF1	E74-like factor 1 (ets domain transcription factor)
1027	0.700152	346583	24212	23266	LPHN2	Latrophilin 2
1028	0.69983	26152	317304	196528	ARID2	AT rich interactive domain 2 (ARID, RFX-like)
1031	0.698515	74070	Two hits	2029	ENSA|N/A	Endosulfine alpha|Transcribed locus
1036	0.695894	813279	517969	327	APEH	N-acylaminoacyl-peptide hydrolase
1037	0.695861	308588	173464	23770	FKBP8	FK506 binding protein 8, 38kDa
1040	0.695289	490947	Two hits	6500	SKP1A|N/A	S-phase kinase-associated protein 1A (p19A)|Transcribed locus, strongly similar to XP_517933.1 similar to S-phase kinase-associated protein 1A isoform b; organ of Corti protein 2; transcription elongation factor B (SIII), polypeptide 1-like; RNA polymeras
1042	0.694984	184022	372840	322	APBB1	Amyloid beta (A4) precursor protein-binding, family B, member 1 (Fe65)
1044	0.694856	161950	483486	51780	JMJD1B	Jumonji domain containing 1B
1046	0.694422	758347	305971	81031	SLC2A10	Solute carrier family 2 (facilitated glucose transporter), member 10
1047	0.694284	743190	514368	140735	Dlc2	Dynein light chain 2
1049	0.693509	25159	274579	26507	CNNM1	Cyclin M1
1050	0.693452	767798	125213	475	ATOX1	ATX1 antioxidant protein 1 homolog (yeast)
1053	0.692749	327228	406492	9747	KIAA0738	KIAA0738 gene product
1056	0.692142	878698	311187	28232	SLCO3A1	Solute carrier organic anion transporter family, member 3A1
1058	0.691514	42123	13351	10314	LANCL1	LanC lantibiotic synthetase component C-like 1 (bacterial)
1060	0.691456	1898102	473450	4685	NCAM2	Neural cell adhesion molecule 2
1063	0.690577	203003	9235	4833	NME4	Non-metastatic cells 4, protein expressed in
1064	0.690409	222454	9688	11314	CMRF-35H	Leukocyte membrane antigen
1065	0.69027	341317	436973	9658	ZNF516	Zinc finger protein 516
1069	0.689318	135608	150122	114884	OSBPL10	Oxysterol binding protein-like 10
1070	0.689202	365930	438838	6879	TAF7	TAF7 RNA polymerase II, TATA box binding protein (TBP)-associated factor, 55kDa
1072	0.688949	66457	4779	57459	P66beta	Transcription repressor p66 beta component of the MeCP1 complex
1073	0.688807	811886	29106	56940	DUSP22	Dual specificity phosphatase 22
1074	0.688639	810389	515607	54776	PPP1R12C	Protein phosphatase 1, regulatory (inhibitor) subunit 12C
1075	0.688616	28735	Two hits	55529	DKFZp762O0|VIL2	Hypothetical protein DKFZp762O076|Villin 2 (ezrin)
1078	0.687745	141234	374588	6139	RPL17	Ribosomal protein L17
1081	0.686668	198904	549186	58477	SRPRB	Signal recognition particle receptor, B subunit
1082	0.686096	399463	0	0	N/A	N/A
1083	0.685698	788524	508958	29091	STXBP6	Syntaxin binding protein 6 (amisyn)
1084	0.685597	428377	303669	284439	MGC26694	Hypothetical protein MGC26694
1085	0.685243	84613	7917	25994	HIG1	Likely ortholog of mouse hypoxia induced gene 1
1087	0.685072	1468364	440913	10402	ST3GALVI	alpha2,3-sialyltransferase
1091	0.683997	745347	459940	9516	LITAF	Lipopolysaccharide-induced TNF factor
1097	0.682213	897577	0	0	N/A	N/A
1102	0.68039	204211	445511	8780	RIOK3	RIO kinase 3 (yeast)
1103	0.680288	811627	469690	84910	FLJ14681	Hypothetical protein FLJ14681
1108	0.678769	547058	79101	900	CCNG1	Cyclin G1
1111	0.67833	295650	205952	201895	LOC201895	Hypothetical protein LOC201895
1112	0.678274	51599	78919	7504	XK	Kell blood group precursor (McLeod phenotype)
1114	0.677657	1502819	439153	5429	POLH	Polymerase (DNA directed), eta
1123	0.675392	701112	475538	7508	XPC	Xeroderma pigmentosum, complementation group C
1124	0.674481	324225	17466	5920	RARRES3	Retinoic acid receptor responder (tazarotene induced) 3
1125	0.67382	344432	81874	4258	MGST2	Microsomal glutathione S-transferase 2
1132	0.671472	290261	203699	55204	GOLPH3L	Golgi phosphoprotein 3-like
1133	0.67074	266135	29076	10763	NES	nestin
1135	0.669285	242001	188763	54793	KCTD9	Potassium channel tetramerisation domain containing 9
1136	0.669263	1628036	89643	7086	TKT	Transketolase (Wernicke-Korsakoff syndrome)
1137	0.668737	34345	12457	55746	NUP133	Nucleoporin 133kDa
1138	0.66873	221808	501684	4676	NAP1L4	Nucleosome assembly protein 1-like 4
1139	0.668134	308238	Two hits	1277	COL1A1|NAPE-PLD	Collagen, type I, alpha 1|N-acyl-phosphatidylethanolamine-hydrolyzing phospholipase D
1143	0.667087	781014	117715	6764	ST5	Suppression of tumorigenicity 5
1145	0.666473	769917	521934	55630	SLC39A4	Solute carrier family 39 (zinc transporter), member 4
1147	0.666246	24061	252451	10371	SEMA3A	Sema domain, immunoglobulin domain (Ig), short basic domain, secreted, (semaphorin) 3A
1148	0.665762	471196	111577	81618	ITM2C	Integral membrane protein 2C
1151	0.664991	795828	192103	54765	TRIM44	Tripartite motif-containing 44
1152	0.664967	489489	435166	3930	LBR	Lamin B receptor
1154	0.664579	1527121	126550	9525	VPS4B	Vacuolar protein sorting 4B (yeast)
1156	0.664322	362532	524425	81566	C12orf22	Chromosome 12 open reading frame 22
1157	0.663923	2049639	531987	889	CCM1	Cerebral cavernous malformations 1
1162	0.661148	50030	20982	85397	RGS8	Regulator of G-protein signalling 8
1165	0.660865	2011174	517782	26140	TTLL3	Tubulin tyrosine ligase-like family, member 3
1169	0.660664	745011	173094	85453	TSPYL5	TSPY-like 5
1170	0.660416	262231	515162	811	CALR	Calreticulin
1172	0.660031	381036	391828	84612	PARD6B	Par-6 partitioning defective 6 homolog beta (C. elegans)
1175	0.659271	173169	327527	6597	SMARCA4	SWI/SNF related, matrix associated, actin dependent regulator of chromatin, subfamily a, member 4
1176	0.659225	263040	477155	523	ATP6V1A	ATPase, H+ transporting, lysosomal 70kDa, V1 subunit A
1178	0.658772	840803	484188	8992	ATP6V0E	ATPase, H+ transporting, lysosomal 9kDa, V0 subunit e
1181	0.658194	321247	380897	64400	FTS	Fused toes homolog (mouse)
1187	0.657392	299274	268869	137872	ADHFE1	Alcohol dehydrogenase, iron containing, 1
1189	0.65675	795729	370254	572	BAD	BCL2-antagonist of cell death
1190	0.656714	40881	458375	79608	RIC3	RIC3 protein
1191	0.656343	125273	196981	2272	FHIT	Fragile histidine triad gene
1196	0.655712	134690	24258	2982	GUCY1A3	Guanylate cyclase 1, soluble, alpha 3
1201	0.653229	40744	293593	23092	ARHGAP26	Rho GTPase activating protein 26
1204	0.652365	359781	417303	6710	SPTB	Spectrin, beta, erythrocytic (includes spherocytosis, clinical type I)
1205	0.651882	1350852	465498	10907	TXNL4A	Thioredoxin-like 4A
1209	0.651197	295255	444024	399979	SNX19	Sorting nexin 19
1210	0.651002	418435	308222	401321	LOC401321	Hypothetical LOC401321
1211	0.650654	2548162	435237	1161	ERCC8	Excision repair cross-complementing rodent repair deficiency, complementation group 8
1212	0.650643	140716	520710	23008	KIAA0265	KIAA0265 protein
1213	0.650329	810519	439370	84245	MGC3207	Hypothetical protein MGC3207
1219	0.648585	740476	436061	3659	IRF1	Interferon regulatory factor 1
1221	0.646775	344006	343664	23066	TIP120B	TBP-interacting protein
1231	0.644035	2313921	109760	4709	NDUFB3	NADH dehydrogenase (ubiquinone) 1 beta subcomplex, 3, 12kDa
1232	0.642731	1472638	389104	64792	RABL5	RAB, member RAS oncogene family-like 5
1236	0.640222	1868626	255093	5211	PFKL	Phosphofructokinase, liver
1237	0.640219	345208	184492	1994	ELAVL1	ELAV (embryonic lethal, abnormal vision, Drosophila)-like 1 (Hu antigen R)
1238	0.640139	815235	75682	23644	RCD-8	Autoantigen
1239	0.639545	2108347	145804	0	N/A	Homo sapiens, clone IMAGE:5312086, mRNA
1244	0.637209	839980	132760	2542	SLC37A4	Solute carrier family 37 (glycerol-6-phosphate transporter), member 4
1246	0.636927	1602088	489118	219285	C7orf6	Chromosome 7 open reading frame 6
1252	0.635967	212620	460260	1645	AKR1C1	Aldo-keto reductase family 1, member C2 (dihydrodiol dehydrogenase 2; bile acid binding protein; 3-alpha hydroxysteroid dehydrogenase, type III)
1253	0.63561	49204	168950	54332	GDAP1	Ganglioside-induced differentiation-associated protein 1
1254	0.635586	810326	Two hits	57674	C17orf27|GRP58	Chromosome 17 open reading frame 27|Glucose regulated protein, 58kDa
1255	0.63552	731031	Two hits	221960	C7orf28B|C7orf28A	Chromosome 7 open reading frame 28B|Chromosome 7 open reading frame 28A
1256	0.63547	786048	108371	1874	E2F4	E2F transcription factor 4, p107/p130-binding
1259	0.635098	730405	442619	9242	MSC	Musculin (activated B-cell factor-1)
1261	0.634621	548957	Two hits	2970	GTF2IP1|GTF2I	General transcription factor II, i, pseudogene 1|General transcription factor II, i
1262	0.634254	727192	341716	4775	NFATC3	Nuclear factor of activated T-cells, cytoplasmic, calcineurin-dependent 3
1263	0.634159	342211	467634	129642	OACT2	O-acyltransferase (membrane bound) domain containing 2
1268	0.63305	345719	468702	150684	COMMD1	Copper metabolism (Murr1) domain containing 1
1269	0.632957	272687	292472	10427	SEC24B	SEC24 related gene family, member B (S. cerevisiae)
1270	0.632772	842784	290404	5250	SLC25A3	Solute carrier family 25 (mitochondrial carrier; phosphate carrier), member 3
1271	0.632728	824792	387255	84656	N-PAC	Cytokine-like nuclear factor n-pac
1273	0.632309	143251	504943	121536	AEBP2	AE binding protein 2
1277	0.630498	235909	93842	134429	STARD4	START domain containing 4, sterol regulated
1279	0.630094	611239	270525	91012	LASS5	LAG1 longevity assurance homolog 5 (S. cerevisiae)
1281	0.629748	277266	441488	90933	TRIM41	Tripartite motif-containing 41
1282	0.629642	26021	463928	1742	DLG4	Discs, large homolog 4 (Drosophila)
1283	0.629244	739578	377028	27076	C4.4A	GPI-anchored metastasis-associated protein homolog
1284	0.629226	950615	0	0	N/A	N/A
1285	0.62882	1161564	207106	23336	DMN	Desmuslin
1286	0.628714	380890	356216	54855	FAM46C	Family with sequence similarity 46, member C
1287	0.628011	813854	443121	5813	PURA	Purine-rich element binding protein A
1288	0.627804	1492510	487447	80028	FBXL18	F-box and leucine-rich repeat protein 18
1289	0.627567	1536967	477234	4045	LSAMP	Limbic system-associated membrane protein
1290	0.627324	774502	61812	5782	PTPN12	Protein tyrosine phosphatase, non-receptor type 12
1292	0.626643	786096	529280	51434	ANAPC7	Anaphase promoting complex subunit 7
1294	0.62606	549146	501778	10346	TRIM22	Tripartite motif-containing 22
1295	0.626045	665508	534307	896	CCND3	Cyclin D3
1296	0.624183	267427	4973	27013	C2orf24	Chromosome 2 open reading frame 24
1298	0.623606	213136	519162	7832	BTG2	BTG family, member 2
1301	0.622934	137158	Two hits	0	N/A|FLJ32731	Transcribed locus|Hypothetical protein FLJ32731
1302	0.62266	788185	521456	8795	TNFRSF10B	Tumor necrosis factor receptor superfamily, member 10b
1304	0.622405	140174	408458	11060	WWP2	WW domain containing E3 ubiquitin protein ligase 2
1307	0.622167	759173	154084	5837	PYGM	Phosphorylase, glycogen; muscle (McArdle syndrome, glycogen storage disease type V)
1309	0.622072	859192	20021	6843	VAMP1	Vesicle-associated membrane protein 1 (synaptobrevin 1)
1311	0.622044	1535156	506325	11163	NUDT4	Nudix (nucleoside diphosphate linked moiety X)-type motif 4
1312	0.621088	756450	20447	10298	PAK4	P21(CDKN1A)-activated kinase 4
1313	0.620628	1604342	184233	3313	HSPA9B	Heat shock 70kDa protein 9B (mortalin-2)
1315	0.618802	203347	491351	1213	CLTC	Clathrin, heavy polypeptide (Hc)
1317	0.617952	856167	481860	6897	TARS	Threonyl-tRNA synthetase
1318	0.617866	884993	8372	10975	UQCR	Ubiquinol-cytochrome c reductase (6.4kD) subunit
1321	0.617323	884719	180414	3312	HSPA8	Heat shock 70kDa protein 8
1323	0.61706	745103	151458	51397	PTD002	PTD002 protein
1325	0.616991	1899384	0	0	N/A	N/A
1332	0.615811	377419	132225	5295	PIK3R1	Phosphoinositide-3-kinase, regulatory subunit 1 (p85 alpha)
1335	0.614007	826971	234573	220594	LOC220594	TL132 protein
1336	0.613974	139226	0	0	N/A	N/A
1339	0.613683	450060	154224	3078	CFHL1	Complement factor H-related 1
1340	0.613662	1585650	8395	55228	FLJ10781	Hypothetical protein FLJ10781
1344	0.612261	291162	477898	84343	HPS3	Hermansky-Pudlak syndrome 3
1346	0.611792	627273	239818	5291	PIK3CB	Phosphoinositide-3-kinase, catalytic, beta polypeptide
1348	0.611341	1471841	371889	476	ATP1A1	ATPase, Na+/K+ transporting, alpha 1 polypeptide
1349	0.610935	745077	532840	148223	C19orf25	Chromosome 19 open reading frame 25
1350	0.610921	436121	533717	8788	DLK1	Delta-like 1 homolog (Drosophila)
1351	0.610911	725284	196177	5261	PHKG2	Phosphorylase kinase, gamma 2 (testis)
1353	0.610854	2568642	519930	81688	C6orf62	Chromosome 6 open reading frame 62
1355	0.610154	150135	549252	148362	FLJ32421	Hypothetical protein FLJ32421
1358	0.609425	202154	188577	0	N/A	Homo sapiens transcribed sequences
1360	0.608325	745036	340636	26164	GTPBP5	GTP binding protein 5 (putative)
1363	0.607796	1469292	496096	11040	PIM2	Pim-2 oncogene
1364	0.607792	626555	511760	10908	NTE	Neuropathy target esterase
1369	0.605654	118478	368131	7982	ST7	Suppression of tumorigenicity 7
1370	0.605344	193182	279245	6867	TACC1	Transforming, acidic coiled-coil containing protein 1
1371	0.60507	270786	469944	55041	PLEKHB2	Pleckstrin homology domain containing, family B (evectins) member 2
1372	0.605035	813973	234282	55823	VPS11	Vacuolar protein sorting 11 (yeast)
1374	0.604572	665356	81791	4982	TNFRSF11B	Tumor necrosis factor receptor superfamily, member 11b (osteoprotegerin)
1375	0.60452	823867	128959	51585	PCF11	Pre-mRNA cleavage complex II protein Pcf11
1377	0.603358	810225	406461	56052	ALG1	Asparagine-linked glycosylation 1 homolog (yeast, beta-1,4-mannosyltransferase)
1381	0.602415	462099	401388	59343	SENP2	SUMO1/sentrin/SMT3 specific protease 2
1382	0.602213	296488	0	0	N/A	N/A
1384	0.601993	845311	549129	25911	DPCD	Deleted in a mouse model of primary ciliary dyskinesia
1385	0.601958	1592875	480415	4126	MANBA	Mannosidase, beta A, lysosomal
1386	0.601958	2220229	371218	2043	EPHA4	EPH receptor A4
1393	0.600572	488431	435479	57460	PPM1H	Protein phosphatase 1H (PP2C domain containing)
1397	0.599353	45578	463978	5608	MAP2K6	Mitogen-activated protein kinase kinase 6
1400	0.598825	590500	18079	9091	PIGQ	Phosphatidylinositol glycan, class Q
1401	0.598816	504657	483036	9867	PJA2	Praja 2, RING-H2 motif containing
1403	0.59811	306540	523221	84445	LZTS2	Leucine zipper, putative tumor suppressor 2
1407	0.597071	1455394	437060	54205	CYCS	Cytochrome c, somatic
1409	0.596798	291345	Two hits	1452	CSNK1A1|N/A	Casein kinase 1, alpha 1|Full-length cDNA clone CS0DJ012YP16 of T cells (Jurkat cell line) Cot 10-normalized of Homo sapiens (human)
1411	0.596714	868652	534847	720	C4A	Complement component 4B, centromeric
1412	0.5964	211216	37860	10661	KLF1	Kruppel-like factor 1 (erythroid)
1415	0.595652	213855	191510	11119	BTN3A1	Butyrophilin, subfamily 3, member A1
1416	0.595516	769712	369607	2580	GAK	Cyclin G associated kinase
1417	0.595321	949928	491577	7994	MYST3	MYST histone acetyltransferase (monocytic leukemia) 3
1419	0.594921	811006	50640	8651	SOCS1	Suppressor of cytokine signaling 1
1420	0.594674	2309234	87417	1515	CTSL2	Cathepsin L2
1421	0.594295	120094	Two hits	29980	DONSON|SON	Downstream neighbor of SON|SON DNA binding protein
1422	0.59426	2073188	434387	23683	PRKCN	protein kinase C, nu
1425	0.592931	788087	288042	80139	FLJ14299	Hypothetical protein FLJ14299
1426	0.592856	85634	458355	716	C1S	Complement component 1, s subcomponent
1427	0.592732	489680	516633	10787	NCKAP1	NCK-associated protein 1
1428	0.59256	2580289	520640	60	ACTB	Actin, beta
1431	0.590868	2312000	472651	10904	BLCAP	Bladder cancer associated protein
1433	0.590703	320571	308074	23731	C9orf5	Chromosome 9 open reading frame 5
1436	0.59043	812989	6126	63905	MANBAL	Mannosidase, beta A, lysosomal-like
1439	0.58919	346977	475629	9779	TBC1D5	TBC1 domain family, member 5
1442	0.588096	725407	189329	57154	SMURF1	SMAD specific E3 ubiquitin protein ligase 1
1446	0.587569	77911	390738	55638	FLJ20366	Hypothetical protein FLJ20366
1447	0.587314	730346	294133	50865	HEBP1	Heme binding protein 1
1449	0.58651	383813	437241	57205	ATP10D	ATPase, Class V, type 10D
1451	0.586058	2566892	515524	4924	NUCB1	Nucleobindin 1
1452	0.585648	126406	0	0	N/A	N/A
1454	0.585147	24339	Two hits	84058	FLJ12953|FLJ12650	Hypothetical protein FLJ12953 similar to Mus musculus D3Mm3e|Hypothetical protein FLJ12650
1456	0.585046	2075058	523753	79829	FLJ13848	Hypothetical protein FLJ13848
1457	0.584988	1894160	487450	0	N/A	Homo sapiens transcribed sequences
1458	0.584545	771260	65135	23053	KIAA0913	KIAA0913
1459	0.58453	2312765	278568	3075	HF1	H factor 1 (complement)
1462	0.583944	2547238	0	0	N/A	N/A
1463	0.583857	415321	131846	10629	TAF6L	TAF6-like RNA polymerase II, p300/CBP-associated factor (PCAF)-associated factor, 65kDa
1466	0.583081	361943	526754	4211	MEIS1	Meis1, myeloid ecotropic viral integration site 1 homolog (mouse)
1469	0.582189	68605	479808	3490	IGFBP7	Insulin-like growth factor binding protein 7
1470	0.582022	2821167	430075	1350	COX7C	Cytochrome c oxidase subunit VIIc
1471	0.581915	502067	517761	9881	LBA1	Lupus brain antigen 1
1479	0.579974	796994	510402	4179	MCP	Membrane cofactor protein (CD46, trophoblast-lymphocyte cross-reactive antigen)
1480	0.57985	72745	0	0	N/A	N/A
1482	0.579671	382773	187199	378938	MALAT1	Metastasis associated lung adenocarcinoma transcript 1 (non-coding RNA)
1484	0.579383	246546	521213	78996	MGC5242	Hypothetical protein MGC5242
1485	0.57879	293729	507087	121665	SPPL3	Signal peptide peptidase 3
1487	0.578486	279378	435277	9143	SYNGR3	Synaptogyrin 3
1488	0.578083	415700	522257	3190	HNRPK	Heterogeneous nuclear ribonucleoprotein K
1489	0.578036	740027	96247	7257	TSNAX	Translin-associated factor X
1491	0.577026	877832	381232	10134	BCAP31	accessory protein BAP31
1493	0.57693	279091	279696	25870	SUMF2	Sulfatase modifying factor 2
1495	0.576816	462352	464333	55666	NPL4	Nuclear protein localization 4
1496	0.576473	265114	159006	168850	LOC168850	Hypothetical protein LOC168850
1499	0.576096	840821	409223	6748	SSR4	Signal sequence receptor, delta (translocon-associated protein delta)
1500	0.575776	345262	533023	56133	PCDHB2	Protocadherin beta 2
Genes Downregulated in GIST
1	4.338	2073932	387915	23507	TA-LRRP	T-cell activation leucine repeat-rich protein
2	3.79353	79216	502756	195	AHNAK	AHNAK nucleoprotein (desmoyokin)
8	2.99478	853367	283416	5396	PRRX1	Paired related homeobox 1
9	2.98667	138991	233240	1293	COL6A3	Collagen, type VI, alpha 3
17	2.55926	322067	433540	22826	DNAJC8	DnaJ (Hsp40) homolog, subfamily C, member 8
19	2.50324	825363	471492	192670	EIF2C4	Eukaryotic translation initiation factor 2C, 4
20	2.49989	809758	485365	10768	AHCYL1	S-adenosylhomocysteine hydrolase-like 1
22	2.44385	141815	224012	182	JAG1	Jagged 1 (Alagille syndrome)
24	2.43333	416042	406330	147947	DKFZp686B2197	hypothetical protein DKFZp686B2197
29	2.31207	208718	494173	301	ANXA1	Annexin A1
30	2.31138	137638	0	0	N/A	N/A
31	2.24263	812240	436502	51249	LOC51249	Hypothetical protein LOC51249
32	2.22707	855336	549056	4853	NOTCH2	Notch homolog 2 (Drosophila)
34	2.21751	392703	120844	55810	FOXJ2	Forkhead box J2
35	2.21649	745283	124047	374899	DKFZp779O1	Hypothetical protein DKFZp779O175
37	2.17443	971367	512675	6202	RPS8	Ribosomal protein S8
40	2.14611	2130448	421576	4116	MAGOH	Mago-nashi homolog, proliferation-associated (Drosophila)
45	2.05859	2110301	30332	9945	GFPT2	Glutamine-fructose-6-phosphate transaminase 2
47	2.02795	207803	431550	9448	MAP4K4	Mitogen-activated protein kinase kinase kinase kinase 4
48	2.02019	753791	426463	9627	SNCAIP	Synuclein, alpha interacting protein (synphilin)
49	2.00862	754358	124611	6695	SPOCK	Sparc/osteonectin, cwcv and kazal-like domains proteoglycan (testican)
51	1.98012	753467	419240	6515	SLC2A3	Solute carrier family 2 (facilitated glucose transporter), member 3
52	1.97337	30093	24763	5902	RANBP1	RAN binding protein 1
53	1.9706	756968	144700	1947	EFNB1	Ephrin-B1
55	1.95341	197791	136309	51100	SH3GLB1	SH3-domain GRB2-like endophilin B1
56	1.92519	384670	21958	56977	DKFZp762K2	Hypothetical protein DKFZp762K222
57	1.92439	433666	474949	9978	RBX1	Ring-box 1
58	1.92316	41345	205627	6018	RLF	Rearranged L-myc fusion sequence
60	1.91029	51032	399980	285550	LOC285550	Hypothetical protein LOC285550
61	1.90948	1636502	513013	83440	ADPGK	ADP-dependent glucokinase
62	1.90525	83610	288284	80148	PQLC1	PQ loop repeat containing 1
63	1.88977	2326112	546266	4197	MDS1	Myelodysplasia syndrome 1
66	1.87802	590227	352839	64960	MRPS15	Mitochondrial ribosomal protein S15
67	1.86777	755228	522413	1759	DNM1	Dynamin 1
69	1.86392	199577	440776	51611	CGI-30	CGI-30 protein
70	1.83988	80672	33962	9410	HPRP8BP	U5 snRNP-specific 40 kDa protein (hPrp8-binding)
71	1.83968	897596	532359	6125	RPL5	Ribosomal protein L5
73	1.83073	81357	150557	687	KLF9	Kruppel-like factor 9
75	1.82088	2449395	498513	1646	AKR1C2	Aldo-keto reductase family 1, member C2 (dihydrodiol dehydrogenase 2; bile acid binding protein; 3-alpha hydroxysteroid dehydrogenase, type III)
76	1.8154	813280	75527	158	ADSL	Adenylosuccinate lyase
78	1.81238	194214	373550	7050	TGIF	TGFB-induced factor (TALE family homeobox)
81	1.80468	1593261	0	0	N/A	N/A
82	1.79992	513200	274772	51187	C15orf15	Chromosome 15 open reading frame 15
83	1.79872	1636447	83381	2791	GNG11	Guanine nucleotide binding protein (G protein), gamma 11
84	1.79096	815040	9534	23478	SPC18	Signal peptidase complex (18kD)
86	1.77394	365826	65029	2619	GAS1	Growth arrest-specific 1
91	1.75079	201071	480519	81579	PLA2G12A	Phospholipase A2, group XIIA
92	1.72873	347378	21938	114883	OSBPL9	Oxysterol binding protein-like 9
93	1.72538	40643	509067	5159	PDGFRB	Platelet-derived growth factor receptor, beta polypeptide
96	1.71938	1568391	496622	5358	PLS3	Plastin 3 (T isoform)
97	1.71401	133273	372031	5376	PMP22	Peripheral myelin protein 22
99	1.6894	358531	525704	3725	JUN	V-jun sarcoma virus 17 oncogene homolog (avian)
103	1.67456	32299	367992	3613	IMPA2	Inositol(myo)-1(or 4)-monophosphatase 2
104	1.67135	724615	469723	1104	CHC1	RNA, U17D small nucleolar
105	1.66451	731118	128846	140885	PTPNS1	Protein tyrosine phosphatase, non-receptor type substrate 1
106	1.66263	110393	518155	5523	PPP2R3A	Protein phosphatase 2 (formerly 2A), regulatory subunit B'', alpha
108	1.6293	160723	497039	3915	LAMC1	Laminin, gamma 1 (formerly LAMB2)
111	1.6205	240752	523855	23673	STX12	Syntaxin 12
112	1.61952	1535339	474150	637	BID	BH3 interacting domain death agonist
113	1.60534	781459	469244	10163	WASF2	WAS protein family, member 2
114	1.60079	345601	332197	7837	D2S448	Melanoma associated gene
116	1.59096	884531	11463	51727	UMP-CMPK	UMP-CMP kinase
120	1.57673	260768	6906	5898	RALA	V-ral simian leukemia viral oncogene homolog A (ras related)
125	1.56237	884842	444749	6166	RPL36AL	Ribosomal protein L36a-like
127	1.5611	196037	356549	6634	SNRPD3	Small nuclear ribonucleoprotein D3 polypeptide 18kDa
128	1.55929	566466	549151	29904	EEF2K	Similar to NAD(P) dependent steroid dehydrogenase-like
129	1.55544	359610	73853	650	BMP2	Bone morphogenetic protein 2
132	1.54803	812969	98259	23034	SAMD4	Sterile alpha motif domain containing 4
133	1.54508	2252417	406620	6204	RPS10	Ribosomal protein S10
134	1.54428	624490	323583	51313	DKFZp434L1	Hypothetical protein DKFZp434L142
138	1.52746	191664	371147	7058	THBS2	Thrombospondin 2
140	1.50145	80643	482730	10085	EDIL3	EGF-like repeats and discoidin I-like domains 3
142	1.49638	714106	77274	5328	PLAU	Plasminogen activator, urokinase
143	1.49564	141314	475353	29995	LMCD1	LIM and cysteine-rich domains 1
144	1.49428	878652	202097	5118	PCOLCE	Procollagen C-endopeptidase enhancer
146	1.48387	788285	183713	1909	EDNRA	Endothelin receptor type A
147	1.48368	1894412	412482	7268	TTC4	Tetratricopeptide repeat domain 4
149	1.47765	757265	443826	84275	MGC4399	Mitochondrial carrier protein
151	1.47443	795277	524195	57584	ARHGAP21	Rho GTPase activating protein 21
154	1.46829	486591	269109	10512	SEMA3C	Sema domain, immunoglobulin domain (Ig), short basic domain, secreted, (semaphorin) 3C
156	1.46079	45464	470907	204	AK2	Adenylate kinase 2
157	1.45049	840776	296323	6446	SGK	Serum/glucocorticoid regulated kinase
161	1.44376	796996	496267	3476	IGBP1	Immunoglobulin (CD79A) binding protein 1
163	1.42153	345849	102267	4015	LOX	Lysyl oxidase
165	1.41743	1558505	437656	64175	LEPRE1	Leucine proline-enriched proteoglycan (leprecan) 1
166	1.41396	74208	476706	51253	MRPL37	Mitochondrial ribosomal protein L37
167	1.41023	502396	0	0	N/A	N/A
169	1.40805	812144	525391	54987	FLJ20580	Hypothetical protein FLJ20580
173	1.40064	842896	520245	55536	RAM2	Transcription factor RAM2
178	1.39056	266531	406460	150275	FLJ33814	hypothetical protein FLJ33814
181	1.38114	2306860	19400	10459	MAD2L2	MAD2 mitotic arrest deficient-like 2 (yeast)
183	1.37994	1868349	198161	8681	PLA2G4B	Phospholipase A2, group IVB (cytosolic)
188	1.37447	566760	348418	1810	DR1	Down-regulator of transcription 1, TBP-binding (negative cofactor 2)
190	1.36836	77193	169487	9935	MAFB	V-maf musculoaponeurotic fibrosarcoma oncogene homolog B (avian)
191	1.36305	79629	421986	7852	CXCR4	Chemokine (C-X-C motif) receptor 4
192	1.36255	1862539	546288	6203	RPS9	Ribosomal protein S9
193	1.36117	110168	0	0	N/A	N/A
194	1.35305	1636349	362728	9403	42248	15 kDa selenoprotein
196	1.34361	359059	47629	81578	COL21A1	Collagen, type XXI, alpha 1
197	1.34263	1584628	85862	27295	PDLIM3	PDZ and LIM domain 3
199	1.34171	730361	475103	10762	NUP50	Nucleoporin 50kDa
200	1.33119	796475	57687	2275	FHL3	Four and a half LIM domains 3
202	1.32479	2014732	99962	29015	SLC43A3	Solute carrier family 43, member 3
203	1.32453	1909574	111286	64963	MRPS11	Mitochondrial ribosomal protein S11
204	1.32251	487793	134859	4094	MAF	V-maf musculoaponeurotic fibrosarcoma oncogene homolog (avian)
205	1.32228	2106277	408680	0	N/A	Homo sapiens transcribed sequence with weak similarity to protein ref:NP_060265.1 (H.sapiens) hypothetical protein FLJ20378 [Homo sapiens]
206	1.32172	2017535	4930	4038	LRP4	Low density lipoprotein receptor-related protein 4
209	1.31939	123802	61418	4236	MFAP1	Microfibrillar-associated protein 1
211	1.31574	845496	156701	11152	WDR45	WD repeat domain 45
212	1.31022	23790	469971	29798	C2orf27	Chromosome 2 open reading frame 27
214	1.30727	755689	1497	5916	RARG	Retinoic acid receptor, gamma
216	1.30126	395898	0	0	N/A	N/A
217	1.30005	503639	221873	79047	KCTD15	Potassium channel tetramerisation domain containing 15
218	1.29767	782501	503297	81544	PP1665	Hypothetical protein PP1665
221	1.29109	67067	357004	169611	OLFML2A	Olfactomedin-like 2A
222	1.28861	740907	73722	328	APEX1	APEX nuclease (multifunctional DNA repair enzyme) 1
223	1.28625	784693	481852	2959	GTF2B	General transcription factor IIB
224	1.28482	1492147	446628	6191	RPS4X	Butyrophilin-like 9
228	1.27854	236412	179260	64207	C14orf4	Chromosome 14 open reading frame 4
231	1.27126	486787	483454	1266	CNN3	Calponin 3, acidic
233	1.26675	810463	386989	25979	DKFZp566O0	DKFZP566O084 protein
234	1.26537	1637296	356794	6229	RPS24	Ribosomal protein S24
236	1.26173	772220	477352	10954	PDIR	For protein disulfide isomerase-related
237	1.26083	2490482	406300	9349	RPL23	Ribosomal protein L23
238	1.25792	756600	434937	5479	PPIB	Peptidylprolyl isomerase B (cyclophilin B)
240	1.25555	1323448	70327	1396	CRIP1	Cysteine-rich protein 1 (intestinal)
241	1.25101	509516	270244	56965	PARP6	Poly (ADP-ribose) polymerase family, member 6
242	1.25035	815534	147770	9270	ITGB1BP1	Integrin beta 1 binding protein 1
246	1.24661	198509	372123	81565	NDEL1	NudE nuclear distribution gene E homolog like 1 (A. nidulans)
253	1.2358	208225	4998	29766	TMOD3	Tropomodulin 3 (ubiquitous)
256	1.22486	240620	Two hits	57521	raptor|MGC14560	Raptor|Protein x 0004
257	1.22423	811028	444569	81671	VMP1	Likely ortholog of rat vacuole membrane protein 1
258	1.22307	399604	513008	3073	HEXA	Hexosaminidase A (alpha polypeptide)
259	1.22301	417905	530272	91283	MGC17337	Similar to RIKEN cDNA 5730528L13 gene
260	1.22245	2430220	81256	6275	S100A4	S100 calcium binding protein A4 (calcium protein, calvasculin, metastasin, murine placental homolog)
261	1.22157	197888	5662	10399	GNB2L1	Guanine nucleotide binding protein (G protein), beta polypeptide 2-like 1
267	1.20528	471218	282113	150094	SNF1LK	SNF1-like kinase
268	1.20429	878607	443260	55257	C20orf20	Chromosome 20 open reading frame 20
269	1.20386	782446	Two hits	84221	C21orf56|MGC4677	Chromosome 21 open reading frame 56|Similar to ENSANGP00000004103
271	1.20055	347036	125132	51176	LEF1	Lymphoid enhancer-binding factor 1
272	1.20017	840940	387804	26986	PABPC1	Poly(A) binding protein, cytoplasmic 1
278	1.18369	2562939	532768	5176	SERPINF1	Serine (or cysteine) proteinase inhibitor, clade F (alpha-2 antiplasmin, pigment epithelium derived factor), member 1
279	1.18027	855707	525657	387882	LOC387882	LOC387882 hypothetical protein
281	1.17147	797024	534457	51637	C14orf166	Chromosome 14 open reading frame 166
283	1.16901	244974	439548	84191	FLJ22875	Hypothetical protein FLJ22875
284	1.16619	81475	8546	4854	NOTCH3	Notch homolog 3 (Drosophila)
286	1.16053	796747	146007	23177	KIAA0582	KIAA0582
287	1.15758	280602	14248	85439	STN2	Stonin 2
289	1.15698	2566158	522819	3654	IRAK1	Interleukin-1 receptor-associated kinase 1
292	1.15523	839991	489142	1278	COL1A2	Collagen, type I, alpha 2
294	1.15376	810057	221889	8531	CSDA	Cold shock domain protein A
298	1.15112	782199	69855	7812	UNR	Upstream of NRAS
299	1.15087	204755	479693	9295	SFRS11	Splicing factor, arginine/serine-rich 11
301	1.14847	84022	511978	25764	HYPK	Small EDRK-rich factor 2
303	1.14497	1968136	118651	3087	HHEX	Hematopoietically expressed homeobox
305	1.14437	1553998	170009	7039	TGFA	transforming growth factor, alpha
306	1.14394	2049813	241545	51063	FAM26B	Family with sequence similarity 26, member B
308	1.13884	841261	Two hits	7332	UBE2L3|TAF4	Ubiquitin-conjugating enzyme E2L 3|TAF4 RNA polymerase II, TATA box binding protein (TBP)-associated factor, 135kDa
309	1.13874	784772	371240	9590	AKAP12	A kinase (PRKA) anchor protein (gravin) 12
310	1.13858	898148	430551	8826	IQGAP1	IQ motif containing GTPase activating protein 1
311	1.13826	1573007	368935	125206	SLC5A10	Solute carrier family 5 (sodium/glucose cotransporter), member 10
313	1.13342	594633	210995	771	CA12	Carbonic anhydrase XII
315	1.13129	196488	123464	10161	P2RY5	Purinergic receptor P2Y, G-protein coupled, 5
316	1.12818	810264	533543	8263	F8A1	Coagulation factor VIII-associated (intronic transcript) 1
317	1.12812	1635364	103106	57819	LSM2	LSM2 homolog, U6 small nuclear RNA associated (S. cerevisiae)
318	1.12687	754588	549213	84319	MGC4308	Hypothetical protein MGC4308
319	1.12605	151320	59425	79707	FLJ23323	Hypothetical protein FLJ23323
320	1.12595	2009974	154495	43	ACHE	Acetylcholinesterase (YT blood group)
321	1.12554	176606	505326	4753	NELL2	NEL-like 2 (chicken)
322	1.12381	773215	149261	861	RUNX1	Runt-related transcription factor 1 (acute myeloid leukemia 1; aml1 oncogene)
324	1.12278	2316683	398111	93081	LOC93081	Hypothetical protein BC015148
326	1.12056	770380	112023	127703	FLJ38984	Hypothetical protein FLJ38984
331	1.11487	682522	368542	5125	PCSK5	Proprotein convertase subtilisin/kexin type 5
332	1.11393	1750198	514069	0	N/A	Homo sapiens cDNA FLJ41310 fis, clone BRAMY2042711
334	1.1043	785575	517240	3460	IFNGR2	Interferon gamma receptor 2 (interferon gamma transducer 1)
336	1.09766	824109	34871	9839	ZFHX1B	Zinc finger homeobox 1b
337	1.09764	868169	180878	4023	LPL	Lipoprotein lipase
338	1.09305	2490795	194679	8839	WISP2	WNT1 inducible signaling pathway protein 2
340	1.09179	471266	410965	85359	DGCR6L	DiGeorge syndrome critical region gene 6-like
343	1.08585	814117	223141	9188	DDX21	DEAD (Asp-Glu-Ala-Asp) box polypeptide 21
345	1.0832	78841	404056	8669	EIF3S1	Eukaryotic translation initiation factor 3, subunit 1 alpha, 35kDa
347	1.08169	810510	14317	55505	NOLA3	Nucleolar protein family A, member 3 (H/ACA small nucleolar RNPs)
348	1.08169	2577249	513083	6133	RPL9	Ribosomal protein L9
349	1.08138	290560	388733	87178	PNPT1	Polyribonucleotide nucleotidyltransferase 1
351	1.08056	742798	69360	11004	KIF2C	Kinesin family member 2C
352	1.07963	859418	132553	29957	SLC25A24	Solute carrier family 25 (mitochondrial carrier; phosphate carrier), member 24
353	1.07941	2012733	527980	1854	DUT	DUTP pyrophosphatase
355	1.07858	845723	505154	58516	C12orf14	Chromosome 12 open reading frame 14
356	1.07602	460332	0	0	N/A	N/A
357	1.07058	120924	55682	8664	EIF3S7	Eukaryotic translation initiation factor 3, subunit 7 zeta, 66/67kDa
358	1.06953	826995	288034	64116	SLC39A8	Solute carrier family 39 (zinc transporter), member 8
359	1.0678	2548854	408054	6136	RPL12	Ribosomal protein L12
360	1.06642	2107562	820	3223	HOXC6	Homeo box C6
361	1.06626	781468	23388	81575	DKFZP434F0	Hypothetical protein DKFZp434F0318
363	1.06558	770394	111903	2217	FCGRT	Fc fragment of IgG, receptor, transporter, alpha
365	1.05641	182177	404914	6868	ADAM17	A disintegrin and metalloproteinase domain 17 (tumor necrosis factor, alpha, converting enzyme)
367	1.05276	2042739	0	0	N/A	N/A
368	1.05174	461804	436429	5774	PTPN3	Protein tyrosine phosphatase, non-receptor type 3
369	1.05152	450160	110488	22856	CHSY1	Carbohydrate (chondroitin) synthase 1
371	1.04944	143523	210283	1289	COL5A1	Collagen, type V, alpha 1
372	1.04936	22918	346868	10969	EBNA1BP2	EBNA1 binding protein 2
374	1.04837	72016	533391	26136	TES	Testis derived transcript (3 LIM domains)
376	1.04693	154173	235368	50509	COL5A3	Collagen, type V, alpha 3
377	1.04167	855755	299002	2091	FBL	Fibrillarin
379	1.03566	415707	129051	9456	HOMER1	Homer homolog 1 (Drosophila)
380	1.03494	377461	74034	857	CAV1	Caveolin 1, caveolae protein, 22kDa
381	1.03393	73241	530359	286437	LOC286437	Hypothetical protein LOC286437
383	1.03219	878330	6994	200933	LOC200933	hypothetical protein LOC200933
384	1.03191	503335	416755	55323	FLJ11196	Acheron
385	1.03137	240651	522616	7403	UTX	Ubiquitously transcribed tetratricopeptide repeat, X chromosome
388	1.02958	857243	446588	6207	RPS13	Ribosomal protein S13
389	1.02957	502664	35861	25907	RIS1	Ras-induced senescence 1
390	1.02944	1614140	27018	51285	RASL12	RAS-like, family 12
391	1.02855	257323	Two hits	58489	LOC58489|N/A	Hypothetical protein from EUROIMAGE 588495|Transcribed locus
392	1.02824	810617	Two hits	6144	RPL21|N/A	Ribosomal protein L21|Full length insert cDNA clone ZD75H06
393	1.02643	785148	489824	5803	PTPRZ1	Protein tyrosine phosphatase, receptor-type, Z polypeptide 1
398	1.02064	376767	378808	83939	eIF2A	Eukaryotic translation initiation factor (eIF) 2A
401	1.01928	502669	3352	3066	HDAC2	Histone deacetylase 2
403	1.0176	203240	481980	1601	DAB2	Disabled homolog 2, mitogen-responsive phosphoprotein (Drosophila)
406	1.01652	897730	416495	9528	C1orf8	chromosome 1 open reading frame 8
407	1.01507	272748	272328	30832	ZNF354C	Zinc finger protein 354C
408	1.01498	2571687	504524	6232	RPS27	ribosomal protein S27 (metallopanstimulin 1)
409	1.01382	824460	490991	54984	PINX1	PIN2-interacting protein 1
410	1.01324	665658	89404	4488	MSX2	Msh homeo box homolog 2 (Drosophila)
412	1.01287	178792	435228	11346	SYNPO	Synaptopodin
413	1.01109	141192	426312	51421	AMOTL2	Angiomotin like 2
417	1.00755	969844	190327	0	N/A	Homo sapiens cDNA: FLJ21248 fis, clone COL01235
418	1.00718	281922	Two hits	64784	TORC3|N/A	Transducer of regulated cAMP response element-binding protein (CREB) 3|Transcribed locus
422	1.00307	725503	433902	1652	DDT	D-dopachrome tautomerase
426	1.00058	41208	1274	649	BMP1	Bone morphogenetic protein 1
427	0.999884	257197	449628	29982	NRBF2	Nuclear receptor binding factor 2
428	0.999274	858153	79334	4783	NFIL3	Nuclear factor, interleukin 3 regulated
430	0.996997	1456120	524625	2869	GRK5	G protein-coupled receptor kinase 5
434	0.993997	2171417	462693	7570	ZNF22	Zinc finger protein 22 (KOX 15)
435	0.993743	725745	177633	403341	ZBTB34	Zinc finger and BTB domain containing 34
436	0.992004	230882	502235	5080	PAX6	Paired box gene 6 (aniridia, keratitis)
437	0.991005	753162	210891	9882	TBC1D4	TBC1 domain family, member 4
438	0.990581	135898	193725	5711	PSMD5	Proteasome (prosome, macropain) 26S subunit, non-ATPase, 5
439	0.990568	769921	93002	11065	UBE2C	Ubiquitin-conjugating enzyme E2C
440	0.989864	71672	39925	2108	ETFA	Electron-transfer-flavoprotein, alpha polypeptide (glutaric aciduria II)
441	0.989758	45542	369982	3488	IGFBP5	Insulin-like growth factor binding protein 5
442	0.989533	823794	409989	4752	NEK3	NIMA (never in mitosis gene a)-related kinase 3
443	0.988472	2272597	190968	6227	RPS21	Ribosomal protein S21
444	0.987703	210887	546303	6767	ST13	Suppression of tumorigenicity 13 (colon carcinoma) (Hsp70 interacting protein)
447	0.983221	448205	432815	0	N/A	Homo sapiens cDNA FLJ12055 fis, clone HEMBB1002049.
451	0.980143	506369	356624	4811	NID	nidogen (enactin)
452	0.979907	202919	Two hits	55920	TD-60|N/A	RCC1-like|Transcribed locus
453	0.979659	823775	73799	2773	GNAI3	Guanine nucleotide binding protein (G protein), alpha inhibiting activity polypeptide 3
455	0.978485	323074	197086	10042	HMG2L1	High-mobility group protein 2-like 1
456	0.977114	789376	434367	7296	TXNRD1	Thioredoxin reductase 1
458	0.976986	1472643	370504	6210	RPS15A	Ribosomal protein S15a
460	0.976626	340558	518609	10092	ARPC5	Actin related protein 2/3 complex, subunit 5, 16kDa
461	0.976386	46182	473087	1503	CTPS	CTP synthase
463	0.966876	2091389	172562	1630	DCC	Deleted in colorectal carcinoma
466	0.965955	343343	494977	1955	EGFL5	EGF-like-domain, multiple 5
467	0.964341	345711	462640	55735	DNAJC11	DnaJ (Hsp40) homolog, subfamily C, member 11
468	0.963783	780977	523131	27095	TRAPPC3	Trafficking protein particle complex 3
470	0.963023	810612	417004	6282	S100A11	S100 calcium binding protein A11 (calgizzarin)
471	0.962858	785793	514934	829	CAPZA1	Capping protein (actin filament) muscle Z-line, alpha 1
472	0.961076	142788	241579	871	SERPINH1	Serine (or cysteine) proteinase inhibitor, clade H (heat shock protein 47), member 1, (collagen binding protein 1)
474	0.95973	49553	183153	379	ARF4L	ADP-ribosylation factor 4-like
475	0.958103	745496	471933	2280	FKBP1A	FK506 binding protein 1A, 12kDa
476	0.957463	291185	7037	26258	PLDN	Pallidin homolog (mouse)
477	0.956827	878267	201375	10885	WDR3	WD repeat domain 3
478	0.954865	753862	Two hits	6235	RPS29|SERPINB6	Ribosomal protein S29|Serine (or cysteine) proteinase inhibitor, clade B (ovalbumin), member 6
479	0.954852	379604	514193	10266	RAMP2	Receptor (calcitonin) activity modifying protein 2
480	0.9545	741879	284284	126792	B3GALT6	UDP-Gal:betaGal beta 1,3-galactosyltransferase polypeptide 6
481	0.954377	209246	446852	51386	EIF3S6IP	Eukaryotic translation initiation factor 3, subunit 6 interacting protein
483	0.953572	713205	472038	51118	CGI-94	Comparative gene identification transcript 94
484	0.951986	712378	433700	5569	PKIA	Protein kinase (cAMP-dependent, catalytic) inhibitor alpha
485	0.951944	289794	269941	11228	C12orf2	Chromosome 12 open reading frame 2
486	0.951746	462064	444332	51098	C20orf9	Chromosome 20 open reading frame 9
488	0.951177	324437	789	2919	CXCL1	Chemokine (C-X-C motif) ligand 1 (melanoma growth stimulating activity, alpha)
489	0.950821	3526663	101302	1303	COL12A1	Collagen, type XII, alpha 1
490	0.949757	250654	111779	6678	SPARC	Secreted protein, acidic, cysteine-rich (osteonectin)
491	0.949507	33386	Two hits	55074	OXR1|TAGLN2	Oxidation resistance 1|Transgelin 2
493	0.948729	230116	444934	4898	NRD1	Nardilysin (N-arginine dibasic convertase)
494	0.946509	47374	Two hits	23072	NEDL1|N/A	HECT, C2 and WW domain containing E3 ubiquitin protein ligase 1|Homo sapiens, clone IMAGE:5579074, mRNA
496	0.94531	609980	188501	5049	PAFAH1B2	Platelet-activating factor acetylhydrolase, isoform Ib, beta subunit 30kDa
497	0.944428	230360	468415	5281	PIGF	Phosphatidylinositol glycan, class F
498	0.943292	240992	192221	22936	ELL2	Elongation factor, RNA polymerase II, 2
499	0.942944	2420792	513147	9056	SLC7A7	Solute carrier family 7 (cationic amino acid transporter, y+ system), member 7
500	0.942344	845658	521171	29923	HIG2	Hypoxia-inducible protein 2
501	0.940789	823665	489615	10135	PBEF1	Pre-B-cell colony enhancing factor 1
502	0.940303	843352	213470	5695	PSMB7	Proteasome (prosome, macropain) subunit, beta type, 7
503	0.939716	810725	7476	533	ATP6V0B	ATPase, H+ transporting, lysosomal 21kDa, V0 subunit c''
504	0.936737	815526	179718	4605	MYBL2	V-myb myeloblastosis viral oncogene homolog (avian)-like 2
505	0.935276	34093	0	0	N/A	N/A
506	0.934656	2542582	151220	23022	KIAA0992	Palladin
509	0.933196	712454	25362	221079	ARL8	ADP-ribosylation factor-like 8
510	0.93207	898092	410037	1490	CTGF	Connective tissue growth factor
512	0.930174	757873	500015	8851	CDK5R1	Cyclin-dependent kinase 5, regulatory subunit 1 (p35)
513	0.92998	785707	459362	9055	PRC1	Protein regulator of cytokinesis 1
514	0.926881	277346	239666	56913	C1GALT1	Core 1 UDP-galactose:N-acetylgalactosamine-alpha-R beta 1,3-galactosyltransferase
515	0.926245	205745	474643	51493	HSPC117	Hypothetical protein HSPC117
517	0.924932	430186	0	0	N/A	N/A
520	0.922441	773330	190495	10457	GPNMB	Glycoprotein (transmembrane) nmb
523	0.920012	298155	445040	34	ACADM	Acyl-Coenzyme A dehydrogenase, C-4 to C-12 straight chain
524	0.919625	436155	374973	9128	PRPF4	PRP4 pre-mRNA processing factor 4 homolog (yeast)
528	0.916883	428215	445803	58505	DC2	DC2 protein
529	0.916403	33826	145442	5604	MAP2K1	Mitogen-activated protein kinase kinase 1
530	0.916055	320712	12250	5614	PRKXP1	Protein kinase, X-linked, pseudogene 1
531	0.915698	486279	165830	2122	EVI1	Ecotropic viral integration site 1
533	0.912018	2467229	419640	11315	PARK7	Parkinson disease (autosomal recessive, early onset) 7
534	0.91188	188232	376206	9314	KLF4	Kruppel-like factor 4 (gut)
539	0.909132	325070	478067	56925	LXN	Latexin
541	0.907437	23185	143250	3371	TNC	Tenascin C (hexabrachion)
542	0.907034	161172	527007	4223	MEOX2	Mesenchyme homeo box 2 (growth arrest-specific homeo box)
544	0.906554	322553	356647	58533	SNX6	Sorting nexin 6
545	0.905544	2449845	467662	8853	DDEF2	Development and differentiation enhancing factor 2
549	0.901173	173228	151413	2764	GMFB	Glia maturation factor, beta
551	0.899428	878571	513633	9289	GPR56	G protein-coupled receptor 56
552	0.898973	713782	312098	8751	ADAM15	A disintegrin and metalloproteinase domain 15 (metargidin)
553	0.898792	727229	390428	4216	MAP3K4	Mitogen-activated protein kinase kinase kinase 4
560	0.894425	79431	513219	0	N/A	Homo sapiens cDNA: FLJ22783 fis, clone KAIA1993
561	0.894361	755506	422986	307	ANXA4	Annexin A4
562	0.893844	811095	203206	57510	XPO5	Exportin 5
563	0.893543	773599	16003	5928	RBBP4	Retinoblastoma binding protein 4
564	0.893266	378488	8867	3491	CYR61	Cysteine-rich, angiogenic inducer, 61
565	0.893067	1475595	75431	249	ALPL	Alkaline phosphatase, liver/bone/kidney
566	0.892883	2019008	478930	10815	CPLX1	Complexin 1
567	0.892119	564803	239	2305	FOXM1	Forkhead box M1
568	0.89017	45231	92458	2842	GPR19	G protein-coupled receptor 19
570	0.888821	2447688	511397	4162	MCAM	Melanoma cell adhesion molecule
571	0.887644	110307	63795	64793	DKFZP434L0	Hypothetical protein DKFZp434L0117
574	0.886296	855910	531081	3958	LGALS3	Lectin, galactoside-binding, soluble, 3 (galectin 3)
575	0.885855	45544	517168	8407	TAGLN2	Transgelin 2
577	0.885714	767817	436578	5435	POLR2F	Polymerase (RNA) II (DNA directed) polypeptide F
578	0.885192	306813	1041	6098	ROS1	V-ros UR2 sarcoma virus oncogene homolog 1 (avian)
579	0.884467	209137	22785	2564	GABRE	Gamma-aminobutyric acid (GABA) A receptor, epsilon
580	0.884129	472186	287714	10981	RAB32	RAB32, member RAS oncogene family
581	0.883758	877827	311640	6233	RPS27A	Ribosomal protein S27a
582	0.883217	783721	533017	23176	SEP8	Septin 8
584	0.881989	795395	355750	79101	MGC5306	Hypothetical protein MGC5306
586	0.881008	785804	26890	27440	CECR5	Cat eye syndrome chromosome region, candidate 5
589	0.880556	812196	304249	7357	UGCG	UDP-glucose ceramide glucosyltransferase
591	0.879073	128738	446354	6920	TCEA3	Transcription elongation factor A (SII), 3
592	0.878905	358333	439620	4430	MYO1B	Myosin IB
593	0.87798	767049	491779	5706	PSMC6	Proteasome (prosome, macropain) 26S subunit, ATPase, 6
595	0.876574	788136	198072	5142	PDE4B	Phosphodiesterase 4B, cAMP-specific (phosphodiesterase E4 dunce homolog, Drosophila)
596	0.875154	343654	353454	55108	FLJ10276	Hypothetical protein FLJ10276
599	0.873511	504924	Two hits	5887	RAD23B|N/A	RAD23 homolog B (S. cerevisiae)|Transcribed locus
600	0.873408	795771	469633	96626	LIMS3	LIM and senescent cell antigen-like domains 3
601	0.873352	309676	23170	24140	FTSJ1	FtsJ homolog 1 (E. coli)
602	0.873181	898044	532685	56265	CPXM	Carboxypeptidase X (M14 family)
603	0.873127	813630	81170	5292	PIM1	Pim-1 oncogene
604	0.872288	1336262	172028	102	ADAM10	A disintegrin and metalloproteinase domain 10
606	0.87123	504461	Two hits	8564	KMO|OPN3	Kynurenine 3-monooxygenase (kynurenine 3-hydroxylase)|Opsin 3 (encephalopsin, panopsin)
607	0.870503	511832	162646	5468	PPARG	Peroxisome proliferative activated receptor, gamma
608	0.870258	509943	4747	1736	DKC1	Dyskeratosis congenita 1, dyskerin
609	0.869971	290378	16426	5420	PODXL	Podocalyxin-like
610	0.868664	841282	105700	6424	SFRP4	Secreted frizzled-related protein 4
613	0.868025	67759	507658	241	ALOX5AP	Arachidonate 5-lipoxygenase-activating protein
616	0.866645	309929	37196	11245	GPR	Putative G protein coupled receptor
620	0.863364	1607198	129598	161835	FSIP1	Fibrous sheath interacting protein 1
621	0.863091	345332	57836	339192	LOC339192	Hypothetical protein LOC339192
622	0.862769	322561	Two hits	11138	TBC1D8|RPL31	TBC1 domain family, member 8 (with GRAM domain)|Ribosomal protein L31
623	0.862382	194384	529798	689	BTF3	Basic transcription factor 3
624	0.861122	884790	127476	7625	ZNF74	zinc finger protein 74 (Cos52)
625	0.860278	1759218	439815	10542	HBXIP	Hepatitis B virus x interacting protein
626	0.859813	292996	226755	7533	YWHAH	Chromosome 22 open reading frame 24
628	0.859095	284263	121333	4336	MOBP	Myelin-associated oligodendrocyte basic protein
630	0.858161	240702	190904	29888	STRN4	Striatin, calmodulin binding protein 4
632	0.857679	450661	438587	23759	PPIL2	Peptidylprolyl isomerase (cyclophilin)-like 2
633	0.857513	79766	362806	221395	GPR116	G protein-coupled receptor 116
639	0.854588	378955	185055	7851	BENE	BENE protein
640	0.853816	742074	292882	25897	RNF19	Ring finger protein 19
641	0.853177	1585327	156527	8313	AXIN2	Axin 2 (conductin, axil)
642	0.853072	300323	117060	1842	ECM2	Extracellular matrix protein 2, female organ and adipocyte specific
646	0.852546	1493390	75117	3608	ILF2	Interleukin enhancer binding factor 2, 45kDa
648	0.851691	345055	546348	22949	LTB4DH	Leukotriene B4 12-hydroxydehydrogenase
649	0.851193	773469	418093	5738	PTGFRN	Prostaglandin F2 receptor negative regulator
651	0.850803	810230	508461	4214	MAP3K1	Mitogen-activated protein kinase kinase kinase 1
652	0.850638	2401633	276925	9567	GTPBP1	GTP binding protein 1
654	0.84838	323028	549051	4088	SMAD3	SMAD, mothers against DPP homolog 3 (Drosophila)
655	0.848057	1636166	517622	25777	UNC84B	Unc-84 homolog B (C. elegans)
656	0.847822	782719	525238	55017	C14orf119	Chromosome 14 open reading frame 119
657	0.846957	233199	0	0	N/A	N/A
658	0.846537	265045	431101	55970	GNG12	Guanine nucleotide binding protein (G protein), gamma 12
659	0.846254	842973	524498	5036	PA2G4	Proliferation-associated 2G4, 38kDa
660	0.846097	767347	549352	339290	LOC339290	Hypothetical protein LOC339290
662	0.844269	2106888	298885	23597	ACATE2	Likely ortholog of mouse acyl-Coenzyme A thioesterase 2, mitochondrial
664	0.843517	491012	431850	5594	MAPK1	Mitogen-activated protein kinase 1
665	0.843464	51950	76152	358	AQP1	Aquaporin 1 (channel-forming integral protein, 28kDa)
667	0.842989	788507	295563	121053	MGC40397	Hypothetical protein MGC40397
671	0.840356	509588	530251	6883	TAF12	TAF12 RNA polymerase II, TATA box binding protein (TBP)-associated factor, 20kDa
672	0.840137	768443	389700	4257	MGST1	Microsomal glutathione S-transferase 1
674	0.838786	795760	485810	11218	DDX20	DEAD (Asp-Glu-Ala-Asp) box polypeptide 20
676	0.838535	291974	386384	6228	RPS23	Ribosomal protein S23
677	0.838357	287749	533573	8317	CDC7	CDC7 cell division cycle 7 (S. cerevisiae)
678	0.837359	192242	438429	6223	RPS19	Ribosomal protein S19
679	0.83679	795830	479867	1060	CENPC1	Centromere protein C 1
681	0.835908	268876	533862	8487	SIP1	Survival of motor neuron protein interacting protein 1
683	0.834574	782246	373793	55114	ARHGAP17	Rho GTPase activating protein 17
684	0.83448	884546	546283	6128	RPL6	Ribosomal protein L6
686	0.832903	1584597	456557	55182	FLJ10597	Hypothetical protein FLJ10597
689	0.832211	767272	446079	1362	CPD	Carboxypeptidase D
693	0.829903	2400900	546335	10669	CGREF1	Cell growth regulator with EF hand domain 1
696	0.82761	47306	155342	5580	PRKCD	Protein kinase C, delta
698	0.825641	815047	4859	57018	CCNL1	Cyclin L1
699	0.825437	361897	431045	92521	HCMOGT-1	Sperm antigen HCMOGT-1
701	0.822607	73381	512934	2958	GTF2A2	General transcription factor IIA, 2, 12kDa
702	0.822481	416361	58924	166815	TIGD2	Tigger transposable element derived 2
706	0.819374	1035796	339665	389835	MGC57827	Similar to RIKEN cDNA 2700049P18 gene
710	0.817299	1435862	495605	4267	CD99	CD99 antigen
715	0.814607	136744	463382	8405	SPOP	Speckle-type POZ protein
718	0.811943	970591	434102	3146	HMGB1	High-mobility group box 1
719	0.810292	2394006	192649	4361	MRE11A	MRE11 meiotic recombination 11 homolog A (S. cerevisiae)
720	0.808771	190256	445826	79739	FLJ23033	Hypothetical protein FLJ23033
721	0.808047	2504698	435811	409	ARRB2	Arrestin, beta 2
723	0.806718	298769	150087	10613	SPFH1	SPFH domain family, member 1
724	0.805929	76744	533626	54952	SECP43	TRNA selenocysteine associated protein
725	0.805511	839594	49787	4052	LTBP1	Latent transforming growth factor beta binding protein 1
726	0.805192	825013	494604	10541	ANP32B	Acidic (leucine-rich) nuclear phosphoprotein 32 family, member B
728	0.804086	252382	0	0	N/A	N/A
731	0.803287	824533	370603	57217	TTC7A	Tetratricopeptide repeat domain 7A
733	0.803125	2271821	298923	51046	SIAT8C	Sialyltransferase 8C (alpha2,3Galbeta1,4GlcNAcalpha 2,8-sialyltransferase)
734	0.801858	811774	498397	51097	CGI-49	CGI-49 protein
736	0.80147	292567	Two hits	5342	PLGL|N/A	Plasminogen-like|Similar to anaphase promoting complex subunit 1; anaphase-promoting complex 1 (meiotic checkpoint regulator)
737	0.801243	357396	Two hits	63982	TMEM16C|MUC15	Transmembrane protein 16C|Mucin 15
740	0.799086	2576914	474584	10327	AKR1A1	Aldo-keto reductase family 1, member A1 (aldehyde reductase)
742	0.79857	2304090	88139	5198	PFAS	Phosphoribosylformylglycinamidine synthase (FGAR amidotransferase)
744	0.797858	856289	194698	9133	CCNB2	Cyclin B2
745	0.797619	2271240	546289	6206	RPS12	Ribosomal protein S12
746	0.797424	970743	524692	9891	ARK5	AMP-activated protein kinase family member 5
747	0.797268	321574	287362	7090	TLE3	Transducin-like enhancer of split 3 (E(sp1) homolog, Drosophila)
749	0.796427	1471829	529631	6165	RPL35A	Ribosomal protein L35a
750	0.796385	1559230	459114	79631	EFTUD1	Elongation factor Tu GTP binding domain containing 1
751	0.79593	810899	374378	1163	CKS1B	CDC28 protein kinase regulatory subunit 1B
753	0.795822	1492412	5308	7311	UBA52	Ubiquitin A-52 residue ribosomal protein fusion product 1
754	0.795819	2075264	448753	0	N/A	Homo sapiens U93 scaRNA gene, complete sequence
755	0.795622	813187	379858	23576	DDAH1	Dimethylarginine dimethylaminohydrolase 1
756	0.795129	31866	77897	10946	SF3A3	Splicing factor 3a, subunit 3, 60kDa
758	0.794452	276816	308710	80853	KIAA1718	KIAA1718 protein
759	0.794349	453195	521731	23452	ANGPTL2	Angiopoietin-like 2
760	0.793691	263097	469264	22934	RPIA	Ribose 5-phosphate isomerase A (ribose 5-phosphate epimerase)
761	0.793597	2342392	198241	8639	AOC3	Amine oxidase, copper containing 3 (vascular adhesion protein 1)
763	0.791768	755385	374127	8881	CDC16	CDC16 cell division cycle 16 homolog (S. cerevisiae)
765	0.791256	855521	406013	3875	KRT18	Keratin 18
766	0.790495	824875	511143	64397	SH3BP3	Zinc finger protein 106 homolog (mouse)
768	0.789349	770785	197043	57134	MAN1C1	Mannosidase, alpha, class 1C, member 1
769	0.788363	878572	504517	10867	NET-5	Transmembrane 4 superfamily member tetraspan NET-5
770	0.788334	450523	471381	7145	TNS	Tensin
771	0.788099	2060307	0	0	N/A	N/A
772	0.7875	898328	524271	1912	PHC2	Polyhomeotic-like 2 (Drosophila)
773	0.78669	878640	19114	3149	HMGB3	High-mobility group box 3
774	0.786066	824352	521640	5887	RAD23B	RAD23 homolog B (S. cerevisiae)
775	0.785363	155896	351296	51035	LOC51035	ORF
776	0.784817	784117	210850	25831	HECTD1	HECT domain containing 1
777	0.784312	2404889	179312	6617	SNAPC1	Small nuclear RNA activating complex, polypeptide 1, 43kDa
780	0.782924	841308	477375	4638	MYLK	Myosin, light polypeptide kinase
782	0.78267	267495	478025	64841	GNPNAT1	Glucosamine-phosphate N-acetyltransferase 1
783	0.782266	49184	368934	125144	MGC40157	Hypothetical protein MGC40157
784	0.782109	703972	436939	23299	BICD2	Bicaudal D homolog 2 (Drosophila)
786	0.781962	609929	504828	51202	DDX47	DEAD (Asp-Glu-Ala-Asp) box polypeptide 47
791	0.776761	80708	474213	7353	UFD1L	Ubiquitin fusion degradation 1-like
792	0.77627	361922	132642	10269	ZMPSTE24	Zinc metallopeptidase (STE24 homolog, yeast)
793	0.775826	269815	28792	3624	INHBA	Inhibin, beta A (activin A, activin AB alpha polypeptide)
795	0.774976	451855	112728	9647	PPM1F	Protein phosphatase 1F (PP2C domain containing)
800	0.773196	703830	474848	10126	DNAL4	Dynein, axonemal, light polypeptide 4
801	0.771913	2249522	387208	2197	FAU	Finkel-Biskis-Reilly murine sarcoma virus (FBR-MuSV) ubiquitously expressed (fox derived); ribosomal protein S30
804	0.771257	238886	109051	83442	SH3BGRL3	SH3 domain binding glutamic acid-rich protein like 3
809	0.769548	1292581	433146	386757	FLJ43855	Similar to sodium- and chloride-dependent creatine transporter
810	0.769246	75009	437008	2050	EPHB4	EPH receptor B4
812	0.769035	593780	213248	0	N/A	Homo sapiens, clone IMAGE:5268709, mRNA
813	0.768914	50614	445498	22938	SKIIP	SKI interacting protein
814	0.768827	755239	Two hits	4234	METTL1|NME2	Methyltransferase-like 1|Non-metastatic cells 2, protein (NM23B) expressed in
815	0.768056	1455641	233952	5688	PSMA7	Proteasome (prosome, macropain) subunit, alpha type, 7
816	0.767593	1470169	438993	586	BCAT1	Branched chain aminotransferase 1, cytosolic
817	0.767182	627055	9850	83606	C22orf13	Chromosome 22 open reading frame 13
819	0.766015	814270	Two hits	890	CCNA2|EXOSC9	Cyclin A2|Exosome component 9
821	0.765429	770866	270655	347735	TDE2L	Tumor differentially expressed 2-like
822	0.765246	2306697	386470	4828	NMB	Neuromedin B
823	0.764448	841307	534454	51188	SS18L2	Synovial sarcoma translocation gene on chromosome 18-like 2
824	0.76439	882459	110364	5480	PPIC	Peptidylprolyl isomerase C (cyclophilin C)
827	0.764092	264627	257341	60485	SAV1	salvador homolog 1 (Drosophila)
828	0.764039	453005	245540	10124	ARL4A	ADP-ribosylation factor-like 4A
830	0.763382	284619	Two hits	29766	TMOD3|GYPC	Tropomodulin 3 (ubiquitous)|Glycophorin C (Gerbich blood group)
832	0.762765	2110073	546504	157807	MGC34646	Hypothetical protein MGC34646
833	0.761567	2075467	497353	10001	MED6	Mediator of RNA polymerase II transcription, subunit 6 homolog (yeast)
836	0.761013	950096	33642	372	ARCN1	archain 1
837	0.760967	588822	171458	10495	COVA1	Cytosolic ovarian carcinoma antigen 1
838	0.759881	810446	528659	57648	KIAA1522	KIAA1522 protein
841	0.758184	842939	474018	104	ADARB1	Adenosine deaminase, RNA-specific, B1 (RED1 homolog rat)
842	0.757674	2014714	0	0	N/A	N/A
844	0.757584	1486109	530096	8668	EIF3S2	Eukaryotic translation initiation factor 3, subunit 2 beta, 36kDa
845	0.757194	767804	499886	224	ALDH3A2	Aldehyde dehydrogenase 3 family, member A2
846	0.756848	267369	516769	80303	EFHD1	EF hand domain containing 1
852	0.755247	814615	469030	10797	MTHFD2	Methylenetetrahydrofolate dehydrogenase (NADP+ dependent) 2, methenyltetrahydrofolate cyclohydrolase
853	0.754709	378516	503389	79731	FLJ23441	Hypothetical protein FLJ23441
854	0.754661	365060	321541	8766	RAB11A	RAB11A, member RAS oncogene family
855	0.754545	2465022	108080	1465	CSRP1	Cysteine and glycine-rich protein 1
856	0.754254	878111	474833	1454	CSNK1E	Casein kinase 1, epsilon
857	0.753993	814662	515048	10717	AP4B1	Adaptor-related protein complex 4, beta 1 subunit
860	0.753515	1460037	145049	23207	PLEKHM2	Pleckstrin homology domain containing, family M (with RUN domain) member 2
864	0.751839	755578	513797	8140	SLC7A5	Solute carrier family 7 (cationic amino acid transporter, y+ system), member 5
866	0.751648	504201	140309	90378	LOC90378	Atherin
867	0.751012	297392	374950	4501	MT1X	Metallothionein 1X
868	0.750924	562101	210385	8925	HERC1	Hect (homologous to the E6-AP (UBE3A) carboxyl terminus) domain and RCC1 (CHC1)-like domain (RLD) 1
870	0.75066	825442	0	0	N/A	N/A
874	0.749439	73550	9911	60673	FLJ11773	Hypothetical protein FLJ11773
875	0.7491	795321	116459	4122	MAN2A2	Mannosidase, alpha, class 2A, member 2
877	0.748385	66694	358997	150465	TTL	Tubulin tyrosine ligase
878	0.747909	877835	182825	11224	RPL35	Ribosomal protein L35
880	0.746797	487338	166539	23421	ITGB3BP	Integrin beta 3 binding protein (beta3-endonexin)
881	0.74616	1602120	408927	199857	MGC19780	Hypothetical protein MGC19780
882	0.74601	41132	Two hits	0	N/A|eIF2A	CDNA FLJ36309 fis, clone THYMU2004986|Eukaryotic translation initiation factor (eIF) 2A
884	0.745593	770997	487933	51251	NT5C3	5'-nucleotidase, cytosolic III
885	0.745108	841070	213264	8565	YARS	Tyrosyl-tRNA synthetase
887	0.744904	266318	549055	4301	MLLT4	Myeloid/lymphoid or mixed-lineage leukemia (trithorax homolog, Drosophila); translocated to, 4
890	0.744413	1500815	159368	9644	SH3MD1	SH3 multiple domains 1
894	0.743729	826218	533339	8863	PER3	Period homolog 3 (Drosophila)
895	0.743058	951117	75069	6472	SHMT2	Serine hydroxymethyltransferase 2 (mitochondrial)
899	0.742849	825659	Two hits	51726	DNAJB11|NDRG1	DnaJ (Hsp40) homolog, subfamily B, member 11|N-myc downstream regulated gene 1
903	0.740948	813265	370359	4781	NFIB	Nuclear factor I/B
904	0.740942	590145	516777	23677	SH3BP4	SH3-domain binding protein 4
905	0.740494	430834	163424	387338	NSUN4	NOL1/NOP2/Sun domain family, member 4
908	0.740061	2028722	136348	10631	POSTN	Periostin, osteoblast specific factor
914	0.738758	490995	477866	5352	PLOD2	Procollagen-lysine, 2-oxoglutarate 5-dioxygenase (lysine hydroxylase) 2
916	0.738474	50506	411847	5597	MAPK6	Mitogen-activated protein kinase 6
917	0.73845	488505	540696	6535	SLC6A8	Solute carrier family 6 (neurotransmitter transporter, creatine), member 8
918	0.737973	132395	18192	10250	SRRM1	Serine/arginine repetitive matrix 1
920	0.737551	501587	458487	9692	KIAA0391	KIAA0391
922	0.737036	321359	532019	65008	MRPL1	Mitochondrial ribosomal protein L1
925	0.736222	704026	196990	64429	ZDHHC6	Zinc finger, DHHC domain containing 6
926	0.735787	1868590	117532	2585	GALK2	Galactokinase 2
927	0.735758	594627	8033	55316	RSAD1	Radical S-adenosyl methionine domain containing 1
929	0.735	815501	515042	84823	LMNB2	Lamin B2
930	0.734975	487444	512908	10776	ARPP-19	Cyclic AMP phosphoprotein, 19 kD
934	0.732993	51275	495473	4851	NOTCH1	Notch homolog 1, translocation-associated (Drosophila)
938	0.73183	760298	18069	5641	LGMN	Legumain
939	0.731799	280882	504281	2313	FLI1	Friend leukemia virus integration 1
941	0.73106	347296	133160	0	N/A	Homo sapiens, clone IMAGE:5742072, mRNA
942	0.730757	796287	503878	4684	NCAM1	Neural cell adhesion molecule 1
943	0.73022	359835	28491	6303	SAT	Spermidine/spermine N1-acetyltransferase
944	0.729453	2018601	18021	54936	ADPRHL2	ADP-ribosylhydrolase like 2
945	0.729305	23042	493401	115426	UHRF2	Chromosome 9 open reading frame 38
948	0.728544	3631962	0	0	N/A	N/A
951	0.726878	769945	256301	84798	MGC13170	Multidrug resistance-related protein
953	0.726266	198982	351665	1787	DNMT2	DNA (cytosine-5-)-methyltransferase 2
954	0.726248	897768	476218	1294	COL7A1	Collagen, type VII, alpha 1 (epidermolysis bullosa, dystrophic, dominant and recessive)
955	0.725889	841059	516155	822	CAPG	Capping protein (actin filament), gelsolin-like
956	0.725779	309469	335205	85464	SSH2	Slingshot homolog 2 (Drosophila)
958	0.725096	547247	25590	6781	STC1	Stanniocalcin 1
959	0.725014	214731	549117	23028	AOF2	Amine oxidase (flavin containing) domain 2
960	0.724983	281483	516107	200424	MGC22014	Hypothetical protein MGC22014
961	0.724796	366830	144114	817	CAMK2D	Calcium/calmodulin-dependent protein kinase (CaM kinase) II delta
962	0.723804	767180	Two hits	56893	UBQLN4|UBQLN4P	Ubiquilin 4|Ubiquilin 4 pseudogene
963	0.723768	341051	409965	5411	PNN	Pinin, desmosome associated protein
964	0.723664	869375	513141	3418	IDH2	Isocitrate dehydrogenase 2 (NADP+), mitochondrial
969	0.721881	469952	508266	170622	COMMD6	COMM domain containing 6
970	0.721725	760299	292156	27122	DKK3	Dickkopf homolog 3 (Xenopus laevis)
971	0.720731	843098	201641	10409	BASP1	Brain abundant, membrane attached signal protein 1
972	0.719468	347687	438953	6443	SGCB	Sarcoglycan, beta (43kDa dystrophin-associated glycoprotein)
973	0.719455	755302	367854	10419	SKB1	SKB1 homolog (S. pombe)
974	0.718248	2383847	171844	5817	PVR	Poliovirus receptor
976	0.717497	415755	468410	2034	EPAS1	Endothelial PAS domain protein 1
977	0.717265	501989	122116	860	RUNX2	Runt-related transcription factor 2
980	0.71591	306358	389649	9775	DDX48	DEAD (Asp-Glu-Ala-Asp) box polypeptide 48
981	0.715799	1473304	78183	8644	AKR1C3	Aldo-keto reductase family 1, member C3 (3-alpha hydroxysteroid dehydrogenase, type II)
982	0.715253	80500	432491	2098	ESD	Esterase D/formylglutathione hydrolase
984	0.714935	51448	460	467	ATF3	Activating transcription factor 3
985	0.714577	2315147	119192	3015	H2AFZ	H2A histone family, member Z
986	0.714414	727390	3260	5663	PSEN1	Presenilin 1 (Alzheimer disease 3)
987	0.7139	624754	460988	865	CBFB	Core-binding factor, beta subunit
989	0.71372	160628	480506	26009	ZZZ3	Zinc finger, ZZ domain containing 3
992	0.712877	772425	516493	2191	FAP	Fibroblast activation protein, alpha
994	0.711502	841663	256526	26502	NARF	Nuclear prelamin A recognition factor
995	0.711061	2018758	280932	5191	PEX7	Peroxisomal biogenesis factor 7
998	0.709878	399562	430435	53371	NUP54	Nucleoporin 54kDa
999	0.709645	505299	276876	83941	BBP	Beta-amyloid binding protein precursor
1001	0.709493	1603424	440525	26520	TIMM9	Translocase of inner mitochondrial membrane 9 homolog (yeast)
1002	0.709423	135219	416379	84848	MGC16121	Hypothetical protein MGC16121
1004	0.708093	510381	285313	1316	KLF6	Kruppel-like factor 6
1005	0.708012	812172	549082	8915	BCL10	B-cell CLL/lymphoma 10
1007	0.707465	884655	404321	2617	GARS	Glycyl-tRNA synthetase
1008	0.707026	469297	171825	8553	BHLHB2	Basic helix-loop-helix domain containing, class B, 2
1011	0.706211	202577	42151	3176	HNMT	Histamine N-methyltransferase
1013	0.705676	768296	Two hits	5277	PIGA|C6orf142	Phosphatidylinositol glycan, class A (paroxysmal nocturnal hemoglobinuria)|Chromosome 6 open reading frame 142
1014	0.705399	884346	520215	54468	FLJ20323	Hypothetical protein FLJ20323
1020	0.703379	489677	488240	7378	UPP1	Uridine phosphorylase 1
1029	0.699641	2310212	127249	11267	EAP30	EAP30 subunit of ELL complex
1030	0.698928	299085	532286	51441	YTHDF2	YTH domain family, member 2
1032	0.698181	752732	371914	642	BLMH	Bleomycin hydrolase
1033	0.697885	1637751	151134	5018	OXA1L	Oxidase (cytochrome c) assembly 1-like
1034	0.696704	3027886	148090	1013	CDH15	Cadherin 15, M-cadherin (myotubule)
1035	0.695966	767262	525529	27345	KCNMB4	Potassium large conductance calcium-activated channel, subfamily M, beta member 4
1038	0.69552	1535328	513057	3843	RANBP5	RAN binding protein 5
1039	0.695427	1637282	406266	3099	HK2	Hexokinase 2
1041	0.69522	250869	357901	6659	SOX4	SRY (sex determining region Y)-box 4
1043	0.694963	746245	477367	201562	PTPLB	Protein tyrosine phosphatase-like (proline instead of catalytic arginine), member b
1045	0.69466	341901	135805	142678	LOC142678	Zinc finger, ZZ type with ankyrin repeat domain 1
1048	0.694113	712527	472475	23499	MACF1	Microtubule-actin crosslinking factor 1
1051	0.693433	785760	Two hits	51162	EGFL7|NDUFS5	EGF-like-domain, multiple 7|NADH dehydrogenase (ubiquinone) Fe-S protein 5, 15kDa (NADH-coenzyme Q reductase)
1052	0.692817	1712148	523922	0	N/A	Homo sapiens transcribed sequence with weak similarity to protein sp:P39194 (H.sapiens) ALU7_HUMAN Alu subfamily SQ sequence contamination warning entry
1054	0.6924	82734	406678	2180	ACSL1	Acyl-CoA synthetase long-chain family member 1
1055	0.692306	451587	7962	113802	FLJ30525	Hypothetical protein FLJ30525
1057	0.69201	1628880	308628	7903	SIAT8D	Sialyltransferase 8D (alpha-2, 8-polysialyltransferase)
1059	0.691492	343607	32148	55829	SELS	Selenoprotein S
1061	0.690733	756709	443731	9101	USP8	Ubiquitin specific protease 8
1062	0.690645	365515	549033	2252	FGF7	Fibroblast growth factor 7 (keratinocyte growth factor)
1066	0.690245	1031922	131838	11104	KATNA1	Katanin p60 (ATPase-containing) subunit A 1
1067	0.690155	788523	179852	92181	DC-UbP	Dendritic cell-derived ubiquitin-like protein
1068	0.690128	452863	437474	83732	RIOK1	RIO kinase 1 (yeast)
1071	0.689061	50754	149894	4528	MTIF2	Mitochondrial translational initiation factor 2
1076	0.688518	47518	511739	10054	UBA2	SUMO-1 activating enzyme subunit 2
1077	0.688512	2231878	438533	11201	POLI	Polymerase (DNA directed) iota
1079	0.687403	754093	369840	22795	NID2	Nidogen 2 (osteonidogen)
1080	0.686844	843076	441498	8027	STAM	Signal transducing adaptor molecule (SH3 domain and ITAM motif) 1
1086	0.68509	347331	549067	6641	SNTB1	Syntrophin, beta 1 (dystrophin-associated protein A1, 59kDa, basic component 1)
1088	0.684771	746148	88297	9262	STK17B	Serine/threonine kinase 17b (apoptosis-inducing)
1089	0.684618	810567	516790	9181	ARHGEF2	Rho/rac guanine nucleotide exchange factor (GEF) 2
1090	0.684408	810772	352614	254531	LOC254531	PLSC domain containing protein
1092	0.683983	42101	513095	0	MULTIPLE CLUSTER HITS	Multiple unigene's : 310598 & 513095
1093	0.683964	2449343	179770	5794	PTPRH	Protein tyrosine phosphatase, receptor type, H
1094	0.683497	645565	445098	55635	DEPDC1	DEP domain containing 1
1095	0.682671	814443	8715	84273	C4orf14	Chromosome 4 open reading frame 14
1096	0.682537	1558642	102406	79083	MLPH	Melanophilin
1098	0.682176	823851	439463	165	AEBP1	AE binding protein 1
1099	0.682124	878850	54609	23464	GCAT	Glycine C-acetyltransferase (2-amino-3-ketobutyrate coenzyme A ligase)
1100	0.681482	52327	474206	7290	HIRA	HIR histone cell cycle regulation defective homolog A (S. cerevisiae)
1101	0.681245	29258	Two hits	55631	FLJ20331|N/A	Hypothetical protein FLJ20331|CDNA clone IMAGE:5261489, partial cds
1104	0.680166	140057	28427	0	N/A	Homo sapiens transcribed sequences
1105	0.680051	815556	444046	81831	NETO2	Neuropilin (NRP) and tolloid (TLL)-like 2
1106	0.67984	298612	485471	988	CDC5L	CDC5 cell division cycle 5-like (S. pombe)
1107	0.67971	112629	102788	4121	MAN1A1	Mannosidase, alpha, class 1A, member 1
1109	0.678338	949971	496487	468	ATF4	Activating transcription factor 4 (tax-responsive enhancer element B67)
1110	0.678333	502496	546346	22909	KIAA1018	KIAA1018 protein
1113	0.678043	68534	9587	79834	KIAA2002	KIAA2002 protein
1115	0.677593	810039	82890	1603	DAD1	Defender against cell death 1
1116	0.677252	3343159	300141	6170	RPL39	Ribosomal protein L39
1117	0.676391	1613955	517080	51006	SLC35C2	Solute carrier family 35, member C2
1118	0.6761	209655	482390	7049	TGFBR3	Transforming growth factor, beta receptor III (betaglycan, 300kDa)
1119	0.676061	85259	517581	3162	HMOX1	Heme oxygenase (decycling) 1
1120	0.675801	1323328	1019	5745	PTHR1	Parathyroid hormone receptor 1
1121	0.675532	841226	497183	10625	IVNS1ABP	Influenza virus NS1A binding protein
1122	0.675529	725454	83758	1164	CKS2	CDC28 protein kinase regulatory subunit 2
1126	0.673703	241794	469280	27245	DJ159A19.3	Hypothetical protein DJ159A19.3
1127	0.673627	199367	0	0	N/A	N/A
1128	0.673096	756556	384598	710	SERPING1	Serine (or cysteine) proteinase inhibitor, clade G (C1 inhibitor), member 1, (angioedema, hereditary)
1129	0.673043	147834	155040	7764	ZNF217	Zinc finger protein 217
1130	0.672344	484641	518270	6578	SLCO2A1	Solute carrier organic anion transporter family, member 2A1
1131	0.671479	2542182	125113	10694	CCT8	Chaperonin containing TCP1, subunit 8 (theta)
1134	0.670027	306444	112444	6882	TAF11	TAF11 RNA polymerase II, TATA box binding protein (TBP)-associated factor, 28kDa
1140	0.667562	787860	437045	166614	MGC45428	Hypothetical protein MGC45428
1141	0.667542	71727	73828	6886	TAL1	T-cell acute lymphocytic leukemia 1
1142	0.667398	233688	386283	8038	ADAM12	A disintegrin and metalloproteinase domain 12 (meltrin alpha)
1144	0.666831	550141	Two hits	4097	MAFG|MGC42367	V-maf musculoaponeurotic fibrosarcoma oncogene homolog G (avian)|Similar to 2010300C02Rik protein
1146	0.666367	2067500	49998	11155	LDB3	LIM domain binding 3
1149	0.665718	198690	Two hits	9943	OXSR1|N/A	Oxidative-stress responsive 1|Transcribed locus
1150	0.665215	789012	198862	2199	FBLN2	Fibulin 2
1153	0.664921	276915	251673	1789	DNMT3B	DNA (cytosine-5-)-methyltransferase 3 beta
1155	0.664363	809598	409934	3119	HLA-DQB1	Major histocompatibility complex, class II, DQ beta 1
1158	0.663839	490306	91586	10548	TM9SF1	Transmembrane 9 superfamily member 1
1159	0.663202	469704	369168	23256	SCFD1	Sec1 family domain containing 1
1160	0.661392	143426	502876	388	RHOB	Ras homolog gene family, member B
1161	0.661351	796757	406191	1176	AP3S1	Adaptor-related protein complex 3, sigma 1 subunit
1163	0.660926	743866	478459	55689	YEATS2	YEATS domain containing 2
1164	0.660873	2307518	532815	84034	EMILIN2	Elastin microfibril interfacer 2
1166	0.660721	52096	74615	5156	PDGFRA	Platelet-derived growth factor receptor, alpha polypeptide
1167	0.660699	795353	518346	6747	SSR3	Signal sequence receptor, gamma (translocon-associated protein gamma)
1168	0.660685	1292432	209128	8379	MAD1L1	MAD1 mitotic arrest deficient-like 1 (yeast)
1171	0.660082	611156	431367	51534	C6orf55	Chromosome 6 open reading frame 55
1173	0.659527	79503	148105	166336	PRICKLE2	Prickle-like 2 (Drosophila)
1174	0.659411	75919	127432	56986	MDS009	X 009 protein
1177	0.659201	813983	6076	8533	COPS3	COP9 constitutive photomorphogenic homolog subunit 3 (Arabidopsis)
1179	0.658444	1609836	518525	2752	GLUL	Glutamate-ammonia ligase (glutamine synthase)
1180	0.658342	1561233	483444	9547	CXCL14	Chemokine (C-X-C motif) ligand 14
1182	0.658191	416096	232054	55244	FLJ10847	Hypothetical protein FLJ10847
1183	0.657893	204737	360174	6591	SNAI2	Snail homolog 2 (Drosophila)
1184	0.657862	1603408	501513	51388	CGI-37	Comparative gene identification transcript 37
1185	0.6578	950607	436687	6418	SET	SET translocation (myeloid leukemia-associated)
1186	0.657648	47900	520414	3459	IFNGR1	Interferon gamma receptor 1
1188	0.656878	451098	144868	10490	VTI1B	Vesicle transport through interaction with t-SNAREs homolog 1B (yeast)
1192	0.656263	435024	75361	8563	C22orf19	Chromosome 22 open reading frame 19
1193	0.656167	85313	285051	9236	CCPG1	Phosphatidylinositol glycan, class B
1194	0.656022	427980	269211	9202	ZNF262	Zinc finger protein 262
1195	0.655968	40844	509083	9472	AKAP6	A kinase (PRKA) anchor protein 6
1197	0.655502	1160558	503860	5805	PTS	6-pyruvoyltetrahydropterin synthase
1198	0.655432	273636	505339	196527	TMEM16F	Transmembrane protein 16F
1199	0.655329	2072912	195740	26574	AATF	Apoptosis antagonizing transcription factor
1200	0.654054	358887	517582	4174	MCM5	MCM5 minichromosome maintenance deficient 5, cell division cycle 46 (S. cerevisiae)
1202	0.652848	489544	513071	59274	MESDC1	Mesoderm development candidate 1
1203	0.652667	490360	500419	54537	FAM35A	Family with sequence similarity 35, member A
1206	0.651704	595148	26612	283209	PGM2L1	Phosphoglucomutase 2-like 1
1207	0.651692	502880	310453	81619	TM4SF14	Transmembrane 4 superfamily member 14
1208	0.651364	52128	148766	120103	SLC36A4	Solute carrier family 36 (proton/amino acid symporter), member 4
1214	0.649723	327202	Two hits	7132	TNFRSF1A|BTF3	Tumor necrosis factor receptor superfamily, member 1A|Basic transcription factor 3
1215	0.649618	28705	0	0	N/A	N/A
1216	0.649371	878545	515517	6141	RPL18	Ribosomal protein L18
1217	0.649261	40827	0	0	N/A	N/A
1218	0.648642	2252954	37982	4739	NEDD9	Neural precursor cell expressed, developmentally down-regulated 9
1220	0.64765	268700	153026	23075	SWAP70	SWAP-70 protein
1222	0.646285	741831	439312	5360	PLTP	Phospholipid transfer protein
1223	0.645951	303105	513145	51335	NEUGRIN	Mesenchymal stem cell protein DSC92
1224	0.645939	1609752	110675	341	APOC1	Apolipoprotein C-I
1225	0.645658	2549634	489037	10926	ASK	Activator of S phase kinase
1226	0.645579	195419	Two hits	5757	PTMA|N/A	Prothymosin, alpha (gene sequence 28)|Full-length cDNA clone CS0DJ014YL10 of T cells (Jurkat cell line) Cot 10-normalized of Homo sapiens (human)
1227	0.645399	214884	191887	10952	SEC61B	Sec61 beta subunit
1228	0.644692	243580	546244	1106	CHD2	Chromodomain helicase DNA binding protein 2
1229	0.644536	610103	289828	54522	ANKRD16	Ankyrin repeat domain 16
1230	0.644363	1032734	179309	0	N/A	Homo sapiens transcribed sequences
1233	0.64086	1636885	325960	51338	MS4A4A	Membrane-spanning 4-domains, subfamily A, member 4
1234	0.640765	2570895	425125	6159	RPL29	Ribosomal protein L29
1235	0.640497	714453	513457	3566	IL4R	Interleukin 4 receptor
1240	0.638598	137602	369586	54799	MBTD1	Mbt domain containing 1
1241	0.638152	212640	3109	393	ARHGAP4	Rho GTPase activating protein 4
1242	0.637831	450213	30026	29101	HSPC182	HSPC182 protein
1243	0.637616	501778	Two hits	79768	C15orf29|N/A	Chromosome 15 open reading frame 29|CDNA clone IMAGE:4814799, partial cds
1245	0.636932	758293	497893	55740	ENAH	Enabled homolog (Drosophila)
1247	0.636586	626343	257761	9467	SH3BP5	SH3-domain binding protein 5 (BTK-associated)
1248	0.63633	138294	513557	1486	CTBS	Chitobiase, di-N-acetyl-
1249	0.636154	51981	499839	6130	RPL7A	Ribosomal protein L7a
1250	0.636145	788256	270845	9493	KIF23	Kinesin family member 23
1251	0.636047	78869	90107	11047	ADRM1	Adhesion regulating molecule 1
1257	0.635455	435036	3416	123	ADFP	Adipose differentiation-related protein
1258	0.635397	825270	153310	57580	PREX1	Phosphatidylinositol 3,4,5-trisphosphate-dependent RAC exchanger 1
1260	0.634884	51344	6434	56967	C14orf132	Chromosome 14 open reading frame 132
1264	0.633878	740604	459265	3669	ISG20	Interferon stimulated gene 20kDa
1265	0.633701	51041	434375	5787	PTPRB	Protein tyrosine phosphatase, receptor type, B
1266	0.633448	2347589	168586	3196	TLX2	T-cell leukemia, homeobox 2
1267	0.6331	1457251	442449	113189	D4ST-1	dermatan-4-sulfotransferase-1
1272	0.632345	713886	169718	1265	CNN2	Calponin 2
1274	0.631668	2577882	300772	7169	TPM2	Tropomyosin 2 (beta)
1275	0.631259	813673	506748	3068	HDGF	Hepatoma-derived growth factor (high-mobility group protein 1-like)
1276	0.63084	366915	191616	66000	MGC3040	Hypothetical protein MGC3040
1278	0.630155	145256	371282	6929	TCF3	Transcription factor 3 (E2A immunoglobulin enhancer binding factors E12/E47)
1280	0.630031	197176	299055	2665	GDI2	GDP dissociation inhibitor 2
1291	0.627154	796643	5025	10529	NEBL	Nebulette
1293	0.626295	2259865	0	0	N/A	N/A
1297	0.623747	68225	0	0	N/A	N/A
1299	0.623455	755891	497417	9870	KIAA0317	KIAA0317
1300	0.623344	512605	270364	284217	LAMA1	Laminin, alpha 1
1303	0.622481	327250	444290	0	N/A	Homo sapiens cDNA FLJ42786 fis, clone BRAWH3006761
1305	0.622277	739116	252549	1522	CTSZ	Cathepsin Z
1306	0.62224	845432	485938	58528	RRAGD	Ras-related GTP binding D
1308	0.622085	23353	90791	2559	GABRA6	Gamma-aminobutyric acid (GABA) A receptor, alpha 6
1310	0.622048	2164470	0	0	N/A	N/A
1314	0.620043	112371	9754	22809	ATF5	Activating transcription factor 5
1316	0.618259	840567	351316	4071	TM4SF1	Transmembrane 4 superfamily member 1
1319	0.617676	1500821	11355	7112	TMPO	Thymopoietin
1320	0.617438	324785	519568	8974	P4HA2	Procollagen-proline, 2-oxoglutarate 4-dioxygenase (proline 4-hydroxylase), alpha polypeptide II
1322	0.617318	1475738	512676	6230	RPS25	Ribosomal protein S25
1324	0.617047	1643107	308332	140801	RPL10L	Ribosomal protein L10-like
1326	0.616959	2441080	1239	290	ANPEP	Alanyl (membrane) aminopeptidase (aminopeptidase N, aminopeptidase M, microsomal aminopeptidase, CD13, p150)
1327	0.616843	66686	Two hits	6134	RPL10|N/A	Ribosomal protein L10|Similar to 60S ribosomal protein L10 (QM protein homolog)
1328	0.616245	767277	256639	10465	PPIH	Peptidyl prolyl isomerase H (cyclophilin H)
1329	0.616219	277820	438731	0	N/A	Homo sapiens transcribed sequence with weak similarity to protein sp:P11369 (M.musculus) POL2_MOUSE Retrovirus-related POL polyprotein [Contains: Reverse transcriptase ; Endonuclease]
1330	0.61603	857681	547172	6152	RPL24	Ribosomal protein L24
1331	0.615906	2511570	434207	92675	HARS2	Histidyl-tRNA synthetase 2
1333	0.614652	770675	75914	10959	RNP24	Coated vesicle membrane protein
1334	0.614196	51807	436636	80206	FHOD3	Formin homology 2 domain containing 3
1337	0.613967	703581	1908	5552	PRG1	Proteoglycan 1, secretory granule
1338	0.613842	2544999	525115	1662	DDX10	DEAD (Asp-Glu-Ala-Asp) box polypeptide 10
1341	0.613581	320455	Two hits	8701	DNAH11|RAM2	Dynein, axonemal, heavy polypeptide 11|Transcription factor RAM2
1342	0.613242	810367	398989	84707	BEX2	Brain expressed X-linked 2
1343	0.612447	501430	369574	10602	CDC42EP3	CDC42 effector protein (Rho GTPase binding) 3
1345	0.612194	129071	205433	253738	DKFZp667B0	Early B-cell factor 3
1347	0.611654	2337808	159523	56253	CRTAM	Class-I MHC-restricted T cell associated molecule
1352	0.610909	2401917	444202	23315	SLC9A8	Solute carrier family 9 (sodium/hydrogen exchanger), isoform 8
1354	0.610217	23772	Two hits	8216	LZTR1|N/A	Leucine-zipper-like transcription regulator 1|Transcribed locus
1356	0.609823	796946	Two hits	9126	CSPG6|DDAH1	Chondroitin sulfate proteoglycan 6 (bamacan)|Dimethylarginine dimethylaminohydrolase 1
1357	0.609627	2559292	502072	10083	USH1C	Usher syndrome 1C (autosomal recessive, severe)
1359	0.608802	2246281	397050	23569	PADI4	peptidyl arginine deiminase, type IV
1361	0.608235	531862	251531	5685	PSMA4	Proteasome (prosome, macropain) subunit, alpha type, 4
1362	0.607971	755389	515704	81669	CCNL2	Cyclin L2
1365	0.607633	725109	110571	4616	GADD45B	Growth arrest and DNA-damage-inducible, beta
1366	0.607456	878152	31819	57095	HT014	HT014
1367	0.606763	33049	151573	1407	CRY1	Cryptochrome 1 (photolyase-like)
1368	0.606003	207358	473721	6513	SLC2A1	Solute carrier family 2 (facilitated glucose transporter), member 1
1373	0.604757	812965	202453	4609	MYC	V-myc myelocytomatosis viral oncogene homolog (avian)
1376	0.604111	210522	527119	5150	PDE7A	Phosphodiesterase 7A
1378	0.603356	429065	156727	56172	ANKH	Ankylosis, progressive homolog (mouse)
1379	0.603117	1607229	201482	7164	TPD52L1	Tumor protein D52-like 1
1380	0.602916	530036	518059	285203	MGC34132	AER61 glycosyltransferase
1383	0.602127	773331	372265	84154	BXDC1	Brix domain containing 1
1387	0.601691	121776	1004	7862	BRPF1	Bromodomain and PHD finger containing, 1
1388	0.60169	230240	274309	51327	ERAF	Erythroid associated factor
1389	0.601521	244637	255973	23741	CRI1	CREBBP/EP300 inhibitor 1
1390	0.601239	824886	308048	1879	EBF	Early B-cell factor
1391	0.601139	842860	418291	3588	IL10RB	Interleukin 10 receptor, beta
1392	0.60091	82991	527295	5167	ENPP1	Ectonucleotide pyrophosphatase/phosphodiesterase 1
1394	0.599947	788667	Two hits	84725	PLEKHA8|PLEKHA9	Pleckstrin homology domain containing, family A (phosphoinositide binding specific) member 8|Pleckstrin homology domain containing, family A (phosphoinositide binding specific) member 9
1395	0.5997	855773	173840	90952	ESAM	Endothelial cell adhesion molecule
1396	0.599605	565235	529887	6611	SMS	Spermine synthase
1398	0.599299	248531	Two hits	0	N/A|GMPS	Transcribed locus, strongly similar to NP_003866.1 guanine monphosphate synthetase [Homo sapiens]|Guanine monphosphate synthetase
1399	0.599266	786680	480653	308	ANXA5	Annexin A5
1402	0.598411	258061	259347	283464	LOC283464	Hypothetical protein LOC283464
1404	0.597628	234490	439060	9076	CLDN1	Claudin 1
1405	0.597436	32889	475125	25814	ATXN10	Ataxin 10
1406	0.597128	126229	Two hits	84809	MGC12760|N/A	Hypothetical protein MGC12760|Transcribed locus
1408	0.596927	328542	170986	2591	GALNT3	UDP-N-acetyl-alpha-D-galactosamine:polypeptide N-acetylgalactosaminyltransferase 3 (GalNAc-T3)
1410	0.596762	415406	7720	1778	DNCH1	Dynein, cytoplasmic, heavy polypeptide 1
1413	0.596216	1586340	439033	25977	DKFZP566B183	DKFZP566B183 protein
1414	0.59621	856535	435974	4522	MTHFD1	Methylenetetrahydrofolate dehydrogenase (NADP+ dependent) 1, methenyltetrahydrofolate cyclohydrolase, formyltetrahydrofolate synthetase
1418	0.59519	756502	534331	4521	NUDT1	Nudix (nucleoside diphosphate linked moiety X)-type motif 1
1423	0.594217	731241	248267	4357	MPST	Mercaptopyruvate sulfurtransferase
1424	0.593424	257955	524574	57122	NUP107	Nucleoporin 107kDa
1429	0.591649	1755555	194694	9064	MAP3K6	Mitogen-activated protein kinase kinase kinase 6
1430	0.5913	26616	79411	6118	RPA2	Replication protein A2, 32kDa
1432	0.590847	759873	489501	10234	LRRC17	Leucine rich repeat containing 17
1434	0.590621	786592	194718	9406	ZNF265	Zinc finger protein 265
1435	0.590583	137356	226016	81698	C15orf5	Chromosome 15 open reading frame 5
1437	0.590396	1456468	459284	51458	RHCG	Rhesus blood group, C glycoprotein
1438	0.589568	232670	503239	51642	MRPL48	Mitochondrial ribosomal protein L48
1440	0.588729	757206	Two hits	81929	SEH1L|AHCY	SEH1-like (S. cerevisiae)|S-adenosylhomocysteine hydrolase
1441	0.588397	416374	364544	27075	TM4SF13	Transmembrane 4 superfamily member 13
1443	0.588004	366353	335293	26155	DKFZP564C1	DKFZP564C186 protein
1444	0.587705	1505534	235935	4856	NOV	Nephroblastoma overexpressed gene
1445	0.587675	264502	20575	283431	GAS2L3	Growth arrest-specific 2 like 3
1448	0.586616	342712	100874	9813	KIAA0494	KIAA0494 gene product
1450	0.58624	878681	400295	6156	RPL30	Ribosomal protein L30
1453	0.585584	264597	492805	51068	CGI-07	CGI-07 protein
1455	0.585063	490965	387057	79875	FLJ13710	Hypothetical protein FLJ13710
1460	0.584471	132140	448520	6542	SLC7A2	Solute carrier family 7 (cationic amino acid transporter, y+ system), member 2
1461	0.584164	826300	512932	79811	FLJ13213	Hypothetical protein FLJ13213
1464	0.583743	784085	486993	56995	TULP4	Tubby like protein 4
1465	0.583084	669443	158195	3298	HSF2	Heat shock transcription factor 2
1467	0.582486	770066	438550	23310	KIAA0056	KIAA0056 protein
1468	0.582425	82131	352768	5689	PSMB1	Proteasome (prosome, macropain) subunit, beta type, 1
1472	0.581663	66894	478469	55486	PSARL	Presenilin associated, rhomboid-like
1473	0.581537	122159	443625	1281	COL3A1	Collagen, type III, alpha 1 (Ehlers-Danlos syndrome type IV, autosomal dominant)
1474	0.581473	726684	467807	9741	LAPTM4A	Lysosomal-associated protein transmembrane 4 alpha
1475	0.581099	771233	520612	7975	MAFK	V-maf musculoaponeurotic fibrosarcoma oncogene homolog K (avian)
1476	0.580742	826099	503001	51111	SUV420H1	Suppressor of variegation 4-20 homolog 1 (Drosophila)
1477	0.580172	362748	118554	51110	LACTB2	Lactamase, beta 2
1478	0.580171	782756	486507	9519	TBPL1	TBP-like 1
1481	0.579829	138369	492655	2213	FCGR2B	Fc fragment of IgG, low affinity IIb, receptor for (CD32)
1483	0.579472	768370	Two hits	2296	FOXC1|RHOB	Forkhead box C1|Ras homolog gene family, member B
1486	0.578667	795582	172755	51660	BRP44L	Brain protein 44-like
1490	0.577896	120881	99528	11031	RAB31	RAB31, member RAS oncogene family
1492	0.577024	2284707	119023	10592	SMC2L1	SMC2 structural maintenance of chromosomes 2-like 1 (yeast)
1494	0.576874	1469377	79299	10184	LHFPL2	Lipoma HMGIC fusion partner-like 2
1497	0.576155	291348	294603	10175	CNIH	Cornichon homolog (Drosophila)
1498	0.576144	345635	426410	338328	LOC338328	High density lipoprotein-binding protein
N/A = Nonavailable
