# Supplementary material for: Diagnostic and prognostic gene expression signatures in 177 soft tissue sarcomas: hypoxia-induced transcription profile signifies metastatic potential
Source: BMC Genomics. 2007 Mar 14;8:73. doi: 10.1186/1471-2164-8-73 (PMC1839099; doi:10.1186/1471-2164-8-73)
Supplement: Additional file 10 — Top 1000 genes discriminating the myxoid/round-cell liposarcomas from the remaining STS subtypes. The myxoid/round-cell liposarcoma discriminators. [file 1471-2164-8-73-S10.xls]

## Sheet: Additional file 10
Additional file 10. Top 1000 genes discriminating the myxoid/round-cell liposarcomas from the remaining STS subtypes.
Rank	Golub-score	IMAGE Clone ID	UniGene Cluster ID	LocusLink ID	Gene Symbol	Gene Name
Genes Upregulated in Myxoid/Round-cell Liposarcoma
1	3.66928	2136992	158722	22990	PCNX	Pecanex homolog (Drosophila)
2	3.61512	868169	180878	4023	LPL	Lipoprotein lipase
3	3.51133	261714	Two hits	55437	ALS2CR2|SPATA6	Amyotrophic lateral sclerosis 2 (juvenile) chromosome region, candidate 2|Spermatogenesis associated 6
4	3.21087	511832	162646	5468	PPARG	Peroxisome proliferative activated receptor, gamma
5	3.08228	490805	522932	8031	NCOA4	Nuclear receptor coactivator 4
6	3.05774	263097	469264	22934	RPIA	Ribose 5-phosphate isomerase A (ribose 5-phosphate epimerase)
7	2.91946	30673	268726	22941	SHANK2	SH3 and multiple ankyrin repeat domains 2
8	2.86012	795321	116459	4122	MAN2A2	Mannosidase, alpha, class 2A, member 2
9	2.78368	788201	492031	55284	FLJ11011	Hypothetical protein FLJ11011
11	2.49973	300323	117060	1842	ECM2	Extracellular matrix protein 2, female organ and adipocyte specific
12	2.34592	2019101	19383	183	AGT	Angiotensinogen (serine (or cysteine) proteinase inhibitor, clade A (alpha-1 antiproteinase, antitrypsin), member 8)
14	2.24781	201274	152774	66008	ALS2CR3	Amyotrophic lateral sclerosis 2 (juvenile) chromosome region, candidate 3
17	2.12273	279837	23439	132720	FLJ39370	Hypothetical protein FLJ39370
18	2.11999	594517	Two hits	6431	SFRS6|N/A	Splicing factor, arginine/serine-rich 6|Transcribed locus
19	2.06375	754311	413434	57181	SLC39A10	Solute carrier family 39 (zinc transporter), member 10
24	1.9198	897956	30743	23532	PRAME	Preferentially expressed antigen in melanoma
27	1.84555	66336	16019	8495	PPFIBP2	PTPRF interacting protein, binding protein 2 (liprin beta 2)
28	1.83988	838829	443650	10765	JARID1B	Jumonji, AT rich interactive domain 1B (RBP2-like)
33	1.77674	487761	443465	10915	TCERG1	Transcription elongation regulator 1
35	1.74865	1475738	512676	6230	RPS25	Ribosomal protein S25
38	1.70355	322561	Two hits	11138	TBC1D8|RPL31	TBC1 domain family, member 8 (with GRAM domain)|Ribosomal protein L31
39	1.69587	487499	423725	7586	ZKSCAN1	Zinc finger with KRAB and SCAN domains 1
40	1.68737	131412	23492	121274	FLJ31295	Hypothetical protein FLJ31295
41	1.68463	841475	19156	23002	DAAM1	Dishevelled associated activator of morphogenesis 1
42	1.68269	138507	499705	220965	FAM13C1	Family with sequence similarity 13, member C1
43	1.68113	132417	48384	9953	HS3ST3B1	Heparan sulfate (glucosamine) 3-O-sulfotransferase 3B1
44	1.65601	384111	0	0	N/A	N/A
45	1.65004	796328	247150	0	N/A	Homo sapiens transcribed sequence with weak similarity to protein ref:NP_055301.1 (H.sapiens) neuronal thread protein [Homo sapiens]
47	1.63639	741988	Two hits	95	ACY1|N/A	Aminoacylase 1|Transcribed locus
48	1.63374	3343159	300141	6170	RPL39	Ribosomal protein L39
50	1.61552	810617	Two hits	6144	RPL21|N/A	Ribosomal protein L21|Full length insert cDNA clone ZD75H06
51	1.61123	281039	408061	2171	FABP5	Fatty acid binding protein 5 (psoriasis-associated)
52	1.60759	207803	431550	9448	MAP4K4	Mitogen-activated protein kinase kinase kinase kinase 4
55	1.59099	969844	190327	0	N/A	Homo sapiens cDNA: FLJ21248 fis, clone COL01235
56	1.58773	203302	435036	2719	GPC3	Glypican 3
57	1.58602	138444	Two hits	84457	PHYHIPL|FAM13C1	Family with sequence similarity 13, member C1|Family with sequence similarity 13, member C1
60	1.56099	1855767	173656	22841	RAB11FIP2	RAB11 family interacting protein 2 (class I)
61	1.55836	814528	492261	94241	TP53INP1	Tumor protein p53 inducible nuclear protein 1
62	1.55184	2321118	534346	6201	RPS7	Ribosomal protein S7
64	1.54343	416240	433278	84650	EBPL	Emopamil binding protein-like
67	1.51597	3027886	148090	1013	CDH15	Cadherin 15, M-cadherin (myotubule)
69	1.5068	511586	546261	3178	HNRPA1	Heterogeneous nuclear ribonucleoprotein A1
70	1.50624	428773	0	0	N/A	N/A
72	1.49409	730768	438918	91	ACVR1B	Activin A receptor, type IB
73	1.49221	233071	494146	23670	TMEM2	Transmembrane protein 2
74	1.48287	210698	269180	54566	EPB41L4B	Erythrocyte membrane protein band 4.1 like 4B
75	1.47747	358643	23111	2193	FARSLA	Phenylalanine-tRNA synthetase-like, alpha subunit
76	1.47476	287745	498115	6894	TARBP1	TAR (HIV) RNA binding protein 1
77	1.46949	2490795	194679	8839	WISP2	WNT1 inducible signaling pathway protein 2
80	1.45769	810459	302634	8325	FZD8	Frizzled homolog 8 (Drosophila)
81	1.45661	882522	160786	445	ASS	Argininosuccinate synthetase
82	1.45135	81357	150557	687	KLF9	Kruppel-like factor 9
84	1.43585	263846	546276	5519	PPP2R1B	Protein phosphatase 2 (formerly 2A), regulatory subunit A (PR 65), beta isoform
85	1.43399	78841	404056	8669	EIF3S1	Eukaryotic translation initiation factor 3, subunit 1 alpha, 35kDa
86	1.43214	487297	132902	10486	CAP2	CAP, adenylate cyclase-associated protein, 2 (yeast)
87	1.42348	34093	0	0	N/A	N/A
88	1.4228	416676	7886	57162	PELI1	Pellino homolog 1 (Drosophila)
90	1.41886	129071	205433	253738	DKFZp667B0	Early B-cell factor 3
91	1.41576	294591	500333	84293	C10orf58	Chromosome 10 open reading frame 58
92	1.41527	855406	472285	57186	KIAA1272	KIAA1272 protein
93	1.41396	1323328	1019	5745	PTHR1	Parathyroid hormone receptor 1
94	1.41234	359009	331555	11005	SPINK5	Serine protease inhibitor, Kazal type 5
95	1.41117	757265	443826	84275	MGC4399	Mitochondrial carrier protein
96	1.40989	2271240	546289	6206	RPS12	Ribosomal protein S12
98	1.4054	898198	520313	8763	CD164	CD164 antigen, sialomucin
99	1.4013	841328	Two hits	66008	ALS2CR3|ZNF331	Amyotrophic lateral sclerosis 2 (juvenile) chromosome region, candidate 3|Zinc finger protein 331
102	1.38991	786573	Two hits	55186	FLJ10618|GRB2	Hypothetical protein FLJ10618|Growth factor receptor-bound protein 2
103	1.38984	67237	522083	57462	KIAA1161	KIAA1161
105	1.38459	81394	277035	11343	MGLL	Monoglyceride lipase
107	1.38092	1635307	234898	32	ACACB	Acetyl-Coenzyme A carboxylase beta
111	1.37062	134748	546256	2653	GCSH	Glycine cleavage system protein H (aminomethyl carrier)
114	1.36292	745283	124047	374899	DKFZp779O1	Hypothetical protein DKFZp779O175
115	1.35945	415095	546755	84159	ARID5B	AT rich interactive domain 5B (MRF1-like)
116	1.3562	858462	532231	26958	COPG2	Coatomer protein complex, subunit gamma 2
117	1.35612	745433	514132	30837	SOCS7	Suppressor of cytokine signaling 7
118	1.35587	233679	27836	64838	FNDC4	Fibronectin type III domain containing 4
119	1.3549	197888	5662	10399	GNB2L1	Guanine nucleotide binding protein (G protein), beta polypeptide 2-like 1
120	1.35479	853570	350927	293	SLC25A6	Solute carrier family 25 (mitochondrial carrier; adenine nucleotide translocator), member 6
122	1.3457	384670	21958	56977	DKFZp762K2 (STOX2)	Hypothetical protein DKFZp762K222
125	1.34019	291736	401013	3662	IRF4	Interferon regulatory factor 4
126	1.3369	2490482	406300	9349	RPL23	Ribosomal protein L23
127	1.33464	897557	499891	3189	HNRPH3	Heterogeneous nuclear ribonucleoprotein H3 (2H9)
129	1.33142	212634	Two hits	948	CD36|UBE2V1	CD36 antigen (collagen type I receptor, thrombospondin receptor)|Ubiquitin-conjugating enzyme E2 variant 1
130	1.32978	203003	9235	4833	NME4	Non-metastatic cells 4, protein expressed in
131	1.32638	75059	Two hits	6144	RPL21|C20orf119	Ribosomal protein L21|Chromosome 20 open reading frame 119
132	1.32624	971367	512675	6202	RPS8	Ribosomal protein S8
136	1.31276	1574926	98370	29785	CYP2S1	Cytochrome P450, family 2, subfamily S, polypeptide 1
138	1.30912	770452	516075	7072	TIA1	TIA1 cytotoxic granule-associated RNA binding protein
139	1.30795	137602	369586	54799	MBTD1	Mbt domain containing 1
141	1.30524	825036	69594	10363	HMG20A	High-mobility group 20A
144	1.30086	1500815	159368	9644	SH3MD1	SH3 multiple domains 1
146	1.29714	705274	471675	8527	DGKD	Diacylglycerol kinase, delta 130kDa
147	1.29601	199367	0	0	N/A	N/A
149	1.29383	2312250	76171	1050	CEBPA	CCAAT/enhancer binding protein (C/EBP), alpha
150	1.29088	431296	435512	5530	PPP3CA	Protein phosphatase 3 (formerly 2B), catalytic subunit, alpha isoform (calcineurin A alpha)
151	1.28958	1613295	549184	56999	ADAMTS9	A disintegrin-like and metalloprotease (reprolysin type) with thrombospondin type 1 motif, 9
153	1.28285	811911	533712	5936	RBM4	RNA binding motif protein 4
158	1.27373	1635062	370457	25875	LETMD1	LETM1 domain containing 1
159	1.26482	135773	442707	7013	TERF1	Telomeric repeat binding factor (NIMA-interacting) 1
160	1.25901	826300	512932	79811	FLJ13213	Hypothetical protein FLJ13213
161	1.25867	758309	524348	144165	PRICKLE1	Prickle-like 1 (Drosophila)
164	1.25588	754625	368002	10079	ATP9A	ATPase, Class II, type 9A
165	1.2555	769537	196176	1891	ECH1	Enoyl Coenzyme A hydratase 1, peroxisomal
167	1.24962	1637296	356794	6229	RPS24	Ribosomal protein S24
168	1.2453	503214	49143	57496	MKL2	MKL/myocardin-like 2
171	1.23394	2577249	513083	6133	RPL9	Ribosomal protein L9
173	1.23198	772437	504062	23187	PHLDB1	Pleckstrin homology-like domain, family B, member 1
176	1.2264	269029	187772	54331	GNG2	Guanine nucleotide binding protein (G protein), gamma 2
179	1.22186	759173	154084	5837	PYGM	Phosphorylase, glycogen; muscle (McArdle syndrome, glycogen storage disease type V)
180	1.22104	854570	515534	8463	TEAD2	TEA domain family member 2
181	1.21837	503083	510989	4212	MEIS2	Meis1, myeloid ecotropic viral integration site 1 homolog 2 (mouse)
182	1.21829	395539	0	0	N/A	N/A
185	1.20626	754581	288348	57523	KIAA1305	KIAA1305
186	1.20357	731241	248267	4357	MPST	Mercaptopyruvate sulfurtransferase
187	1.20317	282267	Two hits	187	AGTRL1|N/A	Angiotensin II receptor-like 1|Full-length cDNA clone CS0DJ012YP16 of T cells (Jurkat cell line) Cot 10-normalized of Homo sapiens (human)
188	1.20233	2570895	425125	6159	RPL29	Ribosomal protein L29
189	1.19826	1471829	529631	6165	RPL35A	Ribosomal protein L35a
190	1.19802	1588331	515846	10856	RUVBL2	RuvB-like 2 (E. coli)
191	1.19657	784174	477003	55773	FLJ11046	Hypothetical protein FLJ11046
195	1.18854	1588924	405619	56952	PRTFDC1	Phosphoribosyl transferase domain containing 1
196	1.18756	26230	191911	4774	NFIA	Nuclear factor I/A
200	1.18177	897730	416495	9528	C1orf8	chromosome 1 open reading frame 8
201	1.17852	741891	509622	5863	RGL2	Ral guanine nucleotide dissociation stimulator-like 2
203	1.176	769959	508716	1284	COL4A2	Collagen, type IV, alpha 2
209	1.16671	434864	549074	7182	NR2C2	Nuclear receptor subfamily 2, group C, member 2
210	1.16289	52629	434875	8536	CAMK1	Calcium/calmodulin-dependent protein kinase I
211	1.16257	2062418	486074	202	AIM1	Absent in melanoma 1
214	1.15898	813265	370359	4781	NFIB	Nuclear factor I/B
217	1.15595	364563	87191	8817	FGF18	Fibroblast growth factor 18
220	1.15105	1636447	83381	2791	GNG11	Guanine nucleotide binding protein (G protein), gamma 11
223	1.14683	341901	135805	142678	LOC142678	Zinc finger, ZZ type with ankyrin repeat domain 1
225	1.14254	451795	120963	55421	HSA277841	ELG protein
229	1.13907	51981	499839	6130	RPL7A	Ribosomal protein L7a
230	1.13698	451855	112728	9647	PPM1F	Protein phosphatase 1F (PP2C domain containing)
231	1.13451	502355	446075	48	ACO1	Aconitase 1, soluble
232	1.1336	154465	10136	670	BPHL	Biphenyl hydrolase-like (serine hydrolase; breast epithelial mucin-associated antigen)
233	1.13335	809603	Two hits	51115	CGI-90|PTMA	CGI-90 protein|Prothymosin, alpha (gene sequence 28)
234	1.12906	564621	478153	5274	SERPINI1	Serine (or cysteine) proteinase inhibitor, clade I (neuroserpin), member 1
238	1.11967	840062	463041	473	RERE	Arginine-glutamic acid dipeptide (RE) repeats
239	1.11553	884790	127476	7625	ZNF74	zinc finger protein 74 (Cos52)
241	1.11514	730942	513233	26063	DECR2	2,4-dienoyl CoA reductase 2, peroxisomal
242	1.11278	194986	188553	5930	RBBP6	Retinoblastoma binding protein 6
244	1.11042	884546	546283	6128	RPL6	Ribosomal protein L6
249	1.10617	1472643	370504	6210	RPS15A	Ribosomal protein S15a
252	1.10008	610103	289828	54522	ANKRD16	Ankyrin repeat domain 16
255	1.09349	248631	102	275	AMT	Aminomethyltransferase (glycine cleavage system protein T)
257	1.08981	346666	369819	125058	TBC1D16	TBC1 domain family, member 16
258	1.08666	429299	129165	284459	HKR1	GLI-Kruppel family member HKR1
259	1.08544	810358	Two hits	1191	CLU|ACADVL	Clusterin (complement lysis inhibitor, SP-40,40, sulfated glycoprotein 2, testosterone-repressed prostate message 2, apolipoprotein J)|Acyl-Coenzyme A dehydrogenase, very long chain
260	1.08488	2326112	546266	4197	MDS1	Myelodysplasia syndrome 1
261	1.08455	240620	Two hits	57521	raptor|MGC14560	Raptor|Protein x 0004
262	1.08442	503335	416755	55323	FLJ11196	Acheron
265	1.08038	1635022	247362	23564	DDAH2	Dimethylarginine dimethylaminohydrolase 2
266	1.07968	857681	547172	6152	RPL24	Ribosomal protein L24
268	1.07616	859228	11223	3417	IDH1	Isocitrate dehydrogenase 1 (NADP+), soluble
272	1.07183	609980	188501	5049	PAFAH1B2	Platelet-activating factor acetylhydrolase, isoform Ib, beta subunit 30kDa
274	1.07009	815550	182982	23015	GOLGIN-67	Golgin-67
276	1.06922	202154	188577	0	N/A	Homo sapiens transcribed sequences
277	1.06864	155896	351296	51035	LOC51035	ORF
281	1.06274	283124	363138	376497	SLC27A1	Solute carrier family 27 (fatty acid transporter), member 1
282	1.06133	2321529	118695	3755	KCNG1	Potassium voltage-gated channel, subfamily G, member 1
284	1.06084	1621805	125037	140459	ASB6	Ankyrin repeat and SOCS box-containing 6
285	1.06053	193381	510528	7187	TRAF3	TNF receptor-associated factor 3
287	1.06018	2296720	194783	6555	SLC10A2	Solute carrier family 10 (sodium/bile acid cotransporter family), member 2
289	1.05824	785930	77637	3201	HOXA4	Homeo box A4
293	1.05307	1611222	318898	29797	DKFZp434K1	Hypothetical protein DKFZp434K191
294	1.05284	291974	386384	6228	RPS23	Ribosomal protein S23
297	1.05158	1569551	279815	51380	CSAD	Cysteine sulfinic acid decarboxylase
299	1.04971	362457	445265	9355	LHX2	LIM homeobox 2
300	1.04865	593780	213248	0	N/A	Homo sapiens, clone IMAGE:5268709, mRNA
301	1.04849	272262	200100	222166	Ells1	Hypothetical protein Ells1
305	1.04183	471196	111577	81618	ITM2C	Integral membrane protein 2C
308	1.03974	138130	504670	57494	KIAA1238	KIAA1238 protein
309	1.03969	781019	530077	5445	PON2	Paraoxonase 2
310	1.03702	2440172	483564	5201	PFDN1	Prefoldin 1
312	1.03635	137638	0	0	N/A	N/A
313	1.03587	470001	369089	1287	COL4A5	Collagen, type IV, alpha 5 (Alport syndrome)
317	1.034	195419	Two hits	5757	PTMA|N/A	Prothymosin, alpha (gene sequence 28)|Full-length cDNA clone CS0DJ014YL10 of T cells (Jurkat cell line) Cot 10-normalized of Homo sapiens (human)
318	1.03291	376764	133135	7402	UTRN	Utrophin (homologous to dystrophin)
319	1.0318	486523	258563	9637	FEZ2	Fasciculation and elongation protein zeta 2 (zygin II)
320	1.03159	1492147	446628	6191	RPS4X	Butyrophilin-like 9
323	1.0299	29030	28020	9852	EPM2AIP1	EPM2A (laforin) interacting protein 1
327	1.02057	491418	Two hits	23022	KIAA0992|ZNF198	Palladin|Zinc finger protein 198
334	1.0131	290235	Two hits	9098	USP6|LOC220594	Ubiquitin specific protease 6 (Tre-2 oncogene)|TL132 protein
335	1.01245	306813	1041	6098	ROS1	V-ros UR2 sarcoma virus oncogene homolog 1 (avian)
337	1.00768	795395	355750	79101	MGC5306	Hypothetical protein MGC5306
341	1.00155	814765	463506	8165	AKAP1	A kinase (PRKA) anchor protein 1
346	0.996689	809535	73965	6427	SFRS2	Splicing factor, arginine/serine-rich 2
348	0.994044	877827	311640	6233	RPS27A	Ribosomal protein S27a
352	0.993198	814482	514308	81558	LOC81558	C/EBP-induced protein
354	0.988862	1574914	516179	55258	FLJ10916	Hypothetical protein FLJ10916
357	0.987381	2168378	534041	94009	SERHL	Serine hydrolase-like
360	0.985877	160723	497039	3915	LAMC1	Laminin, gamma 1 (formerly LAMB2)
361	0.984099	826070	524920	80829	ZFP91	Zinc finger protein 91 homolog (mouse)
363	0.983367	857243	446588	6207	RPS13	Ribosomal protein S13
364	0.981122	809733	468478	3344	HTLF	Human T-cell leukemia virus enhancer factor
366	0.978985	132140	448520	6542	SLC7A2	Solute carrier family 7 (cationic amino acid transporter, y+ system), member 2
367	0.976544	490178	Two hits	5530	PPP3CA|RAI2	Protein phosphatase 3 (formerly 2B), catalytic subunit, alpha isoform (calcineurin A alpha)|Retinoic acid induced 2
369	0.974705	813144	271667	23301	EHBP1	EH domain binding protein 1
379	0.962643	21738	438289	3033	HADHSC	L-3-hydroxyacyl-Coenzyme A dehydrogenase, short chain
381	0.961185	324674	29444	85027	NID67	Putative small membrane protein NID67
382	0.959189	435291	141003	0	N/A	Homo sapiens cDNA: FLJ21691 fis, clone COL09555
383	0.958969	80338	334841	8991	SELENBP1	Selenium binding protein 1
385	0.957791	132144	484324	6940	ZNF354A	Zinc finger protein 354A
387	0.953471	460229	117062	84883	AMID	Apoptosis-inducing factor (AIF)-like mitochondrion-associated inducer of death
392	0.950151	809996	27335	63826	SRR	serine racemase
393	0.948892	755752	467824	23369	PUM2	Vacuolar protein sorting 35 (yeast)
394	0.947942	753862	Two hits	6235	RPS29|SERPINB6	Ribosomal protein S29|Serine (or cysteine) proteinase inhibitor, clade B (ovalbumin), member 6
397	0.941008	897296	497492	4194	MDM4	Mdm4, transformed 3T3 cell double minute 4, p53 binding protein (mouse)
399	0.940135	841352	380118	27316	RBMX	RNA binding motif protein, X-linked
401	0.938019	1475633	412117	309	ANXA6	Annexin A6
402	0.937257	51511	Two hits	57452	GALNTL1|N/A	UDP-N-acetyl-alpha-D-galactosamine:polypeptide N-acetylgalactosaminyltransferase-like 1|Transcribed locus
403	0.936797	1554430	388347	143381	LOC143381	Hypothetical protein LOC143381
404	0.936001	878517	508644	55082	FLJ10154	Hypothetical protein FLJ10154
406	0.932975	837904	381219	6138	RPL15	Ribosomal protein L15
407	0.932446	785733	17731	64770	FLJ12892	Hypothetical protein FLJ12892
408	0.931959	627939	83577	8048	CSRP3	Cysteine and glycine-rich protein 3 (cardiac LIM protein)
411	0.926286	838240	134060	54874	FNBP1L	Formin binding protein 1-like
415	0.924064	840978	54457	975	CD81	CD81 antigen (target of antiproliferative antibody 1)
420	0.918426	450050	12106	326625	MMAB	Methylmalonic aciduria (cobalamin deficiency) type B
421	0.918044	502880	310453	81619	TM4SF14	Transmembrane 4 superfamily member 14
422	0.915183	307475	106861	202347	LOC202347	Hypothetical protein LOC202347
423	0.914433	594556	435413	57504	MTA3	Metastasis associated 1 family, member 3
428	0.907098	855391	516807	10494	STK25	Serine/threonine kinase 25 (STE20 homolog, yeast)
429	0.906754	51395	128518	1946	EFNA5	Ephrin-A5
430	0.90526	814062	205572	23240	KIAA0922	KIAA0922 protein
431	0.904538	124824	546269	4736	RPL10A	Ribosomal protein L10a
432	0.904492	845723	505154	58516	C12orf14	Chromosome 12 open reading frame 14
433	0.903944	2106277	408680	0	N/A	Homo sapiens transcribed sequence with weak similarity to protein ref:NP_060265.1 (H.sapiens) hypothetical protein FLJ20378 [Homo sapiens]
434	0.903601	2020772	31130	7108	TM7SF2	Transmembrane 7 superfamily member 2
435	0.903466	2252417	406620	6204	RPS10	Ribosomal protein S10
438	0.900957	866882	546253	2222	FDFT1	Farnesyl-diphosphate farnesyltransferase 1
441	0.898284	2310170	154296	7093	TLL2	Tolloid-like 2
442	0.894251	121420	356697	285521	FLJ38991	Hypothetical protein FLJ38991
443	0.892938	1894160	487450	0	N/A	Homo sapiens transcribed sequences
446	0.891574	2439413	104382	7748	ZNF195	zinc finger protein 195
449	0.888331	24415	408312	7157	TP53	Tumor protein p53 (Li-Fraumeni syndrome)
456	0.884613	2231878	438533	11201	POLI	Polymerase (DNA directed) iota
461	0.879977	1592592	521267	441295	OR2A9P	Olfactory receptor, family 2, subfamily A, member 9 pseudogene
463	0.878317	39798	513987	6470	SHMT1	Serine hydroxymethyltransferase 1 (soluble)
464	0.876998	868400	79322	5859	QARS	Glutaminyl-tRNA synthetase
466	0.875611	898265	166975	6430	SFRS5	Splicing factor, arginine/serine-rich 5
467	0.874208	269416	13205	145173	B3GTL	Beta 3-glycosyltransferase-like
470	0.870963	1750198	514069	0	N/A	Homo sapiens cDNA FLJ41310 fis, clone BRAMY2042711
473	0.870253	589479	63290	26061	HPCL2	2-hydroxyphytanoyl-CoA lyase
478	0.866079	75859	525205	57447	NDRG2	NDRG family member 2
480	0.865326	41447	438311	187	AGTRL1	Angiotensin II receptor-like 1
482	0.86358	843134	433863	5037	PBP	Prostatic binding protein
483	0.862969	796461	534582	219402	MTIF3	Mitochondrial translational initiation factor 3
484	0.862274	209279	527193	83734	APG10L	APG10 autophagy 10-like (S. cerevisiae)
485	0.860922	418094	304792	11212	PROSC	Proline synthetase co-transcribed homolog (bacterial)
488	0.860434	1660596	408461	1656	DDX6	DEAD (Asp-Glu-Ala-Asp) box polypeptide 6
489	0.85998	141221	487479	9265	PSCD3	Pleckstrin homology, Sec7 and coiled-coil domains 3
492	0.856397	950615	0	0	N/A	N/A
494	0.851273	79022	75678	2354	FOSB	FBJ murine osteosarcoma viral oncogene homolog B
497	0.846569	852520	528803	7385	UQCRC2	Ubiquinol-cytochrome c reductase core protein II
499	0.846003	267186	133916	152485	LOC152485	Hypothetical protein LOC152485
501	0.844857	247240	407368	26065	C19orf13	Chromosome 19 open reading frame 13
502	0.843275	758206	Two hits	9883	POM121|N/A	Postmeiotic segregation increased 2-like 2|Transcribed locus, strongly similar to NP_002670.1 postmeiotic segregation increased 2-like 2 [Homo sapiens]
503	0.84299	40827	0	0	N/A	N/A
504	0.841112	897652	160324	6453	ITSN1	Intersectin 1 (SH3 domain protein)
508	0.837175	2313912	434888	22838	RNF44	Ring finger protein 44
509	0.835249	795277	524195	57584	ARHGAP21	Rho GTPase activating protein 21
510	0.834858	626343	257761	9467	SH3BP5	SH3-domain binding protein 5 (BTK-associated)
514	0.829934	2018855	99477	57216	VANGL2	Vang-like 2 (van gogh, Drosophila)
516	0.829072	435080	514950	59342	SCPEP1	Serine carboxypeptidase 1
518	0.82781	837874	301419	54386	TERF2IP	Telomeric repeat binding factor 2, interacting protein
519	0.827701	2284924	480819	23158	KIAA0882	KIAA0882 protein
523	0.827348	897596	532359	6125	RPL5	Ribosomal protein L5
524	0.826779	782797	202179	6607	SMN2	Survival of motor neuron 1, telomeric
532	0.822723	209246	446852	51386	EIF3S6IP	Eukaryotic translation initiation factor 3, subunit 6 interacting protein
533	0.822566	784593	6838	390	ARHE	Ras homolog gene family, member E
537	0.821038	812959	438482	57728	WDR19	WD repeat domain 19
540	0.819285	877636	328865	51164	DCTN4	Dynactin 4 (p62)
541	0.819059	884328	370668	91404	SESTD1	SEC14 and spectrin domains 1
542	0.818896	366830	144114	817	CAMK2D	Calcium/calmodulin-dependent protein kinase (CaM kinase) II delta
543	0.818057	812161	436554	84552	PARD6G	Par-6 partitioning defective 6 homolog gamma (C. elegans)
544	0.816905	809901	409034	1306	COL15A1	Collagen, type XV, alpha 1
547	0.814704	1540513	533633	51742	ARID4B	AT rich interactive domain 4B (RBP1- like)
549	0.813425	756596	417962	1846	DUSP4	Dual specificity phosphatase 4
550	0.812743	784337	522891	6387	CXCL12	Chemokine (C-X-C motif) ligand 12 (stromal cell-derived factor 1)
552	0.811527	815047	4859	57018	CCNL1	Cyclin L1
554	0.809446	1034738	370475	154791	HSPC268	Hypothetical protein HSPC268
557	0.808506	809876	524464	517	ATP5G2	ATP synthase, H+ transporting, mitochondrial F0 complex, subunit c (subunit 9), isoform 2
558	0.808312	229666	Two hits	4705	NDUFA10|N/A	NADH dehydrogenase (ubiquinone) 1 alpha subcomplex, 10, 42kDa|Transcribed locus
559	0.807336	782669	164162	130271	PLEKHH2	Pleckstrin homology domain containing, family H (with MyTH4 domain) member 2
560	0.806659	809621	470544	9360	PPIG	Peptidyl-prolyl isomerase G (cyclophilin G)
563	0.805394	878545	515517	6141	RPL18	Ribosomal protein L18
567	0.800286	1586697	512431	389537	OR7E38P	Olfactory receptor, family 7, subfamily E, member 38 pseudogene
574	0.79616	140197	103291	51299	NRN1	Neuritin 1
579	0.793477	789011	83347	14	AAMP	Angio-associated, migratory cell protein
582	0.792457	809578	378103	6193	RPS5	Ribosomal protein S5
587	0.790339	379604	514193	10266	RAMP2	Receptor (calcitonin) activity modifying protein 2
594	0.786156	246292	28608	85364	ZCCHC3	Zinc finger, CCHC domain containing 3
595	0.78514	2250374	0	0	N/A	N/A
596	0.784508	897823	527105	9987	HNRPDL	Heterogeneous nuclear ribonucleoprotein D-like
598	0.784028	754093	369840	22795	NID2	Nidogen 2 (osteonidogen)
599	0.782768	839580	298851	55711	MLSTD1	Male sterility domain containing 1
607	0.780993	548957	Two hits	2970	GTF2IP1|GTF2I	General transcription factor II, i, pseudogene 1|General transcription factor II, i
609	0.780415	773571	470996	9330	GTF3C3	General transcription factor IIIC, polypeptide 3, 102kDa
610	0.779254	1474684	516664	1942	EFNA1	Ephrin-A1
614	0.77513	2322396	25010	55916	NXT2	Nuclear transport factor 2-like export factor 2
617	0.771791	1575008	516114	23559	WBP1	WW domain binding protein 1
618	0.770553	1292581	433146	386757	FLJ43855	Similar to sodium- and chloride-dependent creatine transporter
620	0.768284	826099	503001	51111	SUV420H1	Suppressor of variegation 4-20 homolog 1 (Drosophila)
621	0.766081	1638475	58756	8864	PER2	Period homolog 2 (Drosophila)
624	0.765594	141726	409080	0	N/A	Homo sapiens transcribed sequence with moderate similarity to protein ref:NP_071431.1 (H.sapiens) cytokine receptor-like factor 2; cytokine receptor CRL2 precusor [Homo sapiens]
626	0.763756	682555	20573	3480	IGF1R	Insulin-like growth factor 1 receptor
628	0.763497	770794	521482	6461	SHB	SHB (Src homology 2 domain containing) adaptor protein B
629	0.763444	322028	516032	3030	HADHA	Hydroxyacyl-Coenzyme A dehydrogenase/3-ketoacyl-Coenzyme A thiolase/enoyl-Coenzyme A hydratase (trifunctional protein), alpha subunit
632	0.762228	304854	26216	140738	PR1	Transmembrane protein 37
633	0.761689	415437	370292	56647	BCCIP	BRCA2 and CDKN1A interacting protein
635	0.760607	194384	529798	689	BTF3	Basic transcription factor 3
637	0.758097	2009969	128702	23403	FBXO46	F-box protein 46
644	0.755954	1636907	5009	80298	LOC80298	Transcription termination factor-like protein
645	0.755219	811095	203206	57510	XPO5	Exportin 5
647	0.75458	79503	148105	166336	PRICKLE2	Prickle-like 2 (Drosophila)
648	0.754364	1574594	82045	4192	MDK	Midkine (neurite growth-promoting factor 2)
655	0.751671	756657	471400	7701	ZNF142	Zinc finger protein 142 (clone pHZ-49)
657	0.750868	461327	497487	5287	PIK3C2B	Phosphoinositide-3-kinase, class 2, beta polypeptide
660	0.749296	272038	521432	11178	LZTS1	Leucine zipper, putative tumor suppressor 1
662	0.74769	276617	549168	54764	ZRANB1	Zinc finger, RAN-binding domain containing 1
666	0.746685	276091	528087	3707	ITPKB	Inositol 1,4,5-trisphosphate 3-kinase B
667	0.746347	197765	432862	10299	MARCH-VI	Membrane-associated RING-CH protein VI
668	0.745647	298155	445040	34	ACADM	Acyl-Coenzyme A dehydrogenase, C-4 to C-12 straight chain
669	0.744843	810904	97876	83987	CCDC8	Coiled-coil domain containing 8
670	0.744469	782721	522255	80318	GKAP1	G kinase anchoring protein 1
671	0.744082	949934	96996	10949	HNRPA0	Heterogeneous nuclear ribonucleoprotein A0
673	0.743944	242807	268939	9782	MATR3	Matrin 3
676	0.74335	1636108	494261	29968	PSAT1	Phosphoserine aminotransferase 1
678	0.742728	79502	Two hits	8411	EEA1|MAT2A	Early endosome antigen 1, 162kD|Methionine adenosyltransferase II, alpha
682	0.7408	768443	389700	4257	MGST1	Microsomal glutathione S-transferase 1
684	0.739999	785933	15154	8406	SRPX	Sushi-repeat-containing protein, X-linked
687	0.738988	2073932	387915	23507	TA-LRRP	T-cell activation leucine repeat-rich protein
688	0.738864	767193	239631	10466	COG5	Component of oligomeric golgi complex 5
690	0.736715	489485	277704	10525	HYOU1	Hypoxia up-regulated 1
691	0.735875	246722	38449	5270	SERPINE2	Serine (or cysteine) proteinase inhibitor, clade E (nexin, plasminogen activator inhibitor type 1), member 2
694	0.735629	1585327	156527	8313	AXIN2	Axin 2 (conductin, axil)
695	0.735548	854899	298654	1848	DUSP6	Dual specificity phosphatase 6
696	0.73538	2075264	448753	0	N/A	Homo sapiens U93 scaRNA gene, complete sequence
697	0.734571	82225	213424	6422	SFRP1	Secreted frizzled-related protein 1
698	0.734266	252382	0	0	N/A	N/A
700	0.733551	147630	530936	80205	CHD9	Chromodomain helicase DNA binding protein 9
703	0.731561	810124	466831	5050	PAFAH1B3	Platelet-activating factor acetylhydrolase, isoform Ib, gamma subunit 29kDa
704	0.73122	2015354	211225	4857	NOVA1	Neuro-oncological ventral antigen 1
705	0.731045	712454	25362	221079	ARL8	ADP-ribosylation factor-like 8
706	0.73097	2322297	466929	79090	MGC2650	Hypothetical protein MGC2650
711	0.727054	2571195	406683	6209	RPS15	Ribosomal protein S15
712	0.727006	814117	223141	9188	DDX21	DEAD (Asp-Glu-Ala-Asp) box polypeptide 21
713	0.726986	1610469	0	0	N/A	N/A
717	0.725242	2542199	434401	27332	ZNF638	Zinc finger protein 638
719	0.724988	1573087	365286	253725	KIAA0592	KIAA0592 protein
722	0.721684	324386	134587	2770	GNAI1	Guanine nucleotide binding protein (G protein), alpha inhibiting activity polypeptide 1
725	0.721395	454896	368078	10294	DNAJA2	DnaJ (Hsp40) homolog, subfamily A, member 2
726	0.720638	809552	510262	123036	MTAC2D1	Membrane targeting (tandem) C2 domain containing 1
732	0.717446	136449	35125	55701	FLJ10357	Hypothetical protein FLJ10357
735	0.716332	83156	486589	23593	HEBP2	Heme binding protein 2
737	0.715998	814998	0	0	N/A	N/A
739	0.715837	506369	356624	4811	NID	nidogen (enactin)
741	0.715239	291341	277677	4705	NDUFA10	NADH dehydrogenase (ubiquinone) 1 alpha subcomplex, 10, 42kDa
742	0.715087	213136	519162	7832	BTG2	BTG family, member 2
743	0.714825	132395	18192	10250	SRRM1	Serine/arginine repetitive matrix 1
744	0.714551	298268	255935	694	BTG1	B-cell translocation gene 1, anti-proliferative
747	0.713945	299093	158560	6872	TAF1	TAF1 RNA polymerase II, TATA box binding protein (TBP)-associated factor, 250kDa
750	0.711842	788745	158427	10671	DCTN6	Dynactin 6
752	0.71146	273435	194148	7525	YES1	V-yes-1 Yamaguchi sarcoma viral oncogene homolog 1
755	0.710763	378248	445019	7637	ZNF84	Zinc finger protein 84 (HPF2)
756	0.710397	67042	534468	55937	APOM	Apolipoprotein M
757	0.710101	788558	511265	80031	SEMA6D	Sema domain, transmembrane domain (TM), and cytoplasmic domain, (semaphorin) 6D
758	0.709829	725680	473152	7022	TFAP2C	Transcription factor AP-2 gamma (activating enhancer binding protein 2 gamma)
759	0.709555	45578	463978	5608	MAP2K6	Mitogen-activated protein kinase kinase 6
760	0.709486	753430	533526	546	ATRX	Alpha thalassemia/mental retardation syndrome X-linked (RAD54 homolog, S. cerevisiae)
761	0.709158	2171417	462693	7570	ZNF22	Zinc finger protein 22 (KOX 15)
762	0.708912	1468364	440913	10402	ST3GALVI	alpha2,3-sialyltransferase
763	0.708647	239958	488624	9883	POM121	Postmeiotic segregation increased 2-like 2
766	0.70686	795828	192103	54765	TRIM44	Tripartite motif-containing 44
767	0.706312	504111	146339	5520	PPP2R2A	Protein phosphatase 2 (formerly 2A), regulatory subunit B (PR 52), alpha isoform
768	0.706068	193106	429	518	ATP5G3	ATP synthase, H+ transporting, mitochondrial F0 complex, subunit c (subunit 9) isoform 3
769	0.705776	79565	131933	79887	FLJ22662	Hypothetical protein FLJ22662
771	0.705172	344432	81874	4258	MGST2	Microsomal glutathione S-transferase 2
772	0.703746	1470333	479602	323	APBB2	Amyloid beta (A4) precursor protein-binding, family B, member 2 (Fe65-like)
773	0.702845	729975	500842	10724	MGEA5	Meningioma expressed antigen 5 (hyaluronidase)
776	0.70185	296198	130188	1130	CHS1	Chediak-Higashi syndrome 1
785	0.700227	2091389	172562	1630	DCC	Deleted in colorectal carcinoma
786	0.699943	726684	467807	9741	LAPTM4A	Lysosomal-associated protein transmembrane 4 alpha
791	0.697613	279670	36958	8412	BCAR3	Breast cancer anti-estrogen resistance 3
794	0.696563	740907	73722	328	APEX1	APEX nuclease (multifunctional DNA repair enzyme) 1
795	0.696342	741879	284284	126792	B3GALT6	UDP-Gal:betaGal beta 1,3-galactosyltransferase polypeptide 6
798	0.695568	1573251	509916	79697	C14orf169	Chromosome 14 open reading frame 169
801	0.694836	32096	Two hits	57223	KIAA1387|N/A	KIAA1387 protein|Transcribed locus, weakly similar to NP_055301.1 neuronal thread protein AD7c-NTP [Homo sapiens]
807	0.693006	897774	28914	353	APRT	Adenine phosphoribosyltransferase
808	0.69299	1588306	410406	56916	SMARCAD1	SWI/SNF-related, matrix-associated actin-dependent regulator of chromatin, subfamily a, containing DEAD/H box 1
809	0.692965	2276858	534328	4110	MAGEA11	Melanoma antigen, family A, 11
812	0.692593	2565511	291623	9344	TAOK2	TAO kinase 2
815	0.692353	1034465	27189	140700	SAMD10	Sterile alpha motif domain containing 10
818	0.691056	306444	112444	6882	TAF11	TAF11 RNA polymerase II, TATA box binding protein (TBP)-associated factor, 28kDa
821	0.689945	327304	492236	50717	WDR42A	WD repeat domain 42A
822	0.689625	853151	397609	6217	RPS16	Ribosomal protein S16
823	0.689574	281483	516107	200424	MGC22014	Hypothetical protein MGC22014
824	0.68943	429799	104980	55526	DHTKD1	Dehydrogenase E1 and transketolase domain containing 1
827	0.689039	282779	266175	55824	PAG	Phosphoprotein associated with glycosphingolipid-enriched microdomains
828	0.685468	1635372	435759	51078	THAP4	THAP domain containing 4
829	0.685018	77911	390738	55638	FLJ20366	Hypothetical protein FLJ20366
830	0.684779	773233	517172	11083	DATF1	Death associated transcription factor 1
831	0.684463	1574661	177576	493753	MGC52110	Hypothetical protein MGC52110
834	0.682491	150041	173939	200576	PIP5K3	Phosphatidylinositol-3-phosphate/phosphatidylinositol 5-kinase, type III
835	0.681869	51448	460	467	ATF3	Activating transcription factor 3
840	0.680318	282907	549061	6263	RYR3	Ryanodine receptor 3
844	0.678928	436531	0	0	N/A	N/A
845	0.67782	2329679	118555	25794	FSCN2	Fascin homolog 2, actin-bundling protein, retinal (Strongylocentrotus purpuratus)
846	0.677669	795529	518417	10228	STX6	Syntaxin 6
849	0.676142	785845	75133	7019	TFAM	Transcription factor A, mitochondrial
854	0.674979	137356	226016	81698	C15orf5	Chromosome 15 open reading frame 5
856	0.67401	815040	9534	23478	SPC18	Signal peptidase complex (18kD)
862	0.672975	786603	433879	246721	POLR2J2	DNA directed RNA polymerase II polypeptide J-related gene
864	0.670531	212165	432121	7001	PRDX2	Peroxiredoxin 2
867	0.669843	2107562	820	3223	HOXC6	Homeo box C6
872	0.668981	773183	532755	29105	GTL3	Likely ortholog of mouse gene trap locus 3
877	0.666978	855422	134296	10395	DLC1	Deleted in liver cancer 1
879	0.66665	47306	155342	5580	PRKCD	Protein kinase C, delta
882	0.66645	1860578	143728	8976	WASL	Wiskott-Aldrich syndrome-like
885	0.665565	491184	408456	5802	PTPRS	Protein tyrosine phosphatase, receptor type, S
887	0.664782	1870512	0	0	N/A	N/A
888	0.664148	859422	466148	2063	NR2F6	Nuclear receptor subfamily 2, group F, member 6
891	0.66393	783645	531106	58517	RBM25	RNA binding motif protein 25
893	0.663538	1519143	431107	59342	RISC	likely homolog of rat and mouse retinoid-inducible serine carboxypeptidase
894	0.663307	40672	437831	93487	C14orf32	Chromosome 14 open reading frame 32
897	0.66235	71672	39925	2108	ETFA	Electron-transfer-flavoprotein, alpha polypeptide (glutaric aciduria II)
901	0.660511	878111	474833	1454	CSNK1E	Casein kinase 1, epsilon
904	0.659157	840944	326035	1958	EGR1	Early growth response 1
905	0.658894	490360	500419	54537	FAM35A	Family with sequence similarity 35, member A
910	0.656513	1391682	77313	8558	CDK10	Cyclin-dependent kinase (CDC2-like) 10
915	0.654538	1914520	0	0	N/A	N/A
916	0.654471	2326168	118725	22928	SEPHS2	Selenophosphate synthetase 2
917	0.653904	701711	436350	55900	ZNF302	zinc finger protein 302
919	0.653518	377253	461113	84916	CIRH1A	Cirrhosis, autosomal recessive 1A (cirhin)
925	0.651682	753248	436590	23500	DAAM2	Dishevelled associated activator of morphogenesis 2
926	0.650686	436861	133968	27315	FRAG1	FGF receptor activating protein 1
928	0.650431	325015	196129	79161	C7orf23	Chromosome 7 open reading frame 23
929	0.650317	136260	89576	83943	IMMP2L	IMP2 inner mitochondrial membrane protease-like (S. cerevisiae)
931	0.650176	250519	533245	9879	DDX46	DEAD (Asp-Glu-Ala-Asp) box polypeptide 46
933	0.649721	160609	150725	54756	IL17RD	Interleukin 17 receptor D
934	0.649719	243580	546244	1106	CHD2	Chromodomain helicase DNA binding protein 2
935	0.649676	245444	458973	79776	ZFHX4	Zinc finger homeodomain 4
938	0.648187	244962	501713	0	N/A	Homo sapiens transcribed sequences
940	0.647894	810026	321391	84337	MGC4549	Hypothetical protein MGC4549
941	0.647711	855620	505735	4666	NACA	Nascent-polypeptide-associated complex alpha polypeptide
944	0.645851	108208	0	0	N/A	N/A
948	0.644766	767438	Two hits	92454	MGC20460|NEURL	Hypothetical protein MGC20460|Neuralized-like (Drosophila)
949	0.64472	785760	Two hits	51162	EGFL7|NDUFS5	EGF-like-domain, multiple 7|NADH dehydrogenase (ubiquinone) Fe-S protein 5, 15kDa (NADH-coenzyme Q reductase)
951	0.643994	823886	16355	4628	MYH10	Myosin, heavy polypeptide 10, non-muscle
952	0.643438	843144	462086	84268	RIP	RPA interacting protein
964	0.637866	868630	507916	8848	TGFB1I4	Transforming growth factor beta 1 induced transcript 4
966	0.637704	782246	373793	55114	ARHGAP17	Rho GTPase activating protein 17
968	0.636867	897667	152292	6594	SMARCA1	SWI/SNF related, matrix associated, actin dependent regulator of chromatin, subfamily a, member 1
969	0.636476	745496	471933	2280	FKBP1A	FK506 binding protein 1A, 12kDa
974	0.634929	46694	133421	3977	LIFR	Leukemia inhibitory factor receptor
976	0.634079	795582	172755	51660	BRP44L	Brain protein 44-like
978	0.633794	1584426	30141	54893	FLJ20313	Hypothetical protein FLJ20313
979	0.63367	278888	0	0	N/A	N/A
988	0.630601	242823	451351	146517	LOC146517	Hypothetical protein LOC146517
989	0.630128	810316	250616	3419	IDH3A	Isocitrate dehydrogenase 3 (NAD+) alpha
993	0.627608	1635418	190983	84899	FLJ14624	Hypothetical protein FLJ14624
994	0.627513	306540	523221	84445	LZTS2	Leucine zipper, putative tumor suppressor 2
996	0.627236	502664	35861	25907	RIS1	Ras-induced senescence 1
997	0.627184	199334	509923	91748	C14orf43	Chromosome 14 open reading frame 43
999	0.627037	730633	534387	51747	CROP	Cisplatin resistance-associated overexpressed protein
Genes Downregulated in Myxoid/Round-cell Liposarcoma
10	2.68129	450060	154224	3078	CFHL1	Complement factor H-related 1
13	2.28274	324785	519568	8974	P4HA2	Procollagen-proline, 2-oxoglutarate 4-dioxygenase (proline 4-hydroxylase), alpha polypeptide II
15	2.16212	530035	516505	6284	S100A13	S100 calcium binding protein A13
16	2.14246	814381	75189	1611	DAP	Death-associated protein
20	1.99034	1499940	194301	4130	MAP1A	Microtubule-associated protein 1A
21	1.97642	878578	513490	226	ALDOA	Aldolase A, fructose-bisphosphate
22	1.96986	753285	477892	2992	GYG	Glycogenin
23	1.92228	198093	429180	8894	EIF2S2	Eukaryotic translation initiation factor 2, subunit 2 beta, 38kDa
25	1.91903	1034727	368605	26064	RAI14	retinoic acid induced 14
26	1.84627	292933	436912	3833	KIFC1	Kinesin family member C1
29	1.79998	843098	201641	10409	BASP1	Brain abundant, membrane attached signal protein 1
30	1.79373	774751	1565	4734	NEDD4	Neural precursor cell expressed, developmentally down-regulated 4
31	1.78979	2461050	445351	3956	LGALS1	Lectin, galactoside-binding, soluble, 1 (galectin 1)
32	1.78368	950690	85137	890	CCNA2	Cyclin A2
34	1.74882	212640	3109	393	ARHGAP4	Rho GTPase activating protein 4
36	1.73021	325513	0	0	N/A	N/A
37	1.72226	307069	0	0	N/A	N/A
46	1.64839	469969	436873	3685	ITGAV	Integrin, alpha V (vitronectin receptor, alpha polypeptide, antigen CD51)
49	1.61592	416833	7557	2289	FKBP5	FK506 binding protein 5
53	1.6039	83549	524224	715	C1R	Complement component 1, r subcomponent
54	1.60169	1471841	371889	476	ATP1A1	ATPase, Na+/K+ transporting, alpha 1 polypeptide
58	1.56741	502690	518244	6184	RPN1	Ribophorin I
59	1.56575	612274	75318	7277	TUBA1	Tubulin, alpha 1 (testis specific)
63	1.54685	2018337	282997	2630	GBAP	Glucosidase, beta; acid, pseudogene
65	1.54033	2418870	11417	10567	RABAC1	Rab acceptor 1 (prenylated)
66	1.5297	812127	520708	1687	DFNA5	Deafness, autosomal dominant 5
68	1.51298	789147	511915	2026	ENO2	Enolase 2 (gamma, neuronal)
71	1.50034	785707	459362	9055	PRC1	Protein regulator of cytokinesis 1
78	1.46299	2572290	529892	8878	SQSTM1	Sequestosome 1
79	1.45788	48614	271940	2000	ELF4	E74-like factor 4 (ets domain transcription factor)
83	1.44286	1476181	122511	1068	CETN1	Centrin, EF-hand protein, 1
89	1.42252	781089	350966	9232	PTTG1	Pituitary tumor-transforming 1
97	1.40759	787861	173135	8445	DYRK2	Dual-specificity tyrosine-(Y)-phosphorylation regulated kinase 2
100	1.39441	882510	159557	3838	KPNA2	Karyopherin alpha 2 (RAG cohort 1, importin alpha 1)
101	1.39057	713145	502328	960	CD44	CD44 antigen (homing function and Indian blood group system)
104	1.38704	878259	180909	5052	PRDX1	Peroxiredoxin 1
106	1.38372	453005	245540	10124	ARL4A	ADP-ribosylation factor-like 4A
108	1.37716	856289	194698	9133	CCNB2	Cyclin B2
109	1.37629	67187	276905	84930	MASTL	Microtubule associated serine/threonine kinase-like
110	1.37618	810504	77422	5355	PLP2	Proteolipid protein 2 (colonic epithelium-enriched)
112	1.37003	753320	106650	54968	FLJ20533	Hypothetical protein FLJ20533
113	1.36766	795936	75066	7247	TSN	Translin
121	1.34806	448386	428027	5090	PBX3	Pre-B-cell leukemia transcription factor 3
123	1.34559	705064	104019	10460	TACC3	Transforming, acidic coiled-coil containing protein 3
124	1.34353	240992	192221	22936	ELL2	Elongation factor, RNA polymerase II, 2
128	1.33348	151850	24678	81537	SGPP1	Sphingosine-1-phosphate phosphatase 1
133	1.32101	1499828	69747	2523	FUT1	Fucosyltransferase 1 (galactoside 2-alpha-L-fucosyltransferase)
134	1.32082	486304	167371	9462	RASAL2	RAS protein activator like 2
135	1.32046	80643	482730	10085	EDIL3	EGF-like repeats and discoidin I-like domains 3
137	1.31165	472186	287714	10981	RAB32	RAB32, member RAS oncogene family
140	1.30619	194161	Two hits	81	ACTN4|CAPN12	Actinin, alpha 4|Calpain 12
142	1.30261	428163	302257	285195	SLC9A9	Solute carrier family 9 (sodium/hydrogen exchanger), isoform 9
143	1.30252	856454	502769	6520	SLC3A2	Solute carrier family 3 (activators of dibasic and neutral amino acid transport), member 2
145	1.29809	2062453	460124	26147	PHF19	PHD finger protein 19
148	1.29565	754378	146688	9536	PTGES	Prostaglandin E synthase
152	1.28541	810612	417004	6282	S100A11	S100 calcium binding protein A11 (calgizzarin)
154	1.28253	725454	83758	1164	CKS2	CDC28 protein kinase regulatory subunit 2
155	1.28152	772938	55967	6474	SHOX2	Short stature homeobox 2
156	1.27738	1593261	0	0	N/A	N/A
157	1.27581	825470	156346	7153	TOP2A	Topoisomerase (DNA) II alpha 170kDa
162	1.25846	810725	7476	533	ATP6V0B	ATPase, H+ transporting, lysosomal 21kDa, V0 subunit c''
163	1.25845	2558393	208846	26037	SIPA1L1	Signal-induced proliferation-associated 1 like 1
166	1.25176	784028	295953	493856	LOC493856	Similar to RIKEN cDNA 1500009M05 gene
169	1.24433	2315147	119192	3015	H2AFZ	H2A histone family, member Z
170	1.23517	2580289	520640	60	ACTB	Actin, beta
172	1.23336	810039	82890	1603	DAD1	Defender against cell death 1
174	1.23125	290119	460208	399665	MGC50853	Early estrogen-induced gene 1 protein
175	1.22842	2441080	1239	290	ANPEP	Alanyl (membrane) aminopeptidase (aminopeptidase N, aminopeptidase M, microsomal aminopeptidase, CD13, p150)
177	1.22542	825076	Two hits	55274	PHF10|ATP6AP2	PHD finger protein 10|ATPase, H+ transporting, lysosomal accessory protein 2
178	1.22282	810448	525339	30001	ERO1L	ERO1-like (S. cerevisiae)
183	1.21797	843049	460184	4173	MCM4	MCM4 minichromosome maintenance deficient 4 (S. cerevisiae)
184	1.2126	731240	434255	23362	PSD3	Pleckstrin and Sec7 domain containing 3
192	1.19573	769565	525527	11079	RER1	RER1 retention in endoplasmic reticulum 1 homolog (S. cerevisiae)
193	1.19081	713886	169718	1265	CNN2	Calponin 2
194	1.18978	595148	26612	283209	PGM2L1	Phosphoglucomutase 2-like 1
197	1.1875	309893	524430	3164	NR4A1	Nuclear receptor subfamily 4, group A, member 1
198	1.18638	949939	78771	5230	PGK1	Phosphoglycerate kinase 1
199	1.18425	204257	2442	8754	ADAM9	A disintegrin and metalloproteinase domain 9 (meltrin gamma)
202	1.17635	1435862	495605	4267	CD99	CD99 antigen
204	1.1755	795439	437023	23636	NUP62	nucleoporin 62kDa
205	1.17103	741139	472877	2139	EYA2	Eyes absent homolog 2 (Drosophila)
206	1.16872	824602	380250	3428	IFI16	Interferon, gamma-inducible protein 16
207	1.16758	1555924	128856	51435	SCARA3	Scavenger receptor class A, member 3
208	1.16704	191664	371147	7058	THBS2	Thrombospondin 2
212	1.16147	1734754	46458	10536	LEPREL2	Leprecan-like 2
213	1.16022	565235	529887	6611	SMS	Spermine synthase
215	1.15727	898286	334562	983	CDC2	Cell division cycle 2, G1 to S and G2 to M
216	1.15702	725877	Two hits	1191	CLU|SLC6A8	Clusterin (complement lysis inhibitor, SP-40,40, sulfated glycoprotein 2, testosterone-repressed prostate message 2, apolipoprotein J)|Solute carrier family 6 (neurotransmitter transporter, creatine), member 8
218	1.15473	344272	9999	2014	EMP3	Epithelial membrane protein 3
219	1.15434	362748	118554	51110	LACTB2	Lactamase, beta 2
221	1.14906	504678	269909	171546	C14orf147	Chromosome 14 open reading frame 147
222	1.14852	756502	534331	4521	NUDT1	Nudix (nucleoside diphosphate linked moiety X)-type motif 1
224	1.14425	506548	501200	6001	RGS10	Regulator of G-protein signalling 10
226	1.1422	2347589	168586	3196	TLX2	T-cell leukemia, homeobox 2
227	1.14092	2018131	505469	29127	RACGAP1	Rac GTPase activating protein 1
228	1.13973	1703455	126667	1902	EDG2	Endothelial differentiation, lysophosphatidic acid G-protein-coupled receptor, 2
235	1.12385	296476	533055	8850	PCAF	P300/CBP-associated factor
236	1.12316	33386	Two hits	55074	OXR1|TAGLN2	Oxidation resistance 1|Transgelin 2
237	1.12247	176606	505326	4753	NELL2	NEL-like 2 (chicken)
240	1.11524	810558	211594	5704	PSMC4	Proteasome (prosome, macropain) 26S subunit, ATPase, 4
243	1.11251	781047	469649	699	BUB1	BUB1 budding uninhibited by benzimidazoles 1 homolog (yeast)
245	1.10985	2321104	58414	2318	FLNC	Filamin C, gamma (actin binding protein 280)
246	1.10915	85840	503911	4837	NNMT	Nicotinamide N-methyltransferase
247	1.10791	449112	530199	157567	LOC157567	Hypothetical protein LOC157567
248	1.10632	700527	28988	2745	GLRX	Glutaredoxin (thioltransferase)
250	1.10573	271952	111554	10123	ARL7	ADP-ribosylation factor-like 7
251	1.10371	1573007	368935	125206	SLC5A10	Solute carrier family 5 (sodium/glucose cotransporter), member 10
253	1.09948	756769	75238	8208	CHAF1B	Chromatin assembly factor 1, subunit B (p60)
254	1.09513	291057	525324	1031	CDKN2C	Cyclin-dependent kinase inhibitor 2C (p18, inhibits CDK4)
256	1.09185	2549794	370581	10487	CAP1	CAP, adenylate cyclase-associated protein 1 (yeast)
263	1.08401	51239	512607	51573	MIR16	Membrane interacting protein of RGS16
264	1.08279	453107	474217	8318	CDC45L	CDC45 cell division cycle 45-like (S. cerevisiae)
267	1.07914	1470659	130849	84342	COG8	Component of oligomeric golgi complex 8
269	1.07594	842860	418291	3588	IL10RB	Interleukin 10 receptor, beta
270	1.07326	714437	474935	10509	SEMA4B	Sema domain, immunoglobulin domain (Ig), transmembrane domain (TM) and short cytoplasmic domain, (semaphorin) 4B
271	1.07238	136303	459630	57799	RAB40C	RAB40C, member RAS oncogene family
273	1.07175	810734	523829	57804	POLD4	Polymerase (DNA-directed), delta 4
275	1.06939	417905	530272	91283	MGC17337	Similar to RIKEN cDNA 5730528L13 gene
278	1.06551	782719	525238	55017	C14orf119	Chromosome 14 open reading frame 119
279	1.0634	624627	226390	6241	RRM2	Ribonucleotide reductase M2 polypeptide
280	1.06307	222025	352341	6782	STCH	Stress 70 protein chaperone, microsome-associated, 60kDa
283	1.06086	1610448	406532	6185	RPN2	ribophorin II
286	1.06041	814271	405692	51019	CGI-116	CGI-116 protein
288	1.05848	645565	445098	55635	DEPDC1	DEP domain containing 1
290	1.05731	2043167	523309	9531	BAG3	BCL2-associated athanogene 3
291	1.05471	416075	549070	6941	TCF19	Transcription factor 19 (SC1)
292	1.05389	645956	411925	55151	C9orf87	Transmembrane protein 38B
295	1.05254	742798	69360	11004	KIF2C	Kinesin family member 2C
296	1.05202	841059	516155	822	CAPG	Capping protein (actin filament), gelsolin-like
298	1.0513	773649	249600	22839	DLGAP4	Discs, large (Drosophila) homolog-associated protein 4
302	1.04715	815794	128686	4925	NUCB2	Nucleobindin 2
303	1.04672	868484	464779	4864	NPC1	Niemann-Pick disease, type C1
304	1.04481	118629	Two hits	3851	KRT4|NNMT	Keratin 4|Nicotinamide N-methyltransferase
306	1.04175	501989	122116	860	RUNX2	Runt-related transcription factor 2
307	1.0405	897531	Two hits	2335	FN1|MCAM	Fibronectin 1|Melanoma cell adhesion molecule
311	1.03661	858167	268785	2182	ACSL4	Acyl-CoA synthetase long-chain family member 4
314	1.03452	85634	458355	716	C1S	Complement component 1, s subcomponent
315	1.03421	531319	442658	9212	AURKB	Aurora kinase B
316	1.03412	784140	144447	55717	WDR11	WD repeat domain 11
321	1.03117	2578221	356190	7314	UBB	Ubiquitin B
322	1.03033	760224	98493	7515	XRCC1	X-ray repair complementing defective repair in Chinese hamster cells 1
324	1.02634	809682	414099	10695	TNRC5	Trinucleotide repeat containing 5
325	1.02611	342349	404183	9020	MAP3K14	Mitogen-activated protein kinase kinase kinase 14
326	1.02328	76362	372331	6709	SPTAN1	Spectrin, alpha, non-erythrocytic 1 (alpha-fodrin)
328	1.01998	45544	517168	8407	TAGLN2	Transgelin 2
329	1.01895	1470060	524395	7846	TUBA3	Tubulin, alpha 3
330	1.01801	129865	250822	6790	STK6	Serine/threonine kinase 6
331	1.01788	281898	405925	84722	DDA3	Differential display and activated by p53
332	1.01558	126858	496383	6646	SOAT1	Sterol O-acyltransferase (acyl-Coenzyme A: cholesterol acyltransferase) 1
333	1.0134	392678	517145	2023	ENO1	Enolase 1, (alpha)
336	1.01054	951233	82793	5691	PSMB3	Proteasome (prosome, macropain) subunit, beta type, 3
338	1.00748	252515	470126	8942	KYNU	Kynureninase (L-kynurenine hydrolase)
339	1.00428	451351	465305	55092	FLJ10199	Hypothetical protein FLJ10199
340	1.0026	593185	508423	10257	ABCC4	ATP-binding cassette, sub-family C (CFTR/MRP), member 4
342	0.998889	882459	110364	5480	PPIC	Peptidylprolyl isomerase C (cyclophilin C)
343	0.998727	2568378	54277	9130	FAM50A	Family with sequence similarity 50, member A
344	0.99815	2107092	94695	83982	FAM14A	Family with sequence similarity 14, member A
345	0.998057	770462	78068	8532	CPZ	Carboxypeptidase Z
347	0.995623	133273	372031	5376	PMP22	Peripheral myelin protein 22
349	0.993853	796408	514505	23210	PTDSR	Phosphatidylserine receptor
350	0.993734	324205	520898	1508	CTSB	Cathepsin B
351	0.993567	2430220	81256	6275	S100A4	S100 calcium binding protein A4 (calcium protein, calvasculin, metastasin, murine placental homolog)
353	0.991849	1540227	244580	22974	TPX2	TPX2, microtubule-associated protein homolog (Xenopus laevis)
355	0.988686	292996	226755	7533	YWHAH	Chromosome 22 open reading frame 24
356	0.98832	50615	80288	3305	HSPA1L	Heat shock 70kDa protein 1-like
358	0.986882	773724	86131	8772	FADD	Fas (TNFRSF6)-associated via death domain
359	0.986683	810017	466871	5329	PLAUR	Plasminogen activator, urokinase receptor
362	0.983867	291162	477898	84343	HPS3	Hermansky-Pudlak syndrome 3
365	0.980626	128126	527653	1604	DAF	Decay accelerating factor for complement (CD55, Cromer blood group system)
368	0.975377	2390143	122908	81620	CDT1	DNA replication factor
370	0.973412	212496	432822	4124	MAN2A1	Mannosidase, alpha, class 2A, member 1
371	0.972128	826173	494691	5216	PFN1	Profilin 1
372	0.972056	868368	522584	7114	TMSB4X	Thymosin, beta 4, X-linked
373	0.971795	469686	491234	6016	RIT1	Ras-like without CAAX 1
374	0.970257	744047	329989	5347	PLK1	Polo-like kinase 1 (Drosophila)
375	0.969377	346117	386567	2634	GBP2	Guanylate binding protein 2, interferon-inducible
376	0.966767	2517344	495960	10159	ATP6AP2	ATPase, H+ transporting, lysosomal accessory protein 2
377	0.965404	204214	405958	990	CDC6	CDC6 cell division cycle 6 homolog (S. cerevisiae)
378	0.964008	49273	415702	10999	SLC27A4	Solute carrier family 27 (fatty acid transporter), member 4
380	0.962312	111204	133331	114987	WDR31	WD repeat domain 31
384	0.958347	1035796	339665	389835	MGC57827	Similar to RIKEN cDNA 2700049P18 gene
386	0.954697	714196	128548	9948	WDR1	WD repeat domain 1
388	0.953176	2551144	190086	10627	MRCL3	Myosin regulatory light chain MRCL3
389	0.952642	346696	94865	7004	TEAD4	TEA domain family member 4
390	0.952453	825284	13662	79073	MGC5508	Hypothetical protein MGC5508
391	0.950441	590150	418241	4502	MT2A	Metallothionein 2A
395	0.944504	868575	522074	1831	DSIPI	Delta sleep inducing peptide, immunoreactor
396	0.941895	80708	474213	7353	UFD1L	Ubiquitin fusion degradation 1-like
398	0.940605	248531	Two hits	0	N/A|GMPS	Transcribed locus, strongly similar to NP_003866.1 guanine monphosphate synthetase [Homo sapiens]|Guanine monphosphate synthetase
400	0.939049	897159	21811	55702	FLJ10374	Hypothetical protein FLJ10374
405	0.933755	2543539	279766	24137	KIF4A	Kinesin family member 4A
409	0.929786	769921	93002	11065	UBE2C	Ubiquitin-conjugating enzyme E2C
410	0.926714	877632	179986	10211	FLOT1	Flotillin 1
412	0.925959	122077	93832	54499	LOC54499	Putative membrane protein
413	0.92472	840697	103934	11328	FKBP9	FK506 binding protein 9, 63 kDa
414	0.924218	284263	121333	4336	MOBP	Myelin-associated oligodendrocyte basic protein
416	0.921145	51460	22587	117178	SSX2IP	Synovial sarcoma, X breakpoint 2 interacting protein
417	0.920975	366971	0	0	N/A	N/A
418	0.919349	502142	413835	8819	SAP30	Sin3-associated polypeptide, 30kDa
419	0.918606	855707	525657	387882	LOC387882	LOC387882 hypothetical protein
424	0.912531	842928	279929	54732	HSGP25L2G	Transmembrane emp24 protein transport domain containing 9
425	0.908994	809992	Two hits	56776	FMN2|PSMD2	Formin 2|Proteasome (prosome, macropain) 26S subunit, non-ATPase, 2
426	0.908313	713653	513070	23184	MESDC2	Mesoderm development candidate 2
427	0.908238	586971	0	0	N/A	N/A
436	0.902732	853367	283416	5396	PRRX1	Paired related homeobox 1
437	0.901531	1606557	443687	2274	FHL2	Four and a half LIM domains 2
439	0.900089	2321462	154149	27301	APEX2	APEX nuclease (apurinic/apyrimidinic endonuclease) 2
440	0.898727	502367	24601	2192	FBLN1	Fibulin 1
444	0.89249	724960	301696	80256	KIAA1539	KIAA1539
445	0.892054	135083	308709	2923	GRP58	Glucose regulated protein, 58kDa
447	0.890494	461933	511093	51203	NUSAP1	Nucleolar and spindle associated protein 1
448	0.888445	814615	469030	10797	MTHFD2	Methylenetetrahydrofolate dehydrogenase (NADP+ dependent) 2, methenyltetrahydrofolate cyclohydrolase
450	0.888169	1606315	467288	3903	LAIR1	Leukocyte-associated Ig-like receptor 1
451	0.888042	840940	387804	26986	PABPC1	Poly(A) binding protein, cytoplasmic 1
452	0.887995	810986	82887	6992	PPP1R11	Protein phosphatase 1, regulatory (inhibitor) subunit 11
453	0.885729	2106888	298885	23597	ACATE2	Likely ortholog of mouse acyl-Coenzyme A thioesterase 2, mitochondrial
454	0.885173	345858	425144	10903	CRA	Cisplatin resistance associated
455	0.884927	131012	502116	89797	NAV2	Neuron navigator 2
457	0.882811	1568391	496622	5358	PLS3	Plastin 3 (T isoform)
458	0.882187	840803	484188	8992	ATP6V0E	ATPase, H+ transporting, lysosomal 9kDa, V0 subunit e
459	0.881705	740788	Two hits	138428	C9orf115|ASNA1	Chromosome 9 open reading frame 115|ArsA arsenite transporter, ATP-binding, homolog 1 (bacterial)
460	0.880856	1662163	0	0	N/A	N/A
462	0.878578	490368	34341	965	CD58	CD58 antigen, (lymphocyte function-associated antigen 3)
465	0.876092	2578251	326387	9643	MORF4L2	Mortality factor 4 like 2
468	0.872881	825606	8878	3832	KIF11	Kinesin family member 11
469	0.872005	36493	75372	4668	NAGA	N-acetylgalactosaminidase, alpha-
471	0.870596	153473	181272	5311	PKD2	Polycystic kidney disease 2 (autosomal dominant)
472	0.870261	951142	409065	2237	FEN1	Flap structure-specific endonuclease 1
474	0.867755	74738	495240	89891	WDR34	WD repeat domain 34
475	0.866888	1868590	117532	2585	GALK2	Galactokinase 2
476	0.866762	810567	516790	9181	ARHGEF2	Rho/rac guanine nucleotide exchange factor (GEF) 2
477	0.866396	346861	496969	80896	NPL	N-acetylneuraminate pyruvate lyase (dihydrodipicolinate synthase)
479	0.865513	767798	125213	475	ATOX1	ATX1 antioxidant protein 1 homolog (yeast)
481	0.8647	770845	355264	1534	CYB561	Cytochrome b-561
486	0.860605	769944	277026	84904	C9orf100	Chromosome 9 open reading frame 100
487	0.860507	884655	404321	2617	GARS	Glycyl-tRNA synthetase
490	0.859737	824527	376933	2987	GUK1	Guanylate kinase 1
491	0.858955	811627	469690	84910	FLJ14681	Hypothetical protein FLJ14681
493	0.852505	204541	12056	432	ASGR1	Asialoglycoprotein receptor 1
495	0.847812	3457809	204044	8792	TNFRSF11A	Tumor necrosis factor receptor superfamily, member 11a, activator of NFKB
496	0.847508	295473	108112	54107	POLE3	Polymerase (DNA directed), epsilon 3 (p17 subunit)
498	0.846098	471799	126137	11332	BACH	Brain acyl-CoA hydrolase
500	0.844998	1573311	458276	4794	NFKBIE	Nuclear factor of kappa light polypeptide gene enhancer in B-cells inhibitor, epsilon
505	0.838316	301122	81071	1893	ECM1	Extracellular matrix protein 1
506	0.838123	256820	203717	2335	FN1	Fibronectin 1
507	0.837889	757489	Two hits	400043	N/A|TUBA2	Hypothetical gene supported by BC009385|Tubulin, alpha 2
511	0.834449	23185	143250	3371	TNC	Tenascin C (hexabrachion)
512	0.834306	451907	42650	11130	ZWINT	ZW10 interactor
513	0.832104	810446	528659	57648	KIAA1522	KIAA1522 protein
515	0.829656	2028722	136348	10631	POSTN	Periostin, osteoblast specific factor
517	0.828849	745136	356226	134121	LOC134121	Hypothetical protein LOC134121
520	0.827621	811020	187646	157378	LOC157378	Hypothetical protein BC017881
521	0.827586	343990	37482	51226	COPZ2	Coatomer protein complex, subunit zeta 2
522	0.827409	841282	105700	6424	SFRP4	Secreted frizzled-related protein 4
525	0.826501	295986	522636	10682	EBP	Emopamil binding protein (sterol isomerase)
526	0.825278	80764	11156	51255	LOC51255	Hypothetical protein LOC51255
527	0.82475	2542582	151220	23022	KIAA0992	Palladin
528	0.824663	1901749	268326	29121	OCIL	Lectin-like NK cell receptor
529	0.824001	2012412	355867	4141	MARS	Methionine-tRNA synthetase
530	0.82342	2267932	130904	23548	OSRF	Osmosis responsive factor
531	0.823414	84371	188464	23324	MAN2B2	Mannosidase, alpha, class 2B, member 2
534	0.822429	359835	28491	6303	SAT	Spermidine/spermine N1-acetyltransferase
535	0.822295	813823	406475	4060	LUM	Lumican
536	0.822179	130204	Two hits	4173	MCM4|N/A	MCM4 minichromosome maintenance deficient 4 (S. cerevisiae)|Transcribed locus, weakly similar to NP_055301.1 neuronal thread protein AD7c-NTP [Homo sapiens]
538	0.819848	768260	96055	1869	E2F1	E2F transcription factor 1
539	0.819342	796152	434914	122786	C14orf31	Chromosome 14 open reading frame 31
545	0.816842	756708	10082	3783	KCNN4	Potassium intermediate/small conductance calcium-activated channel, subfamily N, member 4
546	0.81682	247783	108002	9342	SNAP29	Synaptosomal-associated protein, 29kDa
548	0.814247	118478	368131	7982	ST7	Suppression of tumorigenicity 7
551	0.811563	358456	488282	23480	SEC61G	Sec61 gamma subunit
553	0.809721	739109	119591	1175	AP2S1	Adaptor-related protein complex 2, sigma 1 subunit
555	0.808909	796694	514527	332	BIRC5	Baculoviral IAP repeat-containing 5 (survivin)
556	0.808888	80910	515494	6510	SLC1A5	Solute carrier family 1 (neutral amino acid transporter), member 5
561	0.806377	236263	522639	6839	SUV39H1	Suppressor of variegation 3-9 homolog 1 (Drosophila)
562	0.805529	51032	399980	285550	LOC285550	Hypothetical protein LOC285550
564	0.804956	238886	109051	83442	SH3BGRL3	SH3 domain binding glutamic acid-rich protein like 3
565	0.801731	284247	140452	10226	M6PRBP1	Mannose-6-phosphate receptor binding protein 1
566	0.800711	361922	132642	10269	ZMPSTE24	Zinc metallopeptidase (STE24 homolog, yeast)
568	0.799687	754157	85603	84668	DRCTNNB1A	Down-regulated by Ctnnb1, a
569	0.799353	839991	489142	1278	COL1A2	Collagen, type I, alpha 2
570	0.797723	814701	533185	4085	MAD2L1	MAD2 mitotic arrest deficient-like 1 (yeast)
571	0.797589	202535	Two hits	4495	MT1G|H19	Metallothionein 1G|H19, imprinted maternally expressed untranslated mRNA
572	0.797567	471266	410965	85359	DGCR6L	DiGeorge syndrome critical region gene 6-like
573	0.796464	795353	518346	6747	SSR3	Signal sequence receptor, gamma (translocon-associated protein gamma)
575	0.795808	49553	183153	379	ARF4L	ADP-ribosylation factor 4-like
576	0.795599	1492104	433615	10383	TUBB2	Tubulin, beta, 2
577	0.793931	149547	270543	59345	GNB4	Guanine nucleotide binding protein (G protein), beta polypeptide 4
578	0.793896	812244	15159	51192	CKLF	Chemokine-like factor
580	0.793038	1540436	298651	5873	RAB27A	RAB27A, member RAS oncogene family
581	0.792747	842785	533136	4043	LRPAP1	Low density lipoprotein receptor-related protein associated protein 1
583	0.79187	308484	Two hits	493856	LOC493856|UBE2D3	Similar to RIKEN cDNA 1500009M05 gene|Ubiquitin-conjugating enzyme E2D 3 (UBC4/5 homolog, yeast)
584	0.79128	1291971	0	0	N/A	N/A
585	0.791197	745289	20142	84520	C14orf142	Chromosome 14 open reading frame 142
586	0.791076	66767	534477	59286	UBL5	Ubiquitin-like 5
588	0.789168	200814	307734	4311	MME	Membrane metallo-endopeptidase (neutral endopeptidase, enkephalinase, CALLA, CD10)
589	0.788653	248975	4988	151162	LOC151162	Hypothetical protein LOC151162
590	0.787821	898148	430551	8826	IQGAP1	IQ motif containing GTPase activating protein 1
591	0.787138	725489	11125	28972	SPC12	Signal peptidase 12kDa
592	0.786581	435605	194669	2145	EZH1	Enhancer of zeste homolog 1 (Drosophila)
593	0.786325	530139	77269	2771	GNAI2	Guanine nucleotide binding protein (G protein), alpha inhibiting activity polypeptide 2
597	0.784277	491066	470316	90	ACVR1	Activin A receptor, type I
600	0.78275	788654	444356	2885	GRB2	Growth factor receptor-bound protein 2
601	0.782301	842760	514685	57045	TWSG1	Twisted gastrulation homolog 1 (Drosophila)
602	0.781984	137158	Two hits	0	N/A|FLJ32731	Transcribed locus|Hypothetical protein FLJ32731
603	0.781976	839594	49787	4052	LTBP1	Latent transforming growth factor beta binding protein 1
604	0.781884	1540236	532968	55355	DKFZp762E1	Hypothetical protein DKFZp762E1312
605	0.781591	725308	1030	9610	RIN1	Ras and Rab interactor 1
606	0.781456	795197	475688	7325	UBE2E2	Ubiquitin-conjugating enzyme E2E 2 (UBC4/5 homolog, yeast)
608	0.78066	609332	409662	7373	COL14A1	Collagen, type XIV, alpha 1 (undulin)
611	0.778676	143519	227729	2286	FKBP2	FK506 binding protein 2, 13kDa
612	0.776793	785148	489824	5803	PTPRZ1	Protein tyrosine phosphatase, receptor-type, Z polypeptide 1
613	0.776622	77539	10458	6360	CCL16	Chemokine (C-C motif) ligand 16
615	0.773459	26616	79411	6118	RPA2	Replication protein A2, 32kDa
616	0.773045	773558	479119	94031	HTRA3	HtrA serine peptidase 3
619	0.770025	429065	156727	56172	ANKH	Ankylosis, progressive homolog (mouse)
622	0.765855	784168	480311	10611	LIM	LIM protein (similar to rat protein kinase C-binding enigma)
623	0.765632	149742	173203	10678	B3GNT1	UDP-GlcNAc:betaGal beta-1,3-N-acetylglucosaminyltransferase 1
625	0.764975	263342	75798	51526	C20orf111	Chromosome 20 open reading frame 111
627	0.763682	774036	190028	9446	GSTO1	Glutathione S-transferase omega 1
630	0.763298	897592	463035	60681	FKBP10	FK506 binding protein 10, 65 kDa
631	0.763116	745214	520210	11014	KDELR2	KDEL (Lys-Asp-Glu-Leu) endoplasmic reticulum protein retention receptor 2
634	0.761246	486175	75231	6566	SLC16A1	Solute carrier family 16 (monocarboxylic acid transporters), member 1
636	0.75844	1692195	433442	22920	KIFAP3	Kinesin-associated protein 3
638	0.757919	550141	Two hits	4097	MAFG|MGC42367	V-maf musculoaponeurotic fibrosarcoma oncogene homolog G (avian)|Similar to 2010300C02Rik protein
639	0.756966	712916	250758	5702	PSMC3	Proteasome (prosome, macropain) 26S subunit, ATPase, 3
640	0.756949	858979	10326	11316	COPE	Coatomer protein complex, subunit epsilon
641	0.756733	877832	381232	10134	BCAP31	accessory protein BAP31
642	0.756404	240249	370247	334	APLP2	Amyloid beta (A4) precursor-like protein 2
643	0.756298	377469	217297	206938	C9orf94	Chromosome 9 open reading frame 94
646	0.754805	451805	184062	55969	C20orf24	Chromosome 20 open reading frame 24
649	0.75403	430973	33366	157313	CDCA2	Cell division cycle associated 2
650	0.753959	435490	278391	353376	TICAM2	Toll-like receptor adaptor molecule 2
651	0.753153	306812	372579	114990	LOC114990	Vasorin
652	0.752303	309676	23170	24140	FTSJ1	FtsJ homolog 1 (E. coli)
653	0.752209	256664	477879	3014	H2AFX	H2A histone family, member X
654	0.751938	78353	513626	4494	MT1F	Metallothionein 1F (functional)
656	0.751154	788286	439530	8798	DYRK4	Dual-specificity tyrosine-(Y)-phosphorylation regulated kinase 4
658	0.75079	278242	444422	5165	PDK3	Pyruvate dehydrogenase kinase, isoenzyme 3
659	0.750783	490306	91586	10548	TM9SF1	Transmembrane 9 superfamily member 1
661	0.748111	76605	226499	23623	RUSC1	RUN and SH3 domain containing 1
663	0.74733	897567	2795	3939	LDHA	Lactate dehydrogenase A
664	0.746947	340630	432453	1326	MAP3K8	Mitogen-activated protein kinase kinase kinase 8
665	0.746947	2017415	1594	1058	CENPA	Centromere protein A, 17kDa
672	0.74396	77193	169487	9935	MAFB	V-maf musculoaponeurotic fibrosarcoma oncogene homolog B (avian)
674	0.743586	1455641	233952	5688	PSMA7	Proteasome (prosome, macropain) subunit, alpha type, 7
675	0.743498	376316	249441	7465	WEE1	WEE1 homolog (S. pombe)
677	0.74318	878798	534255	567	B2M	Beta-2-microglobulin
679	0.741883	2565353	440932	10801	MSF	MLL septin-like fusion
680	0.741613	470124	531879	5810	RAD1	RAD1 homolog (S. pombe)
681	0.741156	2266185	194143	672	BRCA1	Breast cancer 1, early onset
683	0.740368	67759	507658	241	ALOX5AP	Arachidonate 5-lipoxygenase-activating protein
685	0.73994	2453240	151641	2615	GARP	Glycoprotein A repetitions predominant
686	0.739838	595620	323562	84061	DKFZp564K1	Implantation-associated protein
689	0.738601	810600	462306	57335	ZNF286	Zinc finger protein 286
692	0.735746	795543	83383	10549	PRDX4	Peroxiredoxin 4
693	0.735632	108377	279669	7283	TUBG1	Tubulin, gamma 1
699	0.734008	2140347	292843	5737	PTGFR	Prostaglandin F receptor (FP)
701	0.733034	47665	348308	10712	C1orf2	Chromosome 1 open reading frame 2
702	0.732972	283436	132858	5910	RAP1GDS1	RAP1, GTP-GDP dissociation stimulator 1
707	0.729962	208718	494173	301	ANXA1	Annexin A1
708	0.728471	841679	135471	10519	CIB1	Calcium and integrin binding 1 (calmyrin)
709	0.728339	2051352	388668	11275	KLHL2	Kelch-like 2, Mayven (Drosophila)
710	0.727899	462412	0	0	N/A	N/A
714	0.72653	51708	485616	667	DST	Dystonin
715	0.726073	502151	500761	9123	SLC16A3	Solute carrier family 16 (monocarboxylic acid transporters), member 3
716	0.72554	256449	252967	26099	DKFZp566C0	Putative MAPK activating protein PM20,PM21
718	0.725038	770869	471975	65992	C20orf116	Chromosome 20 open reading frame 116
720	0.724046	2337546	129780	7293	TNFRSF4	Tumor necrosis factor receptor superfamily, member 4
721	0.722419	845355	128065	1075	CTSC	Cathepsin C
723	0.721665	260931	183800	5905	RANGAP1	Ran GTPase activating protein 1
724	0.721606	815526	179718	4605	MYBL2	V-myb myeloblastosis viral oncogene homolog (avian)-like 2
727	0.720409	140806	369430	5066	PAM	Peptidylglycine alpha-amidating monooxygenase
728	0.719508	810403	4253	79080	MGC2574	Hypothetical protein MGC2574
729	0.719113	810510	14317	55505	NOLA3	Nucleolar protein family A, member 3 (H/ACA small nucleolar RNPs)
730	0.717894	2014732	99962	29015	SLC43A3	Solute carrier family 43, member 3
731	0.71769	950682	26010	5214	PFKP	Phosphofructokinase, platelet
733	0.717234	324856	250723	439921	TMAP1	Transmembrane anchor protein 1
734	0.717013	626502	489284	10095	ARPC1B	Actin related protein 2/3 complex, subunit 1B, 41kDa
736	0.716242	271021	260750	29934	SNX12	Sorting nexin 12
738	0.715968	211780	69293	3074	HEXB	Hexosaminidase B (beta polypeptide)
740	0.715653	897636	166924	6396	SEC13L1	SEC13-like 1 (S. cerevisiae)
745	0.714389	812105	75823	10962	AF1Q	ALL1-fused gene from chromosome 1q
746	0.713981	714106	77274	5328	PLAU	Plasminogen activator, urokinase
748	0.71365	781467	408623	23333	KIAA0877	KIAA0877 protein
749	0.711903	811149	434253	84909	C9orf3	Chromosome 9 open reading frame 3
751	0.711745	469297	171825	8553	BHLHB2	Basic helix-loop-helix domain containing, class B, 2
753	0.710961	741831	439312	5360	PLTP	Phospholipid transfer protein
754	0.710925	826204	513984	2314	FLII	Flightless I homolog (Drosophila)
764	0.707923	2566892	515524	4924	NUCB1	Nucleobindin 1
765	0.707174	264166	458336	64208	POPDC3	Popeye domain containing 3
770	0.705748	82991	527295	5167	ENPP1	Ectonucleotide pyrophosphatase/phosphodiesterase 1
774	0.702723	198904	549186	58477	SRPRB	Signal recognition particle receptor, B subunit
775	0.701992	448110	125878	8224	SYN3	Synapsin III
777	0.701687	322923	437957	51025	Magmas	Mitochondria-associated protein involved in granulocyte-macrophage colony-stimulating factor signal transduction
778	0.701532	868472	440544	25932	CLIC4	Chloride intracellular channel 4
779	0.70135	343607	32148	55829	SELS	Selenoprotein S
780	0.7012	782756	486507	9519	TBPL1	TBP-like 1
781	0.70095	42739	227777	7803	PTP4A1	Protein tyrosine phosphatase type IVA, member 1
782	0.700908	593251	433512	10096	ACTR3	ARP3 actin-related protein 3 homolog (yeast)
783	0.700722	788256	270845	9493	KIF23	Kinesin family member 23
784	0.700371	194005	Two hits	23155	MCLC|GPSM2	Mid-1-related chloride channel 1|G-protein signalling modulator 2 (AGS3-like, C. elegans)
787	0.699609	745138	503749	113457	H2-ALPHA	Tubulin, alpha 2
788	0.698367	810093	522662	90121	DT1P1A10	Hypothetical protein DT1P1A10
789	0.697793	745143	3280	839	CASP6	Caspase 6, apoptosis-related cysteine protease
790	0.697712	131091	478481	10195	ALG3	Asparagine-linked glycosylation 3 homolog (yeast, alpha-1,3-mannosyltransferase)
792	0.69738	489594	496544	79710	ZCWCC2	Zinc finger, CW type with coiled-coil domain 2
793	0.696774	344243	458360	7371	UCK2	Uridine-cytidine kinase 2
796	0.696147	504308	14559	55165	C10orf3	Chromosome 10 open reading frame 3
797	0.695812	292936	524571	55143	CDCA8	Cell division cycle associated 8
799	0.695401	258167	Two hits	2296	FOXC1|COPG	Forkhead box C1|Coatomer protein complex, subunit gamma
800	0.694855	785744	Two hits	4240	MFGE8|ZDHHC5	Milk fat globule-EGF factor 8 protein|Zinc finger, DHHC domain containing 5
802	0.69437	461287	327068	8030	CCDC6	Coiled-coil domain containing 6
803	0.694359	795198	7854	27173	SLC39A1	Solute carrier family 39 (zinc transporter), member 1
804	0.694106	171916	408730	8506	CNTNAP1	Contactin associated protein 1
805	0.693626	214162	438462	4496	MT1H	Metallothionein 1H
806	0.693564	240694	492859	6675	UAP1	UDP-N-acteylglucosamine pyrophosphorylase 1
810	0.692964	325370	289092	23406	COTL1	Coactosin-like 1 (Dictyostelium)
811	0.69292	1416782	173724	1152	CKB	Creatine kinase, brain
813	0.692407	782547	25338	11098	PRSS23	Protease, serine, 23
814	0.692366	133236	Two hits	27316	RBMX|ETV6	RNA binding motif protein, X-linked|Ets variant gene 6 (TEL oncogene)
816	0.691812	260768	6906	5898	RALA	V-ral simian leukemia viral oncogene homolog A (ras related)
817	0.691236	858204	172914	5959	RDH5	Retinol dehydrogenase 5 (11-cis and 9-cis)
819	0.690621	489677	488240	7378	UPP1	Uridine phosphorylase 1
820	0.690145	810040	23119	8269	CXorf12	Chromosome X open reading frame 12
825	0.689218	857264	21160	4199	ME1	Malic enzyme 1, NADP(+)-dependent, cytosolic
826	0.689142	1292701	0	0	N/A	N/A
832	0.682985	2490935	89545	5692	PSMB4	Proteasome (prosome, macropain) subunit, beta type, 4
833	0.682716	138294	513557	1486	CTBS	Chitobiase, di-N-acetyl-
836	0.681524	782140	494556	11046	SLC35D2	Solute carrier family 35, member D2
837	0.681305	773215	149261	861	RUNX1	Runt-related transcription factor 1 (acute myeloid leukemia 1; aml1 oncogene)
838	0.680627	712577	211571	3052	HCCS	Holocytochrome c synthase (cytochrome c heme-lyase)
839	0.680337	2566158	522819	3654	IRAK1	Interleukin-1 receptor-associated kinase 1
841	0.680251	755145	487027	7430	VIL2	Villin 2 (ezrin)
842	0.68018	200402	472716	81610	C20orf129	Chromosome 20 open reading frame 129
843	0.679638	712378	433700	5569	PKIA	Protein kinase (cAMP-dependent, catalytic) inhibitor alpha
847	0.677142	815737	438064	56935	FN5	FN5 protein
848	0.676651	812976	503584	24145	PANX1	Pannexin 1
850	0.675991	841232	436792	8543	LMO4	LIM domain only 4
851	0.675689	379920	515122	7083	TK1	Thymidine kinase 1, soluble
852	0.675599	460395	106534	79770	C5orf14	Chromosome 5 open reading frame 14
853	0.675318	190305	26815	56906	THAP10	THAP domain containing 10
855	0.674262	297392	374950	4501	MT1X	Metallothionein 1X
857	0.673626	82195	Two hits	5345	SERPINF2|N/A	Serine (or cysteine) proteinase inhibitor, clade F (alpha-2 antiplasmin, pigment epithelium derived factor), member 2|Transcribed locus
858	0.673492	2562895	517338	529	ATP6V1E1	ATPase, H+ transporting, lysosomal 31kDa, V1 subunit E isoform 1
859	0.67342	1470169	438993	586	BCAT1	Branched chain aminotransferase 1, cytosolic
860	0.673355	153743	516587	55585	UBE2Q	Ubiquitin-conjugating enzyme E2Q (putative)
861	0.673301	66718	226307	9582	APOBEC3B	apolipoprotein B mRNA editing enzyme, catalytic polypeptide-like 3B
863	0.670873	858469	169875	7059	THBS3	Thrombospondin 3
865	0.670339	2440877	473163	655	BMP7	Bone morphogenetic protein 7 (osteogenic protein 1)
866	0.670044	2108297	268551	11035	RIPK3	Receptor-interacting serine-threonine kinase 3
868	0.669603	1455976	174195	10581	IFITM2	Interferon induced transmembrane protein 2 (1-8D)
869	0.669388	2337808	159523	56253	CRTAM	Class-I MHC-restricted T cell associated molecule
870	0.669183	773330	190495	10457	GPNMB	Glycoprotein (transmembrane) nmb
871	0.668991	306300	294145	133957	LOC133957	Similar to RIKEN cDNA 0610011N22
873	0.668635	2565909	514199	10493	VAT1	Vesicle amine transport protein 1 homolog (T californica)
874	0.668242	856447	14623	10437	IFI30	Interferon, gamma-inducible protein 30
875	0.667779	341978	368077	5271	SERPINB8	Serine (or cysteine) proteinase inhibitor, clade B (ovalbumin), member 8
876	0.667051	79629	421986	7852	CXCR4	Chemokine (C-X-C motif) receptor 4
878	0.666958	232826	524741	10094	ARPC3	Actin related protein 2/3 complex, subunit 3, 21kDa
880	0.666531	51737	546282	5932	RBBP8	Retinoblastoma binding protein 8
881	0.6665	2042739	0	0	N/A	N/A
883	0.666131	845453	182215	403	ARL3	ADP-ribosylation factor-like 3
884	0.665984	49920	292579	9791	PTDSS1	Phosphatidylserine synthase 1
886	0.664884	139540	520259	26031	OSBPL3	Oxysterol binding protein-like 3
889	0.664129	769552	467279	79143	LENG4	Leukocyte receptor cluster (LRC) member 4
890	0.664124	1472735	534330	4493	MT1E	Metallothionein 1E (functional)
892	0.663591	470099	2076	28991	COMMD5	COMM domain containing 5
895	0.66293	291216	82794	1069	CETN2	Centrin, EF-hand protein, 2
896	0.662787	2307518	532815	84034	EMILIN2	Elastin microfibril interfacer 2
898	0.662343	298696	446374	10471	HKE2	HLA class II region expressed gene KE2
899	0.662141	347184	472630	25939	SAMHD1	SAM domain and HD domain 1
900	0.661542	782501	503297	81544	PP1665	Hypothetical protein PP1665
902	0.660389	259859	334534	2799	GNS	Glucosamine (N-acetyl)-6-sulfatase (Sanfilippo disease IIID)
903	0.659851	1469377	79299	10184	LHFPL2	Lipoma HMGIC fusion partner-like 2
906	0.658613	2551113	75864	10960	LMAN2	Lectin, mannose-binding 2
907	0.658005	1416055	153479	9700	ESPL1	Extra spindle poles like 1 (S. cerevisiae)
908	0.657083	1912325	434878	8771	TNFRSF6B	Tumor necrosis factor receptor superfamily, member 6b, decoy
909	0.656683	2046118	523220	8438	RAD54L	RAD54-like (S. cerevisiae)
911	0.655551	232772	36102	4490	MT1B	Metallothionein 1B (functional)
912	0.654702	810625	491558	286	ANK1	Ankyrin 1, erythrocytic
913	0.654669	772880	211511	79600	FLJ21127	Hypothetical protein FLJ21127
914	0.654591	753897	295137	267	AMFR	Autocrine motility factor receptor
918	0.653574	609155	163244	57633	LRRN1	Leucine rich repeat neuronal 1
920	0.653431	769673	25674	8932	MBD2	Methyl-CpG binding domain protein 2
921	0.652576	897158	247077	387	RHOA	Ras homolog gene family, member A
922	0.65202	843121	414565	1192	CLIC1	Chloride intracellular channel 1
923	0.651934	856167	481860	6897	TARS	Threonyl-tRNA synthetase
924	0.651688	703384	134856	29071	C1GALT2	Core 1 UDP-galactose:N-acetylgalactosamine-alpha-R beta 1,3-galactosyltransferase 2
927	0.650549	772425	516493	2191	FAP	Fibroblast activation protein, alpha
930	0.650224	431242	44269	151246	SGOL2	Shugoshin-like 2 (S. pombe)
932	0.649733	155227	Two hits	7284	TUFM|RAB27B	Tu translation elongation factor, mitochondrial|RAB27B, member RAS oncogene family
936	0.649182	265680	473417	1525	CXADR	Coxsackie virus and adenovirus receptor
937	0.648891	726637	446392	6990	TCTE1L	T-complex-associated-testis-expressed 1-like
939	0.647955	365515	549033	2252	FGF7	Fibroblast growth factor 7 (keratinocyte growth factor)
942	0.647515	430092	Two hits	56994	CHPT1|SYCP3	Choline phosphotransferase 1|Synaptonemal complex protein 3
943	0.64711	1343971	172052	10733	PLK4	Polo-like kinase 4 (Drosophila)
945	0.645301	1374571	513153	5045	FURIN	Furin (paired basic amino acid cleaving enzyme)
946	0.645273	366341	Two hits	196	AHR|LASS4	Aryl hydrocarbon receptor|LAG1 longevity assurance homolog 4 (S. cerevisiae)
947	0.644877	841703	529618	7037	TFRC	Transferrin receptor (p90, CD71)
950	0.644247	825847	373741	81502	HM13	Histocompatibility (minor) 13
953	0.642826	742132	458485	9636	G1P2	Interferon, alpha-inducible protein (clone IFI-15K)
954	0.641597	288888	144304	27235	CL640	Hypothetical protein CL640
955	0.641431	471655	Two hits	401152	LOC401152|C14orf24	HCV F-transactivated protein 1|Chromosome 14 open reading frame 24
956	0.640668	192569	368794	162	AP1B1	Adaptor-related protein complex 1, beta 1 subunit
957	0.640588	1636166	517622	25777	UNC84B	Unc-84 homolog B (C. elegans)
958	0.640536	347661	477015	25890	ABI3BP	ABI gene family, member 3 (NESH) binding protein
959	0.640372	2049813	241545	51063	FAM26B	Family with sequence similarity 26, member B
960	0.639781	878468	513856	1801	DPH2L1	Candidate tumor suppressor in ovarian cancer 2
961	0.639285	2550288	522110	10488	CREB3	CAMP responsive element binding protein 3
962	0.638158	2312765	278568	3075	HF1	H factor 1 (complement)
963	0.637914	705056	153058	696	BTN1A1	Butyrophilin, subfamily 1, member A1
965	0.637749	272529	459855	5373	PMM2	Phosphomannomutase 2
967	0.636977	814072	34045	55038	CDCA4	Cell division cycle associated 4
970	0.636375	486076	252682	27348	TOR1B	Torsin family 1, member B (torsin B)
971	0.636118	1559230	459114	79631	EFTUD1	Elongation factor Tu GTP binding domain containing 1
972	0.635211	898073	74368	10970	CKAP4	Cytoskeleton-associated protein 4
973	0.635153	471742	433759	8815	BANF1	Barrier to autointegration factor 1
975	0.634131	2407015	2258	4319	MMP10	Matrix metalloproteinase 10 (stromelysin 2)
977	0.633917	435076	497741	1063	CENPF	Centromere protein F, 350/400ka (mitosin)
980	0.633171	795738	534196	2790	GNG10	Guanine nucleotide binding protein (G protein), gamma 10
981	0.632979	826194	369520	54843	SYTL2	Synaptotagmin-like 2
982	0.632177	795909	21701	57171	DOLPP1	Dolichyl pyrophosphate phosphatase 1
983	0.631811	322067	433540	22826	DNAJC8	DnaJ (Hsp40) homolog, subfamily C, member 8
984	0.63138	739183	246381	968	CD68	CD68 antigen
985	0.63122	1473289	517076	5476	PPGB	Protective protein for beta-galactosidase (galactosialidosis)
986	0.630926	49591	522578	412	STS	Steroid sulfatase (microsomal), arylsulfatase C, isozyme S
987	0.630884	430236	270017	5430	POLR2A	Polymerase (RNA) II (DNA directed) polypeptide A, 220kDa
990	0.630055	812033	328232	2817	GPC1	Glypican 1
991	0.628673	629896	535786	4131	MAP1B	Microtubule-associated protein 1B
992	0.627927	191904	418533	9184	BUB3	BUB3 budding uninhibited by benzimidazoles 3 homolog (yeast)
995	0.627464	789182	147433	5111	PCNA	Proliferating cell nuclear antigen
998	0.62712	42076	518123	10342	TFG	TRK-fused gene
1000	0.626692	1630022	189810	25830	SULT4A1	Sulfotransferase family 4A, member 1
N/A = Nonavailable
