# Supplementary material for: Diagnostic and prognostic gene expression signatures in 177 soft tissue sarcomas: hypoxia-induced transcription profile signifies metastatic potential
Source: BMC Genomics. 2007 Mar 14;8:73. doi: 10.1186/1471-2164-8-73 (PMC1839099; doi:10.1186/1471-2164-8-73)
Supplement: Additional file 12 — Top 500 genes discriminating the MPNST from the remaining STS subtypes. The MPNST discriminators. [file 1471-2164-8-73-S12.xls]

## Sheet: Additional file 12
Additional file 12. Top 500 genes discriminating the MPNSTs from the remaining STS subtypes.
Rank	Golub-score	IMAGE Clone ID	UniGene Cluster ID	LocusLink ID	Gene Symbol	Gene Name
Genes Upregulated in MPNST
1	1.01132	1862539	546288	6203	RPS9	Ribosomal protein S9
2	0.985287	951117	75069	6472	SHMT2	Serine hydroxymethyltransferase 2 (mitochondrial)
3	0.867876	436861	133968	27315	FRAG1	FGF receptor activating protein 1
4	0.845221	809876	524464	517	ATP5G2	ATP synthase, H+ transporting, mitochondrial F0 complex, subunit c (subunit 9), isoform 2
5	0.837496	969844	190327	0	N/A	Homo sapiens cDNA: FLJ21248 fis, clone COL01235
6	0.826187	192242	438429	6223	RPS19	Ribosomal protein S19
7	0.811492	260215	44067	196500	DKFZp547D2	Hypothetical protein DKFZp547D2210
8	0.80561	753862	Two hits	6235	RPS29|SERPINB6	Ribosomal protein S29|Serine (or cysteine) proteinase inhibitor, clade B (ovalbumin), member 6
9	0.792342	856961	405590	3646	EIF3S6	Eukaryotic translation initiation factor 3, subunit 6 48kDa
10	0.779316	878699	489287	10898	CPSF4	Cleavage and polyadenylation specific factor 4, 30kDa
11	0.77281	2566714	512810	8694	DGAT1	Diacylglycerol O-acyltransferase homolog 1 (mouse)
12	0.751053	853151	397609	6217	RPS16	Ribosomal protein S16
16	0.724969	431301	8786	9435	CHST2	Carbohydrate (N-acetylglucosamine-6-O) sulfotransferase 2
19	0.72211	2107412	0	0	N/A	N/A
21	0.71706	878545	515517	6141	RPL18	Ribosomal protein L18
23	0.712118	51631	6278	26007	DKFZP586B1	DKFZP586B1621 protein
24	0.706975	878596	17109	9452	ITM2A	Integral membrane protein 2A
26	0.705165	594724	482526	10412	TINP1	TGF beta-inducible nuclear protein 1
27	0.697892	859333	519716	93611	FBXO44	F-box protein 44
30	0.687724	127510	Two hits	993	CDC25A|N/A	Cell division cycle 25A|Transcribed locus
32	0.686675	878681	400295	6156	RPL30	Ribosomal protein L30
35	0.678853	1035546	54647	0	N/A	Homo sapiens transcribed sequence with weak similarity to protein ref:NP_060265.1 (H.sapiens) hypothetical protein FLJ20378 [Homo sapiens]
36	0.676413	884546	546283	6128	RPL6	Ribosomal protein L6
37	0.676085	2459966	8102	6224	RPS20	Ribosomal protein S20
39	0.674258	2546786	517472	6171	RPL41	Ribosomal protein L41
41	0.670785	1553998	170009	7039	TGFA	transforming growth factor, alpha
42	0.669989	753923	460355	5579	PRKCB1	Protein kinase C, beta 1
43	0.665206	1472643	370504	6210	RPS15A	Ribosomal protein S15a
44	0.662107	785804	26890	27440	CECR5	Cat eye syndrome chromosome region, candidate 5
46	0.659796	884842	444749	6166	RPL36AL	Ribosomal protein L36a-like
47	0.655684	758266	211426	7060	THBS4	Thrombospondin 4
48	0.653077	379768	114948	9244	CRLF1	Cytokine receptor-like factor 1
49	0.64988	813698	18676	10253	SPRY2	Sprouty homolog 2 (Drosophila)
50	0.646879	324225	17466	5920	RARRES3	Retinoic acid receptor responder (tazarotene induced) 3
52	0.645605	2571195	406683	6209	RPS15	Ribosomal protein S15
53	0.644724	2430566	437846	6608	SMO	Smoothened homolog (Drosophila)
54	0.644491	1031552	380089	2051	EPHB6	EPH receptor B6
57	0.64077	781295	326950	10901	DHRS4	Dehydrogenase/reductase (SDR family) member 4
59	0.635676	1276665	300224	51236	LOC51236	Brain protein 16
63	0.62415	1643107	308332	140801	RPL10L	Ribosomal protein L10-like
65	0.621973	809578	378103	6193	RPS5	Ribosomal protein S5
66	0.62129	81315	484068	10966	RAB40B	RAB40B, member RAS oncogene family
67	0.619976	430186	0	0	N/A	N/A
68	0.619364	2062432	1584	1311	COMP	Cartilage oligomeric matrix protein
70	0.617301	2490795	194679	8839	WISP2	WNT1 inducible signaling pathway protein 2
71	0.615876	855755	299002	2091	FBL	Fibrillarin
72	0.614563	134172	514297	65264	FLJ13855	Hypothetical protein FLJ13855
74	0.614009	1574058	320151	10555	AGPAT2	1-acylglycerol-3-phosphate O-acyltransferase 2 (lysophosphatidic acid acyltransferase, beta)
78	0.607856	2017597	105547	56654	NPDC1	Neural proliferation, differentiation and control, 1
79	0.606659	789376	434367	7296	TXNRD1	Thioredoxin reductase 1
80	0.605999	787879	522992	219738	C10orf35	Chromosome 10 open reading frame 35
84	0.601872	136235	523836	2950	GSTP1	Glutathione S-transferase pi
85	0.599767	345077	75087	10922	FASTK	FAST kinase
87	0.598366	2313912	434888	22838	RNF44	Ring finger protein 44
89	0.596434	79688	515472	6633	SNRPD2	Small nuclear ribonucleoprotein D2 polypeptide 16.5kDa
90	0.595959	2308429	153648	8497	PPFIA4	Protein tyrosine phosphatase, receptor type, f polypeptide (PTPRF), interacting protein (liprin), alpha 4
97	0.580549	810089	67776	286077	FLJ46072	FLJ46072 protein
99	0.579783	796498	390395	79752	FLJ14007	Hypothetical protein FLJ14007
100	0.579725	2466631	443572	6584	SLC22A5	Solute carrier family 22 (organic cation transporter), member 5
101	0.579664	1636707	492599	8667	EIF3S3	Eukaryotic translation initiation factor 3, subunit 3 gamma, 40kDa
104	0.577902	2272597	190968	6227	RPS21	Ribosomal protein S21
106	0.5755	430297	434059	2118	ETV4	Ets variant gene 4 (E1A enhancer binding protein, E1AF)
107	0.574532	151371	433573	83638	Bles03	Basophilic leukemia expressed protein BLES03
108	0.57319	711961	68257	2962	GTF2F1	General transcription factor IIF, polypeptide 1, 74kDa
110	0.572456	377314	82201	1459	CSNK2A2	Casein kinase 2, alpha prime polypeptide
113	0.571317	51981	499839	6130	RPL7A	Ribosomal protein L7a
114	0.571134	124824	546269	4736	RPL10A	Ribosomal protein L10a
119	0.56751	461516	535499	5914	RARA	Retinoic acid receptor, alpha
120	0.567005	246292	28608	85364	ZCCHC3	Zinc finger, CCHC domain containing 3
121	0.565982	291399	3459	124454	KIAA1970	KIAA1970 protein
122	0.565709	877827	311640	6233	RPS27A	Ribosomal protein S27a
123	0.5652	811911	533712	5936	RBM4	RNA binding motif protein 4
124	0.56495	491311	135507	112399	EGLN3	Egl nine homolog 3 (C. elegans)
125	0.564209	1951711	349094	4068	SH2D1A	SH2 domain protein 1A, Duncan's disease (lymphoproliferative syndrome)
126	0.564199	376298	387755	57128	C6orf149	Chromosome 6 open reading frame 149
128	0.563798	273625	26745	51259	MGC13379	HSPC244
130	0.562409	745077	532840	148223	C19orf25	Chromosome 19 open reading frame 25
131	0.5623	395539	0	0	N/A	N/A
132	0.560465	2490482	406300	9349	RPL23	Ribosomal protein L23
135	0.558482	2570895	425125	6159	RPL29	Ribosomal protein L29
136	0.557582	2312236	95260	51439	FAM8A1	Family with sequence similarity 8, member A1
137	0.557349	1417825	203952	8295	TRRAP	Transformation/transcription domain-associated protein
138	0.557297	853570	350927	293	SLC25A6	Solute carrier family 25 (mitochondrial carrier; adenine nucleotide translocator), member 6
140	0.554844	2252417	406620	6204	RPS10	Ribosomal protein S10
142	0.553084	795401	Two hits	8694	DGAT1|N/A	Diacylglycerol O-acyltransferase homolog 1 (mouse)|Full-length cDNA clone CS0DI031YF16 of Placenta Cot 25-normalized of Homo sapiens (human)
143	0.55178	2566105	211601	7786	MAP3K12	Mitogen-activated protein kinase kinase kinase 12
144	0.551645	897460	333388	1936	EEF1D	Eukaryotic translation elongation factor 1 delta (guanine nucleotide exchange protein)
148	0.549066	856650	418668	513	ATP5D	ATP synthase, H+ transporting, mitochondrial F1 complex, delta subunit
149	0.547487	181541	Two hits	92737	DNER|MGC27165	Delta-notch-like EGF repeat-containing transmembrane|Hypothetical protein MGC27165
150	0.547284	511586	546261	3178	HNRPA1	Heterogeneous nuclear ribonucleoprotein A1
152	0.544419	2249522	387208	2197	FAU	Finkel-Biskis-Reilly murine sarcoma virus (FBR-MuSV) ubiquitously expressed (fox derived); ribosomal protein S30
154	0.542931	810272	444403	4660	PPP1R12B	Protein phosphatase 1, regulatory (inhibitor) subunit 12B
157	0.539884	179534	161851	3785	KCNQ2	Potassium voltage-gated channel, KQT-like subfamily, member 2
159	0.538143	884644	374553	3921	LAMR1	Laminin receptor 1 (ribosomal protein SA, 67kDa)
162	0.536378	742565	505625	60314	C12orf10	Chromosome 12 open reading frame 10
163	0.536123	1606080	245044	22843	PPM1E	Protein phosphatase 1E (PP2C domain containing)
164	0.536001	3027886	148090	1013	CDH15	Cadherin 15, M-cadherin (myotubule)
165	0.535728	1637296	356794	6229	RPS24	Ribosomal protein S24
168	0.532655	308281	Two hits	7343	UBTF|APOM	Upstream binding transcription factor, RNA polymerase I|Apolipoprotein M
169	0.532538	1635062	370457	25875	LETMD1	LETM1 domain containing 1
170	0.53245	755663	436538	5915	RARB	Retinoic acid receptor, beta
172	0.531695	788273	Two hits	57727	NCOA5|QKI	Nuclear receptor coactivator 5|Quaking homolog, KH domain RNA binding (mouse)
174	0.528746	431803	334612	6635	SNRPE	Small nuclear ribonucleoprotein polypeptide E
175	0.528523	840978	54457	975	CD81	CD81 antigen (target of antiproliferative antibody 1)
178	0.525441	2308263	69745	2232	FDXR	Ferredoxin reductase
179	0.525199	214965	287505	2678	GGT1	Gamma-glutamyltransferase 1
180	0.524511	825036	69594	10363	HMG20A	High-mobility group 20A
181	0.524104	24061	252451	10371	SEMA3A	Sema domain, immunoglobulin domain (Ig), short basic domain, secreted, (semaphorin) 3A
182	0.523189	1475738	512676	6230	RPS25	Ribosomal protein S25
184	0.522943	2384179	512682	634	CEACAM1	Carcinoembryonic antigen-related cell adhesion molecule 1 (biliary glycoprotein)
189	0.521099	2462525	421474	23461	ABCA5	ATP-binding cassette, sub-family A (ABC1), member 5
190	0.520964	384670	21958	56977	DKFZp762K2	Hypothetical protein DKFZp762K222
192	0.519162	281449	531701	51136	LOC51136	PTD016 protein
193	0.519077	79503	148105	166336	PRICKLE2	Prickle-like 2 (Drosophila)
194	0.519055	430007	216386	10329	TMEM5	Transmembrane protein 5
195	0.518267	322561	Two hits	11138	TBC1D8|RPL31	TBC1 domain family, member 8 (with GRAM domain)|Ribosomal protein L31
196	0.517476	453689	377992	5875	RABGGTA	Rab geranylgeranyltransferase, alpha subunit
198	0.51671	1558164	89901	5141	PDE4A	Phosphodiesterase 4A, cAMP-specific (phosphodiesterase E2 dunce homolog, Drosophila)
199	0.515973	813488	181444	252839	TMEM9	Transmembrane protein 9
202	0.514879	321488	3903	23580	CDC42EP4	CDC42 effector protein (Rho GTPase binding) 4
203	0.514416	1323432	303154	3423	IDS	Iduronate 2-sulfatase (Hunter syndrome)
205	0.513055	1492412	5308	7311	UBA52	Ubiquitin A-52 residue ribosomal protein fusion product 1
207	0.512194	2306417	202238	25962	DKFZP434I1	DKFZP434I116 protein
209	0.509431	810408	472558	51614	SDBCAG84	Serologically defined breast cancer antigen 84
210	0.509086	884790	127476	7625	ZNF74	zinc finger protein 74 (Cos52)
212	0.508979	415046	Two hits	388152	LOC388152|FLJ22795	LOC388161|Hypothetical protein FLJ22795
214	0.508123	284355	91662	26049	KIAA0888	KIAA0888 protein
219	0.504872	235179	178011	56257	FLJ20257	Hypothetical protein FLJ20257
220	0.504779	41192	0	0	N/A	N/A
222	0.501911	897730	416495	9528	C1orf8	chromosome 1 open reading frame 8
224	0.501408	161172	527007	4223	MEOX2	Mesenchyme homeo box 2 (growth arrest-specific homeo box)
225	0.501341	1239995	521064	79027	VIK	Vav-1 interacting Kruppel-like protein
226	0.501135	951068	7921	0	N/A	Homo sapiens mRNA; cDNA DKFZp566E183 (from clone DKFZp566E183)
227	0.500487	825270	153310	57580	PREX1	Phosphatidylinositol 3,4,5-trisphosphate-dependent RAC exchanger 1
229	0.497436	742562	7765	29965	C16orf5	Chromosome 16 open reading frame 5
230	0.49719	2018855	99477	57216	VANGL2	Vang-like 2 (van gogh, Drosophila)
231	0.496895	701112	475538	7508	XPC	Xeroderma pigmentosum, complementation group C
235	0.49602	809916	Two hits	7703	RNF110|LOC284106	Ring finger protein 110|Hypothetical protein LOC284106
236	0.495807	1321598	1183	1844	DUSP2	Dual specificity phosphatase 2
237	0.495753	2440877	473163	655	BMP7	Bone morphogenetic protein 7 (osteogenic protein 1)
238	0.494577	3454207	501522	4255	MGMT	O-6-methylguanine-DNA methyltransferase
239	0.494423	809974	355952	150223	LOC150223	Hypothetical protein LOC150223
243	0.493237	809996	27335	63826	SRR	serine racemase
247	0.492326	66491	200821	51090	TM4SF11	Transmembrane 4 superfamily member 11 (plasmolipin)
248	0.491271	341317	436973	9658	ZNF516	Zinc finger protein 516
250	0.490553	66784	189073	85465	SELI	Selenoprotein I
252	0.489398	769917	521934	55630	SLC39A4	Solute carrier family 39 (zinc transporter), member 4
253	0.489353	757143	76277	92840	C19orf32	Chromosome 19 open reading frame 32
257	0.487701	2557762	458332	5831	PYCR1	Pyrroline-5-carboxylate reductase 1
258	0.487584	1585650	8395	55228	FLJ10781	Hypothetical protein FLJ10781
259	0.487475	240620	Two hits	57521	raptor|MGC14560	Raptor|Protein x 0004
260	0.486792	377468	436944	10252	SPRY1	Sprouty homolog 1, antagonist of FGF signaling (Drosophila)
262	0.486576	810496	490508	8427	ZNF282	Zinc finger protein 282
264	0.485807	593780	213248	0	N/A	Homo sapiens, clone IMAGE:5268709, mRNA
268	0.484812	504452	517373	5498	PPOX	Protoporphyrinogen oxidase
271	0.484364	814459	15961	138716	C9orf23	Chromosome 9 open reading frame 23
274	0.483973	471196	111577	81618	ITM2C	Integral membrane protein 2C
275	0.48342	826144	5518	253943	FLJ31657	hypothetical protein FLJ31657
276	0.482693	2322297	466929	79090	MGC2650	Hypothetical protein MGC2650
281	0.479281	739230	454418	8861	LDB1	LIM domain binding 1
283	0.479214	897141	5019	91782	MGC29816	Hypothetical protein MGC29816
284	0.478514	840763	Two hits	2970	GTF2IP1|GTF2IP1	General transcription factor II, i, pseudogene 1|General transcription factor II, i, pseudogene 1
285	0.477909	2243734	442881	375057	DKFZp761P2	Similar to hypothetical protein Y97E10AL.1
286	0.477557	786084	77254	10951	CBX1	Chromobox homolog 1 (HP1 beta homolog Drosophila )
287	0.476766	308747	549101	10345	TRDN	Triadin
288	0.47483	166530	334684	112936	MGC10485	Hypothetical protein MGC10485
289	0.474591	884719	180414	3312	HSPA8	Heat shock 70kDa protein 8
290	0.473527	130835	191179	80223	RAB11FIP1	RAB11 family interacting protein 1 (class I)
291	0.47351	897296	497492	4194	MDM4	Mdm4, transformed 3T3 cell double minute 4, p53 binding protein (mouse)
297	0.470934	625458	144468	66005	MGC3234	Hypothetical protein MGC3234
300	0.470477	949928	491577	7994	MYST3	MYST histone acetyltransferase (monocytic leukemia) 3
302	0.470106	502917	420076	137695	FLJ32370	Hypothetical protein FLJ32370
303	0.469875	325600	437256	81488	GRINL1A	Glutamate receptor, ionotropic, N-methyl D-aspartate-like 1A
304	0.469284	511303	410477	22925	PLA2R1	Phospholipase A2 receptor 1, 180kDa
305	0.469284	897884	443891	57685	KIAA1573	KIAA1573 protein
312	0.4656	279915	475387	51287	E2IG2	E2IG2 protein
314	0.465494	2329679	118555	25794	FSCN2	Fascin homolog 2, actin-bundling protein, retinal (Strongylocentrotus purpuratus)
317	0.465232	138210	459106	51582	OAZIN	Ornithine decarboxylase antizyme inhibitor
318	0.464637	743884	436113	23368	PPP1R13B	Protein phosphatase 1, regulatory (inhibitor) subunit 13B
319	0.464022	133569	546537	286148	LOC286148	Hypothetical protein LOC286148
320	0.463774	1473131	332173	7089	TLE2	Transducin-like enhancer of split 2 (E(sp1) homolog, Drosophila)
321	0.463587	71956	54570	1193	CLIC2	Chloride intracellular channel 2
322	0.463344	1865128	479944	5830	PEX5	Peroxisomal biogenesis factor 5
325	0.462046	812128	172847	3338	DNAJC4	DnaJ (Hsp40) homolog, subfamily C, member 4
327	0.460769	744800	19718	10076	PTPRU	Protein tyrosine phosphatase, receptor type, U
328	0.460578	2565353	440932	10801	MSF	MLL septin-like fusion
329	0.460028	839796	524210	51147	ING4	Inhibitor of growth family, member 4
331	0.459764	610103	289828	54522	ANKRD16	Ankyrin repeat domain 16
333	0.459136	809696	127092	9785	DHX38	DEAH (Asp-Glu-Ala-His) box polypeptide 38
334	0.458572	730346	294133	50865	HEBP1	Heme binding protein 1
335	0.45844	2435159	103665	50853	VILL	Villin-like
339	0.457876	2365853	528693	8437	RASAL1	RAS protein activator like 1 (GAP1 like)
340	0.457857	471902	300684	27297	RCP9	Calcitonin gene-related peptide-receptor component protein
341	0.457811	2571687	504524	6232	RPS27	ribosomal protein S27 (metallopanstimulin 1)
342	0.457646	796569	13872	54360	C17	Cytokine-like protein C17
344	0.456582	2577075	509736	3326	HSPCB	Heat shock 90kDa protein 1, beta
349	0.455538	2296063	271014	9847	KIAA0528	KIAA0528 gene product
350	0.455235	1951569	492187	84257	DKFZp761D1	Hypothetical protein DKFZp761D112
351	0.454746	366341	Two hits	196	AHR|LASS4	Aryl hydrocarbon receptor|LAG1 longevity assurance homolog 4 (S. cerevisiae)
352	0.454631	137602	369586	54799	MBTD1	Mbt domain containing 1
354	0.454386	34849	515070	1938	EEF2	Eukaryotic translation elongation factor 2
355	0.454116	841352	380118	27316	RBMX	RNA binding motif protein, X-linked
356	0.454016	1472638	389104	64792	RABL5	RAB, member RAS oncogene family-like 5
357	0.453386	897774	28914	353	APRT	Adenine phosphoribosyltransferase
358	0.452805	2018501	521086	64598	MOSPD3	Motile sperm domain containing 3
360	0.452228	594684	518997	55765	FLJ10901	Hypothetical protein FLJ10901
362	0.451461	487115	318547	5795	PTPRJ	Protein tyrosine phosphatase, receptor type, J
369	0.450068	1636539	478553	1974	EIF4A2	Eukaryotic translation initiation factor 4A, isoform 2
375	0.448132	1055547	253319	128869	CDC91L1	CDC91 cell division cycle 91-like 1 (S. cerevisiae)
376	0.447025	783729	446352	2064	ERBB2	V-erb-b2 erythroblastic leukemia viral oncogene homolog 2, neuro/glioblastoma derived oncogene homolog (avian)
382	0.445411	1899677	144058	26151	EBSP	Embryo brain specific protein
387	0.444329	243113	494529	2176	FANCC	Fanconi anemia, complementation group C
388	0.444253	810934	252418	2006	ELN	Elastin (supravalvular aortic stenosis, Williams-Beuren syndrome)
389	0.444229	897529	288959	80221	FLJ20920	Hypothetical protein FLJ20920
392	0.443779	2448778	11590	8722	CTSF	Cathepsin F
397	0.44262	810603	520494	84886	FLJ14525	Hypothetical protein FLJ14525
398	0.442063	757205	512176	284701	LOC284701	Hypothetical protein LOC284701
400	0.441151	1637751	151134	5018	OXA1L	Oxidase (cytochrome c) assembly 1-like
401	0.440922	471682	436178	89944	LOC89944	Hypothetical protein BC008326
404	0.440744	322914	130873	52	ACP1	Acid phosphatase 1, soluble
406	0.440239	837904	381219	6138	RPL15	Ribosomal protein L15
407	0.440228	209279	527193	83734	APG10L	APG10 autophagy 10-like (S. cerevisiae)
408	0.439534	249688	376071	894	CCND2	Cyclin D2
410	0.439045	857243	446588	6207	RPS13	Ribosomal protein S13
411	0.438742	745347	459940	9516	LITAF	Lipopolysaccharide-induced TNF factor
412	0.438665	2548854	408054	6136	RPL12	Ribosomal protein L12
414	0.438344	2365721	348402	94027	CGB7	Chorionic gonadotropin, beta polypeptide 7
415	0.438335	41228	26606	0	N/A	Homo sapiens transcribed sequences
416	0.438329	815550	182982	23015	GOLGIN-67	Golgin-67
417	0.438102	610012	408614	6489	SIAT8A	Sialyltransferase 8A (alpha-N-acetylneuraminate: alpha-2,8-sialyltransferase, GD3 synthase)
422	0.437018	782730	435689	8854	ALDH1A2	Aldehyde dehydrogenase 1 family, member A2
423	0.436989	417783	532795	8161	COIL	Coilin
427	0.436192	306813	1041	6098	ROS1	V-ros UR2 sarcoma virus oncogene homolog 1 (avian)
429	0.435285	1492147	446628	6191	RPS4X	Butyrophilin-like 9
431	0.435245	768496	501452	10148	EBI3	Epstein-Barr virus induced gene 3
434	0.434599	360047	444445	6604	SMARCD3	SWI/SNF related, matrix associated, actin dependent regulator of chromatin, subfamily d, member 3
436	0.434483	741988	Two hits	95	ACY1|N/A	Aminoacylase 1|Transcribed locus
438	0.433885	249687	117780	3787	KCNS1	Potassium voltage-gated channel, delayed-rectifier, subfamily S, member 1
440	0.432827	795538	99486	79751	SLC25A22	Solute carrier family 25 (mitochondrial carrier: glutamate), member 22
442	0.4323	854899	298654	1848	DUSP6	Dual specificity phosphatase 6
444	0.43201	277707	125038	137392	LOC137392	Similar to CG6405 gene product
445	0.431496	510396	Two hits	7786	MAP3K12|PCBP2	Mitogen-activated protein kinase kinase kinase 12|Poly(rC) binding protein 2
454	0.428962	1554167	150718	83700	JAM3	Junctional adhesion molecule 3
455	0.428649	194384	529798	689	BTF3	Basic transcription factor 3
456	0.42858	810904	97876	83987	CCDC8	Coiled-coil domain containing 8
460	0.427457	810325	513646	3712	IVD	Isovaleryl Coenzyme A dehydrogenase
461	0.427404	294591	500333	84293	C10orf58	Chromosome 10 open reading frame 58
462	0.427256	897956	30743	23532	PRAME	Preferentially expressed antigen in melanoma
463	0.427194	897550	317403	80755	MGC2744	Hypothetical protein MGC2744
467	0.426522	2020772	31130	7108	TM7SF2	Transmembrane 7 superfamily member 2
468	0.426515	230385	260603	8396	PIP5K2B	Phosphatidylinositol-4-phosphate 5-kinase, type II, beta
469	0.426348	141931	169441	9223	BAIAP1	BAI1-associated protein 1
481	0.423923	740617	369144	8086	AAAS	Achalasia, adrenocortical insufficiency, alacrimia (Allgrove, triple-A)
482	0.423853	279091	279696	25870	SUMF2	Sulfatase modifying factor 2
483	0.423761	40296	Two hits	162972	ZNF550|SFMBT2	Zinc finger protein 550|Scm-like with four mbt domains 2
485	0.423418	108764	Two hits	84962	JUB|N/A	Jub, ajuba homolog (Xenopus laevis)|Homo sapiens, clone IMAGE:3453782, mRNA
487	0.422488	740672	14839	5436	POLR2G	Polymerase (RNA) II (DNA directed) polypeptide G
490	0.421943	950355	524331	144203	OVOS2	Ovostatin 2
492	0.421624	814482	514308	81558	LOC81558	C/EBP-induced protein
493	0.421598	1580874	113094	7464	CORO2A	Coronin, actin binding protein, 2A
495	0.420967	701711	436350	55900	ZNF302	zinc finger protein 302
496	0.420857	838829	443650	10765	JARID1B	Jumonji, AT rich interactive domain 1B (RBP2-like)
498	0.420689	754581	288348	57523	KIAA1305	KIAA1305
Genes Downregulated in MPNST
13	0.73585	376217	520341	221294	NT5C2L1	5'-nucleotidase, cytosolic II-like 1
14	0.732254	299085	532286	51441	YTHDF2	YTH domain family, member 2
15	0.731463	868472	440544	25932	CLIC4	Chloride intracellular channel 4
17	0.723739	714196	128548	9948	WDR1	WD repeat domain 1
18	0.722483	1473304	78183	8644	AKR1C3	Aldo-keto reductase family 1, member C3 (3-alpha hydroxysteroid dehydrogenase, type II)
20	0.719473	197791	136309	51100	SH3GLB1	SH3-domain GRB2-like endophilin B1
22	0.716279	2449395	498513	1646	AKR1C2	Aldo-keto reductase family 1, member C2 (dihydrodiol dehydrogenase 2; bile acid binding protein; 3-alpha hydroxysteroid dehydrogenase, type III)
25	0.706564	292996	226755	7533	YWHAH	Chromosome 22 open reading frame 24
28	0.6951	28475	Two hits	1429	CRYZ|N/A	Crystallin, zeta (quinone reductase)|Transcribed locus
29	0.688004	272888	481526	54888	NSUN2	NOL1/NOP2/Sun domain family, member 2
31	0.686807	2042739	0	0	N/A	N/A
33	0.686642	191664	371147	7058	THBS2	Thrombospondin 2
34	0.684462	377461	74034	857	CAV1	Caveolin 1, caveolae protein, 22kDa
38	0.674706	73241	530359	286437	LOC286437	Hypothetical protein LOC286437
40	0.671695	2017705	191987	118424	UBE2J2	Ubiquitin-conjugating enzyme E2, J2 (UBC6 homolog, yeast)
45	0.660568	1455394	437060	54205	CYCS	Cytochrome c, somatic
51	0.645996	430848	509017	9731	KIAA0562	Glycine-, glutamate-, thienylcyclohexylpiperidine-binding protein
55	0.641897	897806	509554	3091	HIF1A	Hypoxia-inducible factor 1, alpha subunit (basic helix-loop-helix transcription factor)
56	0.640887	840940	387804	26986	PABPC1	Poly(A) binding protein, cytoplasmic 1
58	0.638338	785148	489824	5803	PTPRZ1	Protein tyrosine phosphatase, receptor-type, Z polypeptide 1
60	0.630874	2497898	120766	27309	ZNF330	Zinc finger protein 330
61	0.629347	469969	436873	3685	ITGAV	Integrin, alpha V (vitronectin receptor, alpha polypeptide, antigen CD51)
62	0.625362	462412	0	0	N/A	N/A
64	0.622162	774751	1565	4734	NEDD4	Neural precursor cell expressed, developmentally down-regulated 4
69	0.618908	1343732	2420	6649	SOD3	Superoxide dismutase 3, extracellular
73	0.614189	260303	517296	2114	ETS2	V-ets erythroblastosis virus E26 oncogene homolog 2 (avian)
75	0.613091	488888	Two hits	7360	UGP2|N/A	UDP-glucose pyrophosphorylase 2|Transcribed locus
76	0.612387	340630	432453	1326	MAP3K8	Mitogen-activated protein kinase kinase kinase 8
77	0.611682	320564	377588	57600	KIAA1450	KIAA1450 protein
81	0.605173	827187	13854	160760	TA-PP2C	T-cell activation protein phosphatase 2C
82	0.604151	2497556	0	0	N/A	N/A
83	0.602766	322067	433540	22826	DNAJC8	DnaJ (Hsp40) homolog, subfamily C, member 8
86	0.599394	378461	313	6696	SPP1	secreted phosphoprotein 1 (osteopontin, bone sialoprotein I, early T-lymphocyte activation 1)
88	0.598283	868484	464779	4864	NPC1	Niemann-Pick disease, type C1
91	0.59227	2507980	23033	92912	LOC92912	Hypothetical protein LOC92912
92	0.592106	795277	524195	57584	ARHGAP21	Rho GTPase activating protein 21
93	0.582886	325365	205558	11010	GLIPR1	GLI pathogenesis-related 1 (glioma)
94	0.581903	2549794	370581	10487	CAP1	CAP, adenylate cyclase-associated protein 1 (yeast)
95	0.581266	884462	282326	1827	DSCR1	Down syndrome critical region gene 1
96	0.58106	298155	445040	34	ACADM	Acyl-Coenzyme A dehydrogenase, C-4 to C-12 straight chain
98	0.579867	212347	162125	169792	GLIS3	GLIS family zinc finger 3
102	0.57925	2447688	511397	4162	MCAM	Melanoma cell adhesion molecule
103	0.578403	2461206	523443	3043	HBB	Hemoglobin, beta
105	0.577066	51826	482043	23530	NNT	Nicotinamide nucleotide transhydrogenase
109	0.572722	898148	430551	8826	IQGAP1	IQ motif containing GTPase activating protein 1
111	0.572304	884531	11463	51727	UMP-CMPK	UMP-CMP kinase
112	0.571947	86220	183671	6999	TDO2	Tryptophan 2,3-dioxygenase
115	0.570641	510381	285313	1316	KLF6	Kruppel-like factor 6
116	0.570432	838616	494312	4915	NTRK2	Neurotrophic tyrosine kinase, receptor, type 2
117	0.568215	132395	18192	10250	SRRM1	Serine/arginine repetitive matrix 1
118	0.567571	447590	436186	51752	ARTS-1	Type 1 tumor necrosis factor receptor shedding aminopeptidase regulator
127	0.563803	361922	132642	10269	ZMPSTE24	Zinc metallopeptidase (STE24 homolog, yeast)
129	0.563189	51408	440168	10231	DSCR1L1	Down syndrome critical region gene 1-like 1
133	0.558983	1474955	402752	8148	TAF15	TAF15 RNA polymerase II, TATA box binding protein (TBP)-associated factor, 68kDa
134	0.558729	1584628	85862	27295	PDLIM3	PDZ and LIM domain 3
139	0.555971	2014382	519445	7025	NR2F1	Nuclear receptor subfamily 2, group F, member 1
141	0.553264	2556457	471779	9208	LRRFIP1	Leucine rich repeat (in FLII) interacting protein 1
145	0.550861	593251	433512	10096	ACTR3	ARP3 actin-related protein 3 homolog (yeast)
146	0.549438	80707	90436	9552	SPAG7	Sperm associated antigen 7
147	0.549113	1470659	130849	84342	COG8	Component of oligomeric golgi complex 8
151	0.546707	884328	370668	91404	SESTD1	SEC14 and spectrin domains 1
153	0.54297	825669	Two hits	201595	SIMP|MRPL48	Source of immunodominant MHC-associated peptides|Mitochondrial ribosomal protein L48
155	0.541962	825647	475525	23225	NUP210	Nucleoporin 210kDa
156	0.541829	144977	518060	10550	ARL6IP5	ADP-ribosylation-like factor 6 interacting protein 5
158	0.538299	712527	472475	23499	MACF1	Microtubule-actin crosslinking factor 1
160	0.538106	137353	470417	23578	PEF	PEF protein with a long N-terminal hydrophobic domain (peflin)
161	0.536609	265045	431101	55970	GNG12	Guanine nucleotide binding protein (G protein), gamma 12
166	0.53537	190256	445826	79739	FLJ23033	Hypothetical protein FLJ23033
167	0.533638	491559	112669	2170	FABP3	Fatty acid binding protein 3, muscle and heart (mammary-derived growth inhibitor)
171	0.531759	490368	34341	965	CD58	CD58 antigen, (lymphocyte function-associated antigen 3)
173	0.529877	754157	85603	84668	DRCTNNB1A	Down-regulated by Ctnnb1, a
176	0.526001	825418	496710	10735	STAG2	Stromal antigen 2
177	0.525608	502165	476517	92689	LOC92689	Hypothetical protein BC001096
183	0.522989	41345	205627	6018	RLF	Rearranged L-myc fusion sequence
185	0.522638	28469	278277	5019	OXCT1	3-oxoacid CoA transferase 1
186	0.522597	1569150	430742	5218	PFTK1	PFTAIRE protein kinase 1
187	0.521894	611412	356096	55700	FLJ10350	Hypothetical protein FLJ10350
188	0.521428	2317017	433391	4495	MT1G	Metallothionein 1G
191	0.520953	235164	446445	10897	YIF1	Yip1 interacting factor homolog (S. cerevisiae)
197	0.51689	295798	90061	10857	PGRMC1	Progesterone receptor membrane component 1
200	0.515904	208225	4998	29766	TMOD3	Tropomodulin 3 (ubiquitous)
201	0.515513	294255	486520	64577	ALDH8A1	Aldehyde dehydrogenase 8 family, member A1
204	0.513867	712378	433700	5569	PKIA	Protein kinase (cAMP-dependent, catalytic) inhibitor alpha
206	0.512634	161275	496586	0	N/A	Homo sapiens transcribed sequences
208	0.511707	842894	477789	483	ATP1B3	ATPase, Na+/K+ transporting, beta 3 polypeptide
211	0.509042	291623	166017	4286	MITF	Microphthalmia-associated transcription factor
213	0.508817	530036	518059	285203	MGC34132	AER61 glycosyltransferase
215	0.507374	1868349	198161	8681	PLA2G4B	Phospholipase A2, group IVB (cytosolic)
216	0.507217	85259	517581	3162	HMOX1	Heme oxygenase (decycling) 1
217	0.506867	288796	283454	663	BNIP2	BCL2/adenovirus E1B 19kDa interacting protein 2
218	0.506192	436455	186810	9185	REPS2	RALBP1 associated Eps domain containing 2
221	0.501977	1476181	122511	1068	CETN1	Centrin, EF-hand protein, 1
223	0.501503	365515	549033	2252	FGF7	Fibroblast growth factor 7 (keratinocyte growth factor)
228	0.497788	40017	Two hits	54205	CYCS|N/A	Cytochrome c, somatic|Transcribed locus, strongly similar to XP_519001.1 similar to Chromosome 7 open reading frame 31 [Pan troglodytes]
232	0.496594	877632	179986	10211	FLOT1	Flotillin 1
233	0.496449	50506	411847	5597	MAPK6	Mitogen-activated protein kinase 6
234	0.496172	746080	272251	51088	KLHL5	Kelch-like 5 (Drosophila)
240	0.494158	823775	73799	2773	GNAI3	Guanine nucleotide binding protein (G protein), alpha inhibiting activity polypeptide 3
241	0.49375	1584536	406074	5074	PAWR	PRKC, apoptosis, WT1, regulator
242	0.493659	395898	0	0	N/A	N/A
244	0.493193	71727	73828	6886	TAL1	T-cell acute lymphocytic leukemia 1
245	0.493174	501778	Two hits	79768	C15orf29|N/A	Chromosome 15 open reading frame 29|CDNA clone IMAGE:4814799, partial cds
246	0.492353	1292551	0	0	N/A	N/A
249	0.490707	502142	413835	8819	SAP30	Sin3-associated polypeptide, 30kDa
251	0.489664	868871	525826	11049	YDD19	YDD19 protein
254	0.489194	2284707	119023	10592	SMC2L1	SMC2 structural maintenance of chromosomes 2-like 1 (yeast)
255	0.488634	712436	Two hits	1964	EIF1AX|N/A	Eukaryotic translation initiation factor 1A, X-linked|Full-length cDNA clone CL0BB027ZD02 of Neuroblastoma of Homo sapiens (human)
256	0.488045	202577	42151	3176	HNMT	Histamine N-methyltransferase
261	0.486672	32299	367992	3613	IMPA2	Inositol(myo)-1(or 4)-monophosphatase 2
263	0.486358	41132	Two hits	0	N/A|eIF2A	CDNA FLJ36309 fis, clone THYMU2004986|Eukaryotic translation initiation factor (eIF) 2A
265	0.485082	2322367	429581	57142	RTN4	Reticulon 4
266	0.485075	813346	178290	0	MULTIPLE CLUSTER HITS	Multiple unigene's : 178290 & 471428
267	0.484873	284792	485871	57231	SNX14	Sorting nexin 14
269	0.484723	321189	369920	5908	RAP1B	RAP1B, member of RAS oncogene family
270	0.484569	453195	521731	23452	ANGPTL2	Angiopoietin-like 2
272	0.48422	127509	436062	2632	GBE1	Glucan (1,4-alpha-), branching enzyme 1 (glycogen branching enzyme, Andersen disease, glycogen storage disease type IV)
273	0.484158	897567	2795	3939	LDHA	Lactate dehydrogenase A
277	0.482233	1160558	503860	5805	PTS	6-pyruvoyltetrahydropterin synthase
278	0.48223	2130448	421576	4116	MAGOH	Mago-nashi homolog, proliferation-associated (Drosophila)
279	0.481446	897952	485246	5686	PSMA5	Proteasome (prosome, macropain) subunit, alpha type, 5
280	0.48059	740344	370367	81614	NIPA2	Non imprinted in Prader-Willi/Angelman syndrome 2
282	0.479249	279482	431498	27086	FOXP1	Forkhead box P1
292	0.47306	363916	448979	23443	SLC35A3	Solute carrier family 35 (UDP-N-acetylglucosamine (UDP-GlcNAc) transporter), member A3
293	0.472691	244073	62578	10564	ARFGEF2	ADP-ribosylation factor guanine nucleotide-exchange factor 2 (brefeldin A-inhibited)
294	0.471868	415264	489353	29899	GPSM2	G-protein signalling modulator 2 (AGS3-like, C. elegans)
295	0.47135	704905	190334	5906	RAP1A	RAP1A, member of RAS oncogene family
296	0.471002	505076	468675	10630	T1A-2	Lung type-I cell membrane-associated glycoprotein
298	0.470856	814455	23956	54951	COMMD8	COMM domain containing 8
299	0.470729	487170	Two hits	25891	DKFZP586H2|WSB2	Regeneration associated muscle protease|WD repeat and SOCS box-containing 2
301	0.470246	197077	408909	64083	GOLPH3	Golgi phosphoprotein 3 (coat-protein)
306	0.468948	126858	496383	6646	SOAT1	Sterol O-acyltransferase (acyl-Coenzyme A: cholesterol acyltransferase) 1
307	0.468507	256820	203717	2335	FN1	Fibronectin 1
308	0.468255	884718	298345	7884	SLBP	Stem-loop (histone) binding protein
309	0.467395	454472	237506	25822	DNAJB5	DnaJ (Hsp40) homolog, subfamily B, member 5
310	0.467353	1435862	495605	4267	CD99	CD99 antigen
311	0.466845	124298	191734	4259	MGST3	Microsomal glutathione S-transferase 3
313	0.465598	291213	Two hits	4204	MECP2|FLJ11193	Methyl CpG binding protein 2 (Rett syndrome)|Hypothetical protein FLJ11193
315	0.465402	745394	515018	10672	GNA13	Guanine nucleotide binding protein (G protein), alpha 13
316	0.465298	486304	167371	9462	RASAL2	RAS protein activator like 2
323	0.463007	82991	527295	5167	ENPP1	Ectonucleotide pyrophosphatase/phosphodiesterase 1
324	0.462384	327350	487774	3181	HNRPA2B1	Heterogeneous nuclear ribonucleoprotein A2/B1
326	0.461203	268736	130759	5359	PLSCR1	Phospholipid scramblase 1
330	0.460027	42076	518123	10342	TFG	TRK-fused gene
332	0.459638	204755	479693	9295	SFRS11	Splicing factor, arginine/serine-rich 11
336	0.458428	810612	417004	6282	S100A11	S100 calcium binding protein A11 (calgizzarin)
337	0.458271	627288	518662	116496	C1orf24	Chromosome 1 open reading frame 24
338	0.457978	774071	163893	8301	PICALM	Phosphatidylinositol binding clathrin assembly protein
343	0.457194	32231	84753	64943	FLJ12442	Hypothetical protein FLJ12442
345	0.456306	279873	438830	29103	DNAJD1	DnaJ (Hsp40) homolog, subfamily D, member 1
346	0.456164	713205	472038	51118	CGI-94	Comparative gene identification transcript 94
347	0.455873	2009974	154495	43	ACHE	Acetylcholinesterase (YT blood group)
348	0.455682	502774	317593	55002	C13orf11	Chromosome 13 open reading frame 11
353	0.454545	51708	485616	667	DST	Dystonin
359	0.452424	308484	Two hits	493856	LOC493856|UBE2D3	Similar to RIKEN cDNA 1500009M05 gene|Ubiquitin-conjugating enzyme E2D 3 (UBC4/5 homolog, yeast)
361	0.452172	342082	532786	339287	LOC339287	Hypothetical protein LOC339287
363	0.451363	757265	443826	84275	MGC4399	Mitochondrial carrier protein
364	0.451166	813586	234896	51053	GMNN	Geminin, DNA replication inhibitor
365	0.450911	357117	269528	80218	MAK3	Mak3 homolog (S. cerevisiae)
366	0.450869	731339	479396	3516	RBPSUH	Recombining binding protein suppressor of hairless (Drosophila)
367	0.450678	825787	524750	4928	NUP98	Nucleoporin 98kDa
368	0.450136	2512263	224171	2027	ENO3	Enolase 3 (beta, muscle)
370	0.449833	811101	301804	57630	SH3MD2	SH3 multiple domains 2
371	0.449309	855395	476365	6342	SCP2	Sterol carrier protein 2
372	0.449289	772880	211511	79600	FLJ21127	Hypothetical protein FLJ21127
373	0.449063	470124	531879	5810	RAD1	RAD1 homolog (S. pombe)
374	0.448827	773330	190495	10457	GPNMB	Glycoprotein (transmembrane) nmb
377	0.446445	825416	469593	3987	LIMS1	LIM and senescent cell antigen-like domains 1
378	0.445755	271952	111554	10123	ARL7	ADP-ribosylation factor-like 7
379	0.445657	252491	523789	283131	TncRNA	Trophoblast-derived noncoding RNA
380	0.445633	322128	524590	23011	RAB21	RAB21, member RAS oncogene family
381	0.445488	823665	489615	10135	PBEF1	Pre-B-cell colony enhancing factor 1
383	0.445397	198982	351665	1787	DNMT2	DNA (cytosine-5-)-methyltransferase 2
384	0.445279	2572290	529892	8878	SQSTM1	Sequestosome 1
385	0.445115	45284	549049	4012	LNPEP	Leucyl/cystinyl aminopeptidase
386	0.444699	503505	549171	54964	FLJ20519	Hypothetical protein FLJ20519
390	0.444181	128738	446354	6920	TCEA3	Transcription elongation factor A (SII), 3
391	0.443891	80672	33962	9410	HPRP8BP	U5 snRNP-specific 40 kDa protein (hPrp8-binding)
393	0.443197	504924	Two hits	5887	RAD23B|N/A	RAD23 homolog B (S. cerevisiae)|Transcribed locus
394	0.443178	511647	330384	23603	CORO1C	Coronin, actin binding protein, 1C
395	0.442926	506033	37288	9975	NR1D2	Nuclear receptor subfamily 1, group D, member 2
396	0.442782	278687	Two hits	56945	MRPS22|COPB2	Mitochondrial ribosomal protein S22|Coatomer protein complex, subunit beta 2 (beta prime)
399	0.442025	809758	485365	10768	AHCYL1	S-adenosylhomocysteine hydrolase-like 1
402	0.440874	243135	Two hits	283431	GAS2L3|N/A	Growth arrest-specific 2 like 3|Transcribed locus
403	0.440862	321529	508480	5911	RAP2A	RAP2A, member of RAS oncogene family
405	0.440711	1540301	307117	149934	N/A	Homo sapiens similar to bB329D4.2.1 (novel protein similar to a truncated nuclear receptor co-repressor 1 (NCOR1) (retinoid X receptor interacting protein 13), isoform 1) (LOC149934), mRNA
409	0.439474	51737	546282	5932	RBBP8	Retinoblastoma binding protein 8
413	0.438572	52096	74615	5156	PDGFRA	Platelet-derived growth factor receptor, alpha polypeptide
418	0.437884	796137	344151	2803	GOLGA4	Golgi autoantigen, golgin subfamily a, 4
419	0.437663	824792	387255	84656	N-PAC	Cytokine-like nuclear factor n-pac
420	0.43741	469686	491234	6016	RIT1	Ras-like without CAAX 1
421	0.437157	47559	475663	5868	RAB5A	RAB5A, member RAS oncogene family
424	0.436847	868368	522584	7114	TMSB4X	Thymosin, beta 4, X-linked
425	0.436643	213523	370102	55847	C10orf70	Chromosome 10 open reading frame 70
426	0.436305	161823	289008	116150	C6orf68	Chromosome 6 open reading frame 68
428	0.435701	366830	144114	817	CAMK2D	Calcium/calmodulin-dependent protein kinase (CaM kinase) II delta
430	0.435269	825005	418133	50640	IPLA2(GAMM	Intracellular membrane-associated calcium-independent phospholipase A2 gamma
432	0.435168	430834	163424	387338	NSUN4	NOL1/NOP2/Sun domain family, member 4
433	0.434804	321605	Two hits	81893	LAT1-3TM|SMG1	LAT1-3TM protein|PI-3-kinase-related kinase SMG-1
435	0.434561	897531	Two hits	2335	FN1|MCAM	Fibronectin 1|Melanoma cell adhesion molecule
437	0.433998	344282	530402	11124	FAF1	Fas (TNFRSF6) associated factor 1
439	0.432958	2559292	502072	10083	USH1C	Usher syndrome 1C (autosomal recessive, severe)
441	0.432343	797016	465924	6390	SDHB	Succinate dehydrogenase complex, subunit B, iron sulfur (Ip)
443	0.432232	298696	446374	10471	HKE2	HLA class II region expressed gene KE2
446	0.431011	233071	494146	23670	TMEM2	Transmembrane protein 2
447	0.430883	626619	288945	80219	FLJ13448	Hypothetical protein FLJ13448
448	0.43072	594633	210995	771	CA12	Carbonic anhydrase XII
449	0.430617	283436	132858	5910	RAP1GDS1	RAP1, GTP-GDP dissociation stimulator 1
450	0.430344	428665	406335	90268	LOC90268	Hypothetical protein BC007706
451	0.429323	110467	212332	858	CAV2	Caveolin 2
452	0.429228	265060	479754	3815	KIT	V-kit Hardy-Zuckerman 4 feline sarcoma viral oncogene homolog
453	0.429185	132911	468018	5500	PPP1CB	Protein phosphatase 1, catalytic subunit, beta isoform
457	0.428496	627939	83577	8048	CSRP3	Cysteine and glycine-rich protein 3 (cardiac LIM protein)
458	0.427995	768324	Two hits	9861	p44S10|TCF7L1	Proteasome regulatory particle subunit p44S10|Transcription factor 7-like 1 (T-cell specific, HMG-box)
459	0.427968	785795	15929	79624	C6orf211	Chromosome 6 open reading frame 211
464	0.42714	345538	418123	1514	CTSL	Cathepsin L
465	0.426936	755506	422986	307	ANXA4	Annexin A4
466	0.426714	278523	476432	7871	SLMAP	Sarcolemma associated protein
470	0.426151	950445	483408	5515	PPP2CA	Protein phosphatase 2 (formerly 2A), catalytic subunit, alpha isoform
471	0.425984	810725	7476	533	ATP6V0B	ATPase, H+ transporting, lysosomal 21kDa, V0 subunit c''
472	0.425937	884511	522699	1349	COX7B	Cytochrome c oxidase subunit VIIb
473	0.425573	382649	479491	79971	FLJ23091	Putative NFkB activating protein 373
474	0.42555	1031940	51120	820	CAMP	Cathelicidin antimicrobial peptide
475	0.425383	281476	207776	175	AGA	Aspartylglucosaminidase
476	0.424674	700857	Two hits	984	CDC2L1|CDC2L2	Cell division cycle 2-like 1 (PITSLRE proteins)|Cell division cycle 2-like 2 (PITSLRE proteins)
477	0.424513	841308	477375	4638	MYLK	Myosin, light polypeptide kinase
478	0.424487	811947	171802	284996	RNF149	Ring finger protein 149
479	0.424446	230116	444934	4898	NRD1	Nardilysin (N-arginine dibasic convertase)
480	0.424049	198690	Two hits	9943	OXSR1|N/A	Oxidative-stress responsive 1|Transcribed locus
484	0.42369	1155191	0	0	N/A	N/A
486	0.423141	3457809	204044	8792	TNFRSF11A	Tumor necrosis factor receptor superfamily, member 11a, activator of NFKB
488	0.422235	812144	525391	54987	FLJ20580	Hypothetical protein FLJ20580
489	0.422102	868304	500483	59	ACTA2	Actin, alpha 2, smooth muscle, aorta
491	0.421908	2313921	109760	4709	NDUFB3	NADH dehydrogenase (ubiquinone) 1 beta subcomplex, 3, 12kDa
494	0.421387	240752	523855	23673	STX12	Syntaxin 12
497	0.42079	1636885	325960	51338	MS4A4A	Membrane-spanning 4-domains, subfamily A, member 4
499	0.420555	73244	0	0	N/A	N/A
500	0.419616	878152	31819	57095	HT014	HT014
N/A = Nonavailable
