# Supplementary material for: Diagnostic and prognostic gene expression signatures in 177 soft tissue sarcomas: hypoxia-induced transcription profile signifies metastatic potential
Source: BMC Genomics. 2007 Mar 14;8:73. doi: 10.1186/1471-2164-8-73 (PMC1839099; doi:10.1186/1471-2164-8-73)
Supplement: Additional file 14 — Top 500 genes discriminating the leiomyosarcomas from the remaining STS subtypes. The leiomyosarcoma discriminators. [file 1471-2164-8-73-S14.xls]

## Sheet: Additional file 14
Additional file 14. Top 500 genes discriminating the leiomyosarcomas from the remaining STS subtypes.
Rank	Golub-score	IMAGE Clone ID	UniGene Cluster ID	LocusLink ID	Gene Symbol	Gene Name
Genes Upregulated in Leiomyosarcoma
1	0.562596	198982	351665	1787	DNMT2	DNA (cytosine-5-)-methyltransferase 2
2	0.546112	197657	436219	219	ALDH1B1	Aldehyde dehydrogenase 1 family, member B1
3	0.53466	2465022	108080	1465	CSRP1	Cysteine and glycine-rich protein 1
4	0.5237	501430	369574	10602	CDC42EP3	CDC42 effector protein (Rho GTPase binding) 3
5	0.522477	36491	63788	5096	PCCB	Propionyl Coenzyme A carboxylase, beta polypeptide
6	0.522188	278523	476432	7871	ACTA2	Actin, alpha 2, smooth muscle, aorta
7	0.516778	1473274	504687	10398	ACTG2	Actin, gamma 2, smooth muscle, enteric
8	0.51618	868472	440544	25932	CLIC4	Chloride intracellular channel 4
9	0.514585	2577882	300772	7169	ACTN3	Actinin, alpha 3
10	0.513	611027	405639	1723	DHODH	Dihydroorotate dehydrogenase
11	0.495475	854079	509765	87	ACTN1	Actinin, alpha 1
12	0.492031	324717	180141	1073	CFL2	Cofilin 2 (muscle)
13	0.490605	810947	460107	54820	NDE1	NudE nuclear distribution gene E homolog 1 (A. nidulans)
14	0.484594	302080	460109	4629	ALDOA	Aldolase A, fructose-bisphosphate
15	0.471799	504543	485205	7005	TEAD3	TEA domain family member 3
16	0.470373	503545	478000	4154	CALD1	Caldesmon 1
17	0.463552	1468461	181107	312	ANXA13	Annexin A13
18	0.458629	784168	480311	10611	LIM	LIM protein (similar to rat protein kinase C-binding enigma)
19	0.456929	841308	477375	4638	MYLK	Myosin, light polypeptide kinase
20	0.451809	343443	334587	11030	RBPMS	RNA binding protein with multiple splicing
21	0.445574	768292	Two hits	11034	DSTN|C9orf3	Destrin (actin depolymerizing factor)|Chromosome 9 open reading frame 3
22	0.441257	325160	169330	29114	CKB	Creatine kinase, brain
23	0.436568	841203	500101	7414	VCL	Vinculin
24	0.434411	628357	445037	89	CNN3	Calponin 3, acidic
25	0.430273	121776	1004	7862	BRPF1	Bromodomain and PHD finger containing, 1
26	0.429229	1584628	85862	27295	PDLIM3	PDZ and LIM domain 3
27	0.427412	347586	Two hits	80755	MGC2744|RUNDC1	Hypothetical protein MGC2744|RUN domain containing 1
29	0.426846	205049	400095	26353	HSPB8	Heat shock 22kDa protein 8
31	0.41932	868304	500483	59	COL8A1	Collagen, type VIII, alpha 1
32	0.419176	869375	513141	3418	IDH2	Isocitrate dehydrogenase 2 (NADP+), mitochondrial
33	0.416888	714196	128548	9948	WDR1	WD repeat domain 1
34	0.415717	365517	499159	143098	MPP7	Membrane protein, palmitoylated 7 (MAGUK p55 subfamily member 7)
35	0.414601	345469	515490	147906	MGC15476	Thymus expressed gene 3-like
36	0.410883	302933	Two hits	4691	NCL|ACTC	Nucleolin|Actin, alpha, cardiac muscle
38	0.401145	45900	Two hits	9159	PCSK7|N/A	Proprotein convertase subtilisin/kexin type 7|Similar to Proprotein convertase subtilisin/kexin type 7 precursor (Proprotein convertase PC7) (Subtilisin/kexin-like protease PC7) (Prohormone convertase PC7) (PC8) (hPC8) (Lymphoma proprotein convertase)
39	0.400717	788566	80296	5121	PCP4	Purkinje cell protein 4
40	0.400691	51599	78919	7504	XK	Kell blood group precursor (McLeod phenotype)
41	0.400478	712527	472475	23499	MACF1	Microtubule-actin crosslinking factor 1
42	0.388734	296616	194329	79921	TCEAL4	Transcription elongation factor A (SII)-like 4
43	0.386891	770012	188021	3757	CSRP2	Cysteine and glycine-rich protein 2
44	0.386869	2542582	151220	23022	KIAA0992	Palladin
45	0.38161	136744	463382	8405	SPOP	Speckle-type POZ protein
47	0.380273	47475	519702	26999	CYFIP2	Cytoplasmic FMR1 interacting protein 2
48	0.378986	951305	349705	347252	IGFBPL1	Insulin-like growth factor binding protein-like 1
49	0.378762	812975	493272	23189	ANKRD15	Ankyrin repeat domain 15
50	0.377938	207107	490203	800	DAG1	Dystroglycan 1 (dystrophin-associated glycoprotein 1)
51	0.372496	2042739	0	0	N/A	N/A
52	0.369949	81289	516105	72	DTNA	Dystrobrevin, alpha
53	0.369862	1743572	271809	23432	GPR161	G protein-coupled receptor 161
54	0.369419	786607	95243	9338	TCEAL1	Transcription elongation factor A (SII)-like 1
56	0.367395	1614140	27018	51285	RASL12	RAS-like, family 12
57	0.365949	429446	445097	10847	SRCAP	Snf2-related CBP activator protein
58	0.365812	785910	533770	81539	SLC38A1	Solute carrier family 38, member 1
59	0.3626	132911	468018	5500	PPP1CB	Protein phosphatase 1, catalytic subunit, beta isoform
60	0.362103	504678	269909	171546	C14orf147	Chromosome 14 open reading frame 147
61	0.361701	246704	466937	10848	PPP1R13L	Protein phosphatase 1, regulatory (inhibitor) subunit 13 like
63	0.359075	530036	518059	285203	MGC34132	AER61 glycosyltransferase
64	0.356727	266500	0	0	N/A	N/A
65	0.355645	321550	49582	4659	FHL1	Four and a half LIM domains 1
66	0.354875	811149	434253	84909	C9orf3	Chromosome 9 open reading frame 3
67	0.35143	190256	445826	79739	FLJ23033	Hypothetical protein FLJ23033
69	0.350163	246304	473420	10950	BTG3	BTG family, member 3
70	0.350049	755846	102910	57176	VARS2L	Valyl-tRNA synthetase 2-like
73	0.348204	68103	524500	140465	GENX-3414	Genethonin 1
74	0.347833	295604	0	0	N/A	N/A
75	0.347587	46182	473087	1503	CTPS	CTP synthase
76	0.346585	249755	505104	57542	KIAA1340	KIAA1340 protein
78	0.345314	951083	348262	90293	KLHL13	Kelch-like 13 (Drosophila)
80	0.343619	714437	474935	10509	SEMA4B	Sema domain, immunoglobulin domain (Ig), transmembrane domain (TM) and short cytoplasmic domain, (semaphorin) 4B
81	0.343582	2106888	298885	23597	ACATE2	Likely ortholog of mouse acyl-Coenzyme A thioesterase 2, mitochondrial
82	0.343288	209143	293970	4329	ALDH6A1	Aldehyde dehydrogenase 6 family, member A1
84	0.34143	1573251	509916	79697	C14orf169	Chromosome 14 open reading frame 169
85	0.340716	198690	Two hits	9943	OXSR1|N/A	Oxidative-stress responsive 1|Transcribed locus
86	0.339648	454472	237506	25822	DNAJB5	DnaJ (Hsp40) homolog, subfamily B, member 5
93	0.333329	2549794	370581	10487	CAP1	CAP, adenylate cyclase-associated protein 1 (yeast)
95	0.332956	1607229	201482	7164	TPD52L1	Tumor protein D52-like 1
96	0.332334	781014	117715	6764	ST5	Suppression of tumorigenicity 5
97	0.331249	259579	125244	5892	RAD51L3	RAD51-like 3 (S. cerevisiae)
98	0.330668	462953	46732	4129	MAOB	Monoamine oxidase B
101	0.325761	815069	208414	55972	MCFP	Mitochondrial carrier family protein
102	0.324717	1292551	0	0	N/A	N/A
104	0.323337	80643	482730	10085	EDIL3	EGF-like repeats and discoidin I-like domains 3
106	0.320243	745136	356226	134121	LOC134121	Hypothetical protein LOC134121
108	0.319732	813266	435369	2273	KCNH2	Potassium voltage-gated channel, subfamily H (eag-related), member 2
109	0.318657	878578	513490	226	KCNMA1	Potassium large conductance calcium-activated channel, subfamily M, alpha member 1
113	0.315448	590615	5158	3611	ILK	Integrin-linked kinase
114	0.315366	301380	213642	23169	SLC35D1	Solute carrier family 35 (UDP-glucuronic acid/UDP-N-acetylgalactosamine dual transporter), member D1
116	0.312853	1034494	483944	8728	ADAM19	A disintegrin and metalloproteinase domain 19 (meltrin beta)
117	0.312779	2578251	326387	9643	MORF4L2	Mortality factor 4 like 2
118	0.312148	1912458	673	3592	IL12A	Interleukin 12A (natural killer cell stimulatory factor 1, cytotoxic lymphocyte maturation factor 1, p35)
119	0.311361	826194	369520	54843	SYTL2	Synaptotagmin-like 2
121	0.30942	461425	463300	4635	MBNL1	Muscleblind-like (Drosophila)
123	0.308131	812989	6126	63905	MANBAL	Mannosidase, beta A, lysosomal-like
124	0.307736	753381	272927	10484	SEC23A	Sec23 homolog A (S. cerevisiae)
125	0.307002	490811	471783	10267	RAMP1	Receptor (calcitonin) activity modifying protein 1
126	0.306192	212640	3109	393	ARHGAP4	Rho GTPase activating protein 4
127	0.305872	502977	100299	3980	LIG3	Ligase III, DNA, ATP-dependent
128	0.30538	723986	404289	7111	TMOD1	Tropomodulin 1
129	0.304796	502682	533040	9260	PDLIM7	PDZ and LIM domain 7 (enigma)
130	0.304781	809541	410026	599	BCL2L2	BCL2-like 2
131	0.304361	75254	530904	1466	MLC1SA	Myosin light chain 1 slow a
132	0.303944	430928	54089	580	BARD1	BRCA1 associated RING domain 1
134	0.303657	429704	479677	57606	KIAA1458	KIAA1458 protein
139	0.300946	214916	292464	8323	FZD6	Frizzled homolog 6 (Drosophila)
141	0.3	897806	509554	3091	HIF1A	Hypoxia-inducible factor 1, alpha subunit (basic helix-loop-helix transcription factor)
142	0.299081	1461664	420483	590	BCHE	Butyrylcholinesterase
143	0.299052	756769	75238	8208	CHAF1B	Chromatin assembly factor 1, subunit B (p60)
147	0.29751	825312	246310	522	ATP5J	ATP synthase, H+ transporting, mitochondrial F0 complex, subunit F6
148	0.297048	629896	535786	4131	MAP1B	Microtubule-associated protein 1B
150	0.295952	771317	38044	25906	DKFZP564M0	DKFZP564M082 protein
151	0.295765	447892	301242	57538	MIDORI	likely ortholog of mouse myocytic induction/differentiation originator
153	0.295537	2316683	398111	93081	LOC93081	Hypothetical protein BC015148
154	0.295501	84613	7917	25994	HIG1	Likely ortholog of mouse hypoxia induced gene 1
155	0.295375	270826	403933	114907	FBXO32	F-box protein 32
156	0.295371	309493	102929	51517	NCKIPSD	NCK interacting protein with SH3 domain
158	0.293369	2430517	45231	23641	LDOC1	Leucine zipper, down-regulated in cancer 1
159	0.29335	1915000	109590	8987	MYH11	Myosin, heavy polypeptide 11, smooth muscle
160	0.292028	840474	286226	4641	MYO1C	Myosin IC
162	0.291649	1456118	381081	5698	PSMB9	Proteasome (prosome, macropain) subunit, beta type, 9 (large multifunctional protease 2)
168	0.290078	773511	30792	29911	HOOK2	Hook homolog 2 (Drosophila)
169	0.288807	435219	501023	4601	MXI1	MAX interactor 1
170	0.288701	704905	190334	5906	RAP1A	RAP1A, member of RAS oncogene family
172	0.288045	26617	150693	214	ALCAM	Activated leukocyte cell adhesion molecule
175	0.28754	292882	9589	29979	UBQLN1	Ubiquilin 1
176	0.28734	203275	518475	5984	RFC4	Replication factor C (activator 1) 4, 37kDa
178	0.286561	504924	Two hits	5887	RAD23B|N/A	RAD23 homolog B (S. cerevisiae)|Transcribed locus
179	0.286493	195975	434900	23024	PDZRN3	PDZ domain containing RING finger 3
181	0.285739	28469	278277	5019	OXCT1	3-oxoacid CoA transferase 1
183	0.28546	221846	434286	1112	CHES1	Checkpoint suppressor 1
184	0.284935	785744	Two hits	4240	MFGE8|ZDHHC5	Milk fat globule-EGF factor 8 protein|Zinc finger, DHHC domain containing 5
185	0.283871	701261	187657	79714	FLJ12436	Hypothetical protein FLJ12436
186	0.283761	260303	517296	2114	ETS2	V-ets erythroblastosis virus E26 oncogene homolog 2 (avian)
189	0.282592	842894	477789	483	ATP1B3	ATPase, Na+/K+ transporting, beta 3 polypeptide
192	0.282048	193182	279245	6867	TACC1	Transforming, acidic coiled-coil containing protein 1
195	0.281578	284263	121333	4336	MOBP	Myelin-associated oligodendrocyte basic protein
196	0.281236	209381	476636	151878	LOC151878	Hypothetical protein LOC151878
198	0.280332	814765	463506	8165	AKAP1	A kinase (PRKA) anchor protein 1
200	0.279603	2447688	511397	4162	MCAM	Melanoma cell adhesion molecule
204	0.278325	1507245	144795	3778	MYL4	Myosin, light polypeptide 4, alkali; atrial, embryonic
206	0.277801	741139	472877	2139	EYA2	Eyes absent homolog 2 (Drosophila)
211	0.276517	487444	512908	10776	ARPP-19	Cyclic AMP phosphoprotein, 19 kD
212	0.276158	825603	339453	51290	PTX1	PTX1 protein
213	0.276132	2014714	0	0	N/A	N/A
216	0.275217	856388	385913	81611	ANP32E	Acidic (leucine-rich) nuclear phosphoprotein 32 family, member E
217	0.274589	753420	221407	23142	KIAA0276	KIAA0276 protein
218	0.274213	21738	438289	3033	HADHSC	L-3-hydroxyacyl-Coenzyme A dehydrogenase, short chain
221	0.273677	488149	301526	80263	TRIM45	Tripartite motif-containing 45
222	0.273329	40844	509083	9472	AKAP6	A kinase (PRKA) anchor protein 6
226	0.270011	436318	91521	54492	DKFZP761M1	Hypothetical protein DKFZP761M1511
227	0.26909	320794	411490	116228	FAM36A	Family with sequence similarity 36, member A
228	0.268239	278242	444422	5165	PDK3	Pyruvate dehydrogenase kinase, isoenzyme 3
229	0.267727	2322038	145586	1288	COL4A6	Collagen, type IV, alpha 6
236	0.266277	743890	0	0	N/A	N/A
238	0.265644	897563	462341	23164	M-RIP	Myosin phosphatase-Rho interacting protein
239	0.265614	813187	379858	23576	DDAH1	Dimethylarginine dimethylaminohydrolase 1
242	0.264591	108377	279669	7283	TUBG1	Tubulin, gamma 1
245	0.262906	470006	427232	154807	VKORC1L1	Vitamin K epoxide reductase complex, subunit 1-like 1
248	0.26218	810504	77422	5355	PLP2	Proteolipid protein 2 (colonic epithelium-enriched)
251	0.261698	586839	517949	4134	MAP4	Microtubule-associated protein 4
252	0.26163	814615	469030	10797	MTHFD2	Methylenetetrahydrofolate dehydrogenase (NADP+ dependent) 2, methenyltetrahydrofolate cyclohydrolase
253	0.261361	31866	77897	10946	SF3A3	Splicing factor 3a, subunit 3, 60kDa
257	0.260878	51826	482043	23530	NNT	Nicotinamide nucleotide transhydrogenase
259	0.26042	743739	517841	5576	PRKAR2A	Protein kinase, cAMP-dependent, regulatory, type II, alpha
260	0.26022	461287	327068	8030	CCDC6	Coiled-coil domain containing 6
266	0.258612	1898511	446619	8479	HIRIP3	HIRA interacting protein 3
267	0.258593	197765	432862	10299	MARCH-VI	Membrane-associated RING-CH protein VI
269	0.257496	243537	546342	11164	NUDT5	Nudix (nucleoside diphosphate linked moiety X)-type motif 5
273	0.255723	511647	330384	23603	CORO1C	Coronin, actin binding protein, 1C
274	0.255131	789147	511915	2026	ENO2	Enolase 2 (gamma, neuronal)
275	0.255073	950606	406549	134553	FLJ37562	hypothetical protein FLJ37562
276	0.255048	50722	23648	134353	LSM11	LSM11, U7 small nuclear RNA associated
277	0.254478	26616	79411	6118	RPA2	Replication protein A2, 32kDa
281	0.253633	449340	0	0	N/A	N/A
290	0.251793	1472775	134830	1295	MYL9	Myosin, light polypeptide 9, regulatory
293	0.251685	746069	28070	9851	KIAA0753	KIAA0753 gene product
295	0.25143	711768	76057	2582	GALE	UDP-galactose-4-epimerase
296	0.25133	2321104	58414	2318	FLNC	Filamin C, gamma (actin binding protein 280)
297	0.251259	487297	132902	10486	CAP2	CAP, adenylate cyclase-associated protein, 2 (yeast)
298	0.251138	378243	524138	576	BAI2	Brain-specific angiogenesis inhibitor 2
300	0.25095	2557540	509791	2079	ERH	Enhancer of rudimentary homolog (Drosophila)
302	0.250751	486787	483454	1266	PPP1R12A	Protein phosphatase 1, regulatory (inhibitor) subunit 12A
303	0.250699	854678	468044	81606	LBH	Likely ortholog of mouse limb-bud and heart gene
304	0.25043	121251	103834	79022	MGC5576	Hypothetical protein MGC5576
305	0.250315	545189	Two hits	3094	HINT1|CALD1	Histidine triad nucleotide binding protein 1|Caldesmon 1
307	0.250291	138444	Two hits	84457	PHYHIPL|FAM13C1	Family with sequence similarity 13, member C1|Family with sequence similarity 13, member C1
309	0.249428	489823	534383	10063	COX17	COX17 homolog, cytochrome c oxidase assembly protein (yeast)
311	0.249337	248531	Two hits	0	N/A|GMPS	Transcribed locus, strongly similar to NP_003866.1 guanine monphosphate synthetase [Homo sapiens]|Guanine monphosphate synthetase
313	0.249206	2404649	300863	26013	L3MBTL	L(3)mbt-like (Drosophila)
314	0.248911	754649	204041	10598	AHSA1	AHA1, activator of heat shock 90kDa protein ATPase homolog 1 (yeast)
316	0.248903	1895748	144287	23493	HEY2	Hairy/enhancer-of-split related with YRPW motif 2
318	0.248648	824068	401903	9377	COX5A	Cytochrome c oxidase subunit Va
321	0.247934	2308346	19192	1017	CDK2	Cyclin-dependent kinase 2
322	0.247897	289818	Two hits	80127	C14orf45|ALDH6A1	Chromosome 14 open reading frame 45|Aldehyde dehydrogenase 6 family, member A1
325	0.246864	77897	159525	3795	KHK	Ketohexokinase (fructokinase)
332	0.245566	1466844	443750	11311	VPS45A	Vacuolar protein sorting 45A (yeast)
333	0.244633	2563010	164347	7597	ZNF46	Zinc finger protein 46 (KUP)
334	0.244438	136026	200747	23093	KIAA0998	KIAA0998
335	0.244244	769959	508716	1284	COL4A2	Collagen, type IV, alpha 2
336	0.244183	810603	520494	84886	FLJ14525	Hypothetical protein FLJ14525
340	0.243213	341328	133892	7168	SLMAP	Sarcolemma associated protein
341	0.243205	229601	114198	5607	MAP2K5	Mitogen-activated protein kinase kinase 5
343	0.243013	2541458	476209	5364	PLXNB1	Plexin B1
345	0.242833	785459	149098	6525	SMTN	Smoothelin
347	0.242672	128738	446354	6920	TCEA3	Transcription elongation factor A (SII), 3
348	0.242602	1472150	409140	539	ATP5O	ATP synthase, H+ transporting, mitochondrial F1 complex, O subunit (oligomycin sensitivity conferring protein)
350	0.242474	26117	0	0	N/A	N/A
354	0.241838	435330	31121	6640	SNTA1	Syntrophin, alpha 1 (dystrophin-associated protein A1, 59kDa, acidic component)
356	0.241243	470144	7200	91754	NEK9	NIMA (never in mitosis gene a)- related kinase 9
357	0.241164	1592592	521267	441295	OR2A9P	Olfactory receptor, family 2, subfamily A, member 9 pseudogene
359	0.240915	859192	20021	6843	VAMP1	Vesicle-associated membrane protein 1 (synaptobrevin 1)
361	0.240783	2383847	171844	5817	PVR	Poliovirus receptor
362	0.240696	265045	431101	55970	GNG12	Guanine nucleotide binding protein (G protein), gamma 12
365	0.240297	1662163	0	0	N/A	N/A
369	0.239743	46518	58919	1837	TAGLN3	Transgelin 3
370	0.238995	713230	529132	6415	SEPW1	Selenoprotein W, 1
373	0.238743	1588924	405619	56952	PRTFDC1	Phosphoribosyl transferase domain containing 1
376	0.238075	2316305	9383	78987	CRELD1	Cysteine-rich with EGF-like domains 1
379	0.237375	814526	236361	55544	RNPC1	RNA-binding region (RNP1, RRM) containing 1
380	0.237366	430894	375001	7094	TLN1	Talin 1
382	0.237028	359059	47629	81578	COL21A1	Collagen, type XXI, alpha 1
383	0.237015	136260	89576	83943	IMMP2L	IMP2 inner mitochondrial membrane protease-like (S. cerevisiae)
384	0.236904	127509	436062	2632	GBE1	Glucan (1,4-alpha-), branching enzyme 1 (glycogen branching enzyme, Andersen disease, glycogen storage disease type IV)
389	0.236793	950682	26010	5214	PFKP	Phosphofructokinase, platelet
391	0.236482	143989	0	0	N/A	N/A
392	0.23564	161998	156832	4862	NPAS2	Neuronal PAS domain protein 2
395	0.235415	137353	470417	23578	PEF	PEF protein with a long N-terminal hydrophobic domain (peflin)
396	0.23519	212078	519304	53918	PELO	Integrin, alpha 1
399	0.235047	502496	546346	22909	KIAA1018	KIAA1018 protein
400	0.234838	51807	436636	80206	FHOD3	Formin homology 2 domain containing 3
403	0.234404	488413	327736	3799	KIF5B	Kinesin family member 5B
405	0.234042	487946	161008	3836	KPNA1	Karyopherin alpha 1 (importin alpha 5)
411	0.23356	814303	509414	3895	KTN1	Kinectin 1 (kinesin receptor)
414	0.233362	2315147	119192	3015	H2AFZ	H2A histone family, member Z
417	0.233175	2342392	198241	8639	AOC3	Amine oxidase, copper containing 3 (vascular adhesion protein 1)
418	0.232927	509570	523045	818	CAMK2G	Calcium/calmodulin-dependent protein kinase (CaM kinase) II gamma
419	0.232658	184022	372840	322	APBB1	Amyloid beta (A4) precursor protein-binding, family B, member 1 (Fe65)
420	0.232348	627288	518662	116496	C1orf24	Chromosome 1 open reading frame 24
425	0.231985	268736	130759	5359	PLSCR1	Phospholipid scramblase 1
426	0.231893	713205	472038	51118	CGI-94	Comparative gene identification transcript 94
428	0.231594	755975	76111	1605	TPM1	Tropomyosin 1 (alpha)
430	0.231409	826285	368353	163882	FLJ32001	Hypothetical protein FLJ32001
432	0.231223	1416782	173724	1152	TPM2	Tropomyosin 2 (beta)
433	0.231201	324307	8769	83604	TM4SF10	Transmembrane 4 superfamily member 10
437	0.230302	22747	Two hits	0	N/A|SHFM1	Transcribed locus|Split hand/foot malformation (ectrodactyly) type 1
438	0.23009	344006	343664	23066	TIP120B	TBP-interacting protein
442	0.229407	814815	356416	23492	CBX7	Chromobox homolog 7
445	0.228408	1605178	0	0	N/A	N/A
449	0.227935	714414	119251	7384	UQCRC1	Ubiquinol-cytochrome c reductase core protein I
450	0.227923	2506797	502765	246243	RNASEH1	Ribonuclease H1
451	0.227698	291426	529353	84532	ACAS2L	Acetyl-Coenzyme A synthetase 2 (AMP forming)-like
453	0.227547	2018700	416090	51308	C5orf19	Chromosome 5 open reading frame 19
454	0.227535	194161	Two hits	81	ACTN4|CAPN12	Actinin, alpha 4|Calpain 12
457	0.227001	299274	268869	137872	ADHFE1	Alcohol dehydrogenase, iron containing, 1
461	0.226558	1540436	298651	5873	RAB27A	RAB27A, member RAS oncogene family
462	0.226412	344139	104672	11259	DOC1	Downregulated in ovarian cancer 1
465	0.225603	204483	370834	29028	ATAD2	ATPase family, AAA domain containing 2
467	0.225584	856535	435974	4522	MTHFD1	Methylenetetrahydrofolate dehydrogenase (NADP+ dependent) 1, methenyltetrahydrofolate cyclohydrolase, formyltetrahydrofolate synthetase
469	0.225486	346134	459857	23589	CARHSP1	Calcium regulated heat stable protein 1, 24kDa
470	0.225451	878785	22399	84932	RAB2B	RAB2B, member RAS oncogene family
472	0.225368	841475	19156	23002	DAAM1	Dishevelled associated activator of morphogenesis 1
479	0.224809	1616181	0	0	N/A	N/A
480	0.224733	1602018	445394	51699	VPS29	vacuolar protein sorting 29 (yeast)
481	0.224716	72016	533391	26136	TES	Testis derived transcript (3 LIM domains)
485	0.224095	1635110	506374	55967	DAP13	13kDa differentiation-associated protein
486	0.224045	1606557	443687	2274	FHL2	Four and a half LIM domains 2
492	0.223135	450781	31532	92249	LOC92249	Hypothetical protein LOC92249
493	0.222989	435694	0	0	N/A	N/A
494	0.222836	826236	87889	23405	DICER1	Dicer1, Dcr-1 homolog (Drosophila)
500	0.222538	343079	158665	66004	LYNX1	Ly6/neurotoxin 1
Genes Downregulated in Leiomyosarcoma
28	0.426894	79216	502756	195	AHNAK	AHNAK nucleoprotein (desmoyokin)
30	0.423151	502880	310453	81619	TM4SF14	Transmembrane 4 superfamily member 14
37	0.402358	505864	497148	23179	RGL1	Ral guanine nucleotide dissociation stimulator-like 1
46	0.38034	796323	501012	120	ADD3	Adducin 3 (gamma)
55	0.368967	261522	460217	124152	MGC35048	Hypothetical protein MGC35048
62	0.36113	36348	436142	5783	PTPN13	Protein tyrosine phosphatase, non-receptor type 13 (APO-1/CD95 (Fas)-associated phosphatase)
68	0.350303	854899	298654	1848	DUSP6	Dual specificity phosphatase 6
71	0.348813	878596	17109	9452	ITM2A	Integral membrane protein 2A
72	0.348589	785575	517240	3460	IFNGR2	Interferon gamma receptor 2 (interferon gamma transducer 1)
77	0.345709	859228	11223	3417	IDH1	Isocitrate dehydrogenase 1 (NADP+), soluble
79	0.344515	810002	440494	112616	CKLFSF7	Chemokine-like factor super family 7
83	0.342834	454459	367956	144699	FBXL14	F-box and leucine-rich repeat protein 14
87	0.339195	730768	438918	91	ACVR1B	Activin A receptor, type IB
88	0.338594	281521	0	0	N/A	N/A
89	0.336282	855422	134296	10395	DLC1	Deleted in liver cancer 1
90	0.336152	2556589	0	0	N/A	N/A
91	0.334782	755299	501629	9592	IER2	Immediate early response 2
92	0.333953	1049030	0	0	N/A	N/A
94	0.332968	431301	8786	9435	CHST2	Carbohydrate (N-acetylglucosamine-6-O) sulfotransferase 2
99	0.329383	713685	367767	5645	PRSS2	Protease, serine, 2 (trypsin 2)
100	0.328474	246722	38449	5270	SERPINE2	Serine (or cysteine) proteinase inhibitor, clade E (nexin, plasminogen activator inhibitor type 1), member 2
103	0.324458	39937	380138	1123	CHN1	Chimerin (chimaerin) 1
105	0.322832	511832	162646	5468	PPARG	Peroxisome proliferative activated receptor, gamma
107	0.319888	593780	213248	0	N/A	Homo sapiens, clone IMAGE:5268709, mRNA
110	0.31759	1916687	501497	970	TNFSF7	Tumor necrosis factor (ligand) superfamily, member 7
111	0.317167	770845	355264	1534	CYB561	Cytochrome b-561
112	0.316348	267431	390567	2534	FYN	FYN oncogene related to SRC, FGR, YES
115	0.315181	796341	481186	1182	CLCN3	Chloride channel 3
120	0.310747	261204	505924	8091	HMGA2	High mobility group AT-hook 2
122	0.308432	359009	331555	11005	SPINK5	Serine protease inhibitor, Kazal type 5
133	0.30387	753987	117825	143	PARP4	Poly (ADP-ribose) polymerase family, member 4
135	0.303146	503602	197922	55450	CaMKIINalp	Calcium/calmodulin-dependent protein kinase II
136	0.302715	2164470	0	0	N/A	N/A
137	0.301593	199367	0	0	N/A	N/A
138	0.301342	2313912	434888	22838	RNF44	Ring finger protein 44
140	0.300749	359610	73853	650	BMP2	Bone morphogenetic protein 2
144	0.298858	247261	4900	57019	CIAPIN1	Cytokine induced apoptosis inhibitor 1
145	0.297839	898218	450230	3486	IGFBP3	Insulin-like growth factor binding protein 3
146	0.297646	325090	333179	80014	BOMB	BH3-only member B protein
149	0.296852	295939	132340	63027	C6orf85	Chromosome 6 open reading frame 85
152	0.295621	136244	0	0	N/A	N/A
157	0.295066	275798	415117	8869	SIAT9	Sialyltransferase 9 (CMP-NeuAc:lactosylceramide alpha-2,3-sialyltransferase; GM3 synthase)
161	0.291926	303199	24907	10391	CORO2B	Coronin, actin binding protein, 2B
163	0.291452	1951711	349094	4068	SH2D1A	SH2 domain protein 1A, Duncan's disease (lymphoproliferative syndrome)
164	0.291403	770394	111903	2217	FCGRT	Fc fragment of IgG, receptor, transporter, alpha
165	0.291353	212620	460260	1645	AKR1C1	Aldo-keto reductase family 1, member C2 (dihydrodiol dehydrogenase 2; bile acid binding protein; 3-alpha hydroxysteroid dehydrogenase, type III)
166	0.291305	725558	193566	51114	ZDHHC9	Zinc finger, DHHC domain containing 9
167	0.29039	379450	515011	64750	SMURF2	SMAD specific E3 ubiquitin protein ligase 2
171	0.288064	188232	376206	9314	KLF4	Kruppel-like factor 4 (gut)
173	0.287846	1535339	474150	637	BID	BH3 interacting domain death agonist
174	0.287792	295446	Two hits	4094	MAF|RPS6KA3	V-maf musculoaponeurotic fibrosarcoma oncogene homolog (avian)|Ribosomal protein S6 kinase, 90kDa, polypeptide 3
177	0.287172	1636108	494261	29968	PSAT1	Phosphoserine aminotransferase 1
180	0.286015	1321598	1183	1844	DUSP2	Dual specificity phosphatase 2
182	0.285546	450213	30026	29101	HSPC182	HSPC182 protein
187	0.283355	810230	508461	4214	MAP3K1	Mitogen-activated protein kinase kinase kinase 1
188	0.282625	1536215	287537	51363	GALNAC4S-6	B cell RAG associated protein
190	0.282533	809815	500375	955	ENTPD6	Ectonucleoside triphosphate diphosphohydrolase 6 (putative function)
191	0.282328	324122	129944	11082	ESM1	Endothelial cell-specific molecule 1
193	0.281857	810408	472558	51614	SDBCAG84	Serologically defined breast cancer antigen 84
194	0.281594	768496	501452	10148	EBI3	Epstein-Barr virus induced gene 3
197	0.280932	143661	201034	59277	NTN4	Netrin 4
199	0.280066	47481	85201	9976	CLECSF2	C-type (calcium dependent, carbohydrate-recognition domain) lectin, superfamily member 2 (activation-induced)
201	0.278857	294591	500333	84293	C10orf58	Chromosome 10 open reading frame 58
202	0.278683	246300	501203	7073	TIAL1	TIA1 cytotoxic granule-associated RNA binding protein-like 1
203	0.278348	813698	18676	10253	SPRY2	Sprouty homolog 2 (Drosophila)
205	0.277876	1901310	189781	57480	PLEKHG1	Pleckstrin homology domain containing, family G (with RhoGef domain) member 1
207	0.277646	2322180	74564	6746	SSR2	Signal sequence receptor, beta (translocon-associated protein beta)
208	0.277574	840978	54457	975	CD81	CD81 antigen (target of antiproliferative antibody 1)
209	0.277473	809357	533709	26580	BSCL2	Bernardinelli-Seip congenital lipodystrophy 2 (seipin)
210	0.276857	174311	0	0	N/A	N/A
214	0.276028	609929	504828	51202	DDX47	DEAD (Asp-Glu-Ala-Asp) box polypeptide 47
215	0.275483	740925	840	3620	INDO	Indoleamine-pyrrole 2,3 dioxygenase
219	0.274149	2457064	153863	4091	SMAD6	SMAD, mothers against DPP homolog 6 (Drosophila)
220	0.274128	2440877	473163	655	BMP7	Bone morphogenetic protein 7 (osteogenic protein 1)
223	0.272874	489201	405156	8613	PPAP2B	Phosphatidic acid phosphatase type 2B
224	0.270564	241481	5353	843	CASP10	Caspase 10, apoptosis-related cysteine protease
225	0.270454	788203	280695	23172	KIAA0157	KIAA0157
230	0.267094	840944	326035	1958	EGR1	Early growth response 1
231	0.267088	1606321	355126	147798	TMC4	Transmembrane channel-like 4
232	0.266716	1862539	546288	6203	RPS9	Ribosomal protein S9
233	0.266672	212634	Two hits	948	CD36|UBE2V1	CD36 antigen (collagen type I receptor, thrombospondin receptor)|Ubiquitin-conjugating enzyme E2 variant 1
234	0.266564	814682	355606	153339	MGC23909	Hypothetical protein MGC23909
235	0.266344	202559	407152	143662	MUC15	Mucin 15
237	0.265725	814214	153678	7993	D8S2298E	Reproduction 8
240	0.265484	712454	25362	221079	ARL8	ADP-ribosylation factor-like 8
241	0.265254	2461316	143212	8530	CST7	Cystatin F (leukocystatin)
243	0.264085	2307518	532815	84034	EMILIN2	Elastin microfibril interfacer 2
244	0.26351	250699	182885	347734	SLC35B2	Solute carrier family 35, member B2
246	0.262772	130895	90790	284018	LOC284018	Hypothetical protein LOC284018
247	0.262428	2284924	480819	23158	KIAA0882	KIAA0882 protein
249	0.26213	1627705	16229	57559	AMSH-LP	Associated molecule with the SH3 domain of STAM (AMSH) like protein
250	0.26191	435948	521212	231	AKR1B1	Aldo-keto reductase family 1, member B1 (aldose reductase)
254	0.261168	753692	438236	3983	ABLIM1	Actin binding LIM protein 1
255	0.26109	133864	386791	5139	PDE3A	Phosphodiesterase 3A, cGMP-inhibited
256	0.260915	433170	55235	6610	SMPD2	Sphingomyelin phosphodiesterase 2, neutral membrane (neutral sphingomyelinase)
258	0.260487	29077	0	0	N/A	N/A
261	0.260214	200354	512619	7084	TK2	Thymidine kinase 2, mitochondrial
262	0.259929	588911	524760	4938	OAS1	2',5'-oligoadenylate synthetase 1, 40/46kDa
263	0.259458	322537	302738	1836	SLC26A2	Solute carrier family 26 (sulfate transporter), member 2
264	0.259366	813520	2913	2049	EPHB3	EPH receptor B3
265	0.258809	358333	439620	4430	MYO1B	Myosin IB
268	0.257953	139226	0	0	N/A	N/A
270	0.256301	1556536	528641	51547	SIRT7	Sirtuin (silent mating type information regulation 2 homolog) 7 (S. cerevisiae)
271	0.255908	896949	11899	3156	HMGCR	3-hydroxy-3-methylglutaryl-Coenzyme A reductase
272	0.255837	71727	73828	6886	TAL1	T-cell acute lymphocytic leukemia 1
278	0.254315	283151	264433	0	N/A	Homo sapiens transcribed sequences
279	0.254208	1573311	458276	4794	NFKBIE	Nuclear factor of kappa light polypeptide gene enhancer in B-cells inhibitor, epsilon
280	0.254203	1636502	513013	83440	ADPGK	ADP-dependent glucokinase
282	0.253304	1635288	211929	25828	TXN2	Thioredoxin 2
283	0.253199	823691	13291	901	CCNG2	Cyclin G2
284	0.252817	137356	226016	81698	C15orf5	Chromosome 15 open reading frame 5
285	0.252501	854701	127445	3988	LIPA	Lipase A, lysosomal acid, cholesterol esterase (Wolman disease)
286	0.2525	782730	435689	8854	ALDH1A2	Aldehyde dehydrogenase 1 family, member A2
287	0.252206	415698	513439	2581	GALC	Galactosylceramidase (Krabbe disease)
288	0.25216	1367900	20961	2852	GPR30	G protein-coupled receptor 30
289	0.252013	784163	527874	196441	MGC23401	Hypothetical protein MGC23401
291	0.251739	744917	494457	4814	NINJ1	Ninjurin 1
292	0.251699	257197	449628	29982	NRBF2	Nuclear receptor binding factor 2
294	0.25157	754378	146688	9536	PTGES	Prostaglandin E synthase
299	0.251008	277707	125038	137392	LOC137392	Similar to CG6405 gene product
301	0.250797	132690	232543	27250	PDCD4	Programmed cell death 4 (neoplastic transformation inhibitor)
306	0.250296	745057	86912	126308	MOBKL2A	MOB1, Mps One Binder kinase activator-like 2A (yeast)
308	0.24973	324437	789	2919	CXCL1	Chemokine (C-X-C motif) ligand 1 (melanoma growth stimulating activity, alpha)
310	0.249384	2307001	0	0	N/A	N/A
312	0.249269	490329	512603	51473	DCDC2	Doublecortin domain containing 2
315	0.248904	756968	144700	1947	EFNB1	Ephrin-B1
317	0.248654	449329	0	0	N/A	N/A
319	0.248259	505575	79741	55686	FLJ10116	Whn-dependent transcript 2
320	0.248153	781075	469630	84220	RANBP2L1	RAN binding protein 2-like 1
323	0.247159	148352	58324	11096	ADAMTS5	A disintegrin-like and metalloprotease (reprolysin type) with thrombospondin type 1 motif, 5 (aggrecanase-2)
324	0.246975	488390	533030	11078	HRIHFB2122	Tara-like protein
326	0.246803	1682573	489180	6564	SLC15A1	solute carrier family 15 (oligopeptide transporter), member 1
327	0.24632	277384	311363	57703	KIAA1604	KIAA1604 protein
328	0.246115	2449343	179770	5794	PTPRH	Protein tyrosine phosphatase, receptor type, H
329	0.246009	1029896	82961	7033	TFF3	Trefoil factor 3 (intestinal)
330	0.245733	845355	128065	1075	CTSC	Cathepsin C
331	0.245673	1558151	509964	10538	BATF	Basic leucine zipper transcription factor, ATF-like
337	0.24374	609980	188501	5049	PAFAH1B2	Platelet-activating factor acetylhydrolase, isoform Ib, beta subunit 30kDa
338	0.243625	730410	470627	3932	LCK	Lymphocyte-specific protein tyrosine kinase
339	0.243384	294310	303023	81027	TUBB1	Tubulin, beta 1
342	0.243016	770997	487933	51251	NT5C3	5'-nucleotidase, cytosolic III
344	0.242941	345645	1976	5155	PDGFB	Platelet-derived growth factor beta polypeptide (simian sarcoma viral (v-sis) oncogene homolog)
346	0.242695	2384179	512682	634	CEACAM1	Carcinoembryonic antigen-related cell adhesion molecule 1 (biliary glycoprotein)
349	0.242489	2010695	0	0	N/A	N/A
351	0.242345	594630	289347	9249	DHRS3	Dehydrogenase/reductase (SDR family) member 3
352	0.242316	196488	123464	10161	P2RY5	Purinergic receptor P2Y, G-protein coupled, 5
353	0.242096	345128	192854	6242	RTKN	Rhotekin
355	0.241704	2430220	81256	6275	S100A4	S100 calcium binding protein A4 (calcium protein, calvasculin, metastasin, murine placental homolog)
358	0.241146	147841	408846	64218	SEMA4A	Sema domain, immunoglobulin domain (Ig), transmembrane domain (TM) and short cytoplasmic domain, (semaphorin) 4A
360	0.240879	767188	321231	8703	B4GALT3	UDP-Gal:betaGlcNAc beta 1,4- galactosyltransferase, polypeptide 3
363	0.24048	753923	460355	5579	PRKCB1	Protein kinase C, beta 1
364	0.240388	283715	304475	3937	LCP2	Lymphocyte cytosolic protein 2 (SH2 domain containing leukocyte protein of 76kDa)
366	0.240029	268778	280342	5573	PRKAR1A	Protein kinase, cAMP-dependent, regulatory, type I, alpha (tissue specific extinguisher 1)
367	0.240022	824001	485915	55122	C6orf166	Hypothetical protein PRO2266
368	0.239745	232670	503239	51642	MRPL48	Mitochondrial ribosomal protein L48
371	0.238922	2243734	442881	375057	DKFZp761P2	Similar to hypothetical protein Y97E10AL.1
372	0.238832	590145	516777	23677	SH3BP4	SH3-domain binding protein 4
374	0.238653	415810	506215	5917	RARS	Arginyl-tRNA synthetase
375	0.238598	782841	188528	119	ADD2	Adducin 2 (beta)
377	0.237908	753620	274313	3489	IGFBP6	Insulin-like growth factor binding protein 6
378	0.237727	238886	109051	83442	SH3BGRL3	SH3 domain binding glutamic acid-rich protein like 3
381	0.237036	310493	471461	2181	ACSL3	Acyl-CoA synthetase long-chain family member 3
385	0.236883	32889	475125	25814	ATXN10	Ataxin 10
386	0.23685	1239995	521064	79027	VIK	Vav-1 interacting Kruppel-like protein
387	0.236834	814123	474781	4689	NCF4	Neutrophil cytosolic factor 4, 40kDa
388	0.236826	840556	292026	9470	EIF4E2	Eukaryotic translation initiation factor 4E member 2
390	0.236541	563574	203772	2483	FRG1	FSHD region gene 1
393	0.235517	813254	482562	2149	F2R	Coagulation factor II (thrombin) receptor
394	0.235488	897642	431048	25	ABL1	V-abl Abelson murine leukemia viral oncogene homolog 1
397	0.23515	145112	386467	3383	ICAM1	intercellular adhesion molecule 1 (CD54), human rhinovirus receptor
398	0.235106	1896981	546295	6375	XCL1	Chemokine (C motif) ligand 2
401	0.234697	796569	13872	54360	C17	Cytokine-like protein C17
402	0.2345	770388	520942	1364	CLDN4	Claudin 4
404	0.234309	379484	306322	89795	NAV3	Neuron navigator 3
406	0.234023	755689	1497	5916	RARG	Retinoic acid receptor, gamma
407	0.233851	897673	464071	5226	PGD	Phosphogluconate dehydrogenase
408	0.233828	771165	490181	84912	SLC35B4	Solute carrier family 35, member B4
409	0.233802	46694	133421	3977	LIFR	Leukemia inhibitory factor receptor
410	0.233567	70332	Two hits	53	ACP2|N/A	Acid phosphatase 2, lysosomal|Transcribed locus, weakly similar to NP_001601.1 acid phosphatase 2, lysosomal [Homo sapiens]
412	0.23351	415046	Two hits	388152	LOC388152|FLJ22795	LOC388161|Hypothetical protein FLJ22795
413	0.233462	134476	24167	6845	SYBL1	Synaptobrevin-like 1
415	0.233223	610103	289828	54522	ANKRD16	Ankyrin repeat domain 16
416	0.233222	811582	494337	51280	GOLPH2	Golgi phosphoprotein 2
421	0.23227	841470	148641	1512	CTSH	Cathepsin H
422	0.232094	287745	498115	6894	TARBP1	TAR (HIV) RNA binding protein 1
423	0.232073	487777	0	0	N/A	N/A
424	0.232025	263247	370703	51084	CRYL1	Crystallin, lambda 1
427	0.231848	704459	208854	969	CD69	CD69 antigen (p60, early T-cell activation antigen)
429	0.231439	203240	481980	1601	DAB2	Disabled homolog 2, mitogen-responsive phosphoprotein (Drosophila)
431	0.231374	50693	148677	54471	FLJ20232	Hypothetical protein FLJ20232
434	0.231129	2072778	0	0	N/A	N/A
435	0.231122	840788	446574	9168	TMSB10	Thymosin, beta 10
436	0.23058	1325816	441072	5441	POLR2L	Polymerase (RNA) II (DNA directed) polypeptide L, 7.6kDa
439	0.229943	1534544	524800	84678	FBXL10	F-box and leucine-rich repeat protein 10
440	0.229932	33603	Two hits	51704	GPRC5B|MGC35048	G protein-coupled receptor, family C, group 5, member B|Hypothetical protein MGC35048
441	0.229656	399532	520146	9533	POLR1C	Polymerase (RNA) I polypeptide C, 30kDa
443	0.228741	252382	0	0	N/A	N/A
444	0.22867	826363	533479	11313	LYPLA2	Lysophospholipase II
446	0.228354	145132	6710	9526	MPDU1	Mannose-P-dolichol utilization defect 1
447	0.22819	769645	225129	8509	NDST2	N-deacetylase/N-sulfotransferase (heparan glucosaminyl) 2
448	0.228117	1469115	19121	161	AP2A2	Adaptor-related protein complex 2, alpha 2 subunit
452	0.227696	950709	182255	4809	NHP2L1	NHP2 non-histone chromosome protein 2-like 1 (S. cerevisiae)
455	0.227271	840697	103934	11328	FKBP9	FK506 binding protein 9, 63 kDa
456	0.227065	490805	522932	8031	NCOA4	Nuclear receptor coactivator 4
458	0.226759	200592	247280	10616	C20orf18	Chromosome 20 open reading frame 18
459	0.226611	884539	420106	2021	ENDOG	Endonuclease G
460	0.2266	756687	298813	949	SCARB1	Scavenger receptor class B, member 1
463	0.226273	1573087	365286	253725	KIAA0592	KIAA0592 protein
464	0.225614	857319	529059	8666	EIF3S4	Eukaryotic translation initiation factor 3, subunit 4 delta, 44kDa
466	0.225596	712341	529989	8635	RNASET2	Ribonuclease T2
468	0.225495	2546786	517472	6171	RPL41	Ribosomal protein L41
471	0.22537	840753	514821	6352	CCL5	Chemokine (C-C motif) ligand 5
473	0.225286	767817	436578	5435	POLR2F	Polymerase (RNA) II (DNA directed) polypeptide F
474	0.225245	156043	131017	221178	SPATA13	Spermatogenesis associated 13
475	0.225223	235882	7835	9902	MRC2	Mannose receptor, C type 2
476	0.225184	784253	474938	10478	SLC25A17	Solute carrier family 25 (mitochondrial carrier; peroxisomal membrane protein, 34kDa), member 17
477	0.225134	281039	408061	2171	FABP5	Fatty acid binding protein 5 (psoriasis-associated)
478	0.224986	488431	435479	57460	PPM1H	Protein phosphatase 1H (PP2C domain containing)
482	0.224666	491296	66170	56950	SMYD2	SET and MYND domain containing 2
483	0.224613	502287	528324	133418	EMB	Embigin homolog (mouse)
484	0.224151	704117	313247	54949	FLJ20487	Hypothetical protein FLJ20487
487	0.223997	1474174	513617	4313	MMP2	Matrix metalloproteinase 2 (gelatinase A, 72kDa gelatinase, 72kDa type IV collagenase)
488	0.223938	139540	520259	26031	OSBPL3	Oxysterol binding protein-like 3
489	0.223854	324715	352	2352	FOLR3	Folate receptor 3 (gamma)
490	0.223471	767312	104519	5338	PLD2	Phospholipase D2
491	0.223429	1031919	244940	157506	RDH10	Retinol dehydrogenase 10 (all-trans)
495	0.22283	24642	190977	5168	ENPP2	Ectonucleotide pyrophosphatase/phosphodiesterase 2 (autotaxin)
496	0.22279	281449	531701	51136	LOC51136	PTD016 protein
497	0.222704	2542973	202354	1734	DIO2	Deiodinase, iodothyronine, type II
498	0.222684	897884	443891	57685	KIAA1573	KIAA1573 protein
499	0.222663	246292	28608	85364	ZCCHC3	Zinc finger, CCHC domain containing 3
N/A = Nonavailable
