# Supplementary material for: Diagnostic and prognostic gene expression signatures in 177 soft tissue sarcomas: hypoxia-induced transcription profile signifies metastatic potential
Source: BMC Genomics. 2007 Mar 14;8:73. doi: 10.1186/1471-2164-8-73 (PMC1839099; doi:10.1186/1471-2164-8-73)
Supplement: Additional file 16 — Top 500 genes discriminating the MFH/UPS from the remaining STS subtypes. The MFH/UPS discriminators. [file 1471-2164-8-73-S16.xls]

## Sheet: Additional file 16
Additional file 16. Top 500 genes discriminating the MFH/UPS from the remaining STS subtypes.
Rank	Golub-score	IMAGE Clone ID	UniGene Cluster ID	LocusLink ID	Gene Symbol	Gene Name
Genes Upregulated in MFH/UPS
4	0.388128	754157	85603	84668	DRCTNNB1A	Down-regulated by Ctnnb1, a
5	0.380973	530035	516505	6284	S100A13	S100 calcium binding protein A13
6	0.380556	868484	464779	4864	NPC1	Niemann-Pick disease, type C1
7	0.379958	2430220	81256	6275	S100A4	S100 calcium binding protein A4 (calcium protein, calvasculin, metastasin, murine placental homolog)
8	0.375315	208718	494173	301	ANXA1	Annexin A1
10	0.372886	843121	414565	1192	CLIC1	Chloride intracellular channel 1
12	0.36892	810612	417004	6282	S100A11	S100 calcium binding protein A11 (calgizzarin)
13	0.367977	238886	109051	83442	SH3BGRL3	SH3 domain binding glutamic acid-rich protein like 3
18	0.358951	2572290	529892	8878	SQSTM1	Sequestosome 1
21	0.357168	774036	190028	9446	GSTO1	Glutathione S-transferase omega 1
22	0.355802	825695	529475	51491	HSPC111	Hypothetical protein HSPC111
24	0.354629	824527	376933	2987	GUK1	Guanylate kinase 1
25	0.351634	260768	6906	5898	RALA	V-ral simian leukemia viral oncogene homolog A (ras related)
26	0.350996	503602	197922	55450	CaMKIINalp	Calcium/calmodulin-dependent protein kinase II
27	0.350378	2017705	191987	118424	UBE2J2	Ubiquitin-conjugating enzyme E2, J2 (UBC6 homolog, yeast)
28	0.347749	1470659	130849	84342	COG8	Component of oligomeric golgi complex 8
29	0.342831	79216	502756	195	AHNAK	AHNAK nucleoprotein (desmoyokin)
30	0.341593	773330	190495	10457	GPNMB	Glycoprotein (transmembrane) nmb
31	0.340412	47481	85201	9976	CLECSF2	C-type (calcium dependent, carbohydrate-recognition domain) lectin, superfamily member 2 (activation-induced)
32	0.339116	203240	481980	1601	DAB2	Disabled homolog 2, mitogen-responsive phosphoprotein (Drosophila)
33	0.337642	1629113	104741	55872	TOPK	T-LAK cell-originated protein kinase
35	0.336603	430973	33366	157313	CDCA2	Cell division cycle associated 2
36	0.336183	767405	Two hits	9976	CLECSF2|MAP3K6	C-type (calcium dependent, carbohydrate-recognition domain) lectin, superfamily member 2 (activation-induced)|Mitogen-activated protein kinase kinase kinase 6
38	0.335146	878468	513856	1801	DPH2L1	Candidate tumor suppressor in ovarian cancer 2
39	0.334664	856420	413812	5879	RAC1	Ras-related C3 botulinum toxin substrate 1 (rho family, small GTP binding protein Rac1)
41	0.332097	2566158	522819	3654	IRAK1	Interleukin-1 receptor-associated kinase 1
43	0.329951	786680	480653	308	ANXA5	Annexin A5
44	0.328745	136244	0	0	N/A	N/A
45	0.326618	451596	460618	80270	HSD3B7	Hydroxy-delta-5-steroid dehydrogenase, 3 beta- and steroid delta-isomerase 7
46	0.324793	840788	446574	9168	TMSB10	Thymosin, beta 10
47	0.323508	2506801	211463	1785	DNM2	Dynamin 2
55	0.317764	306300	294145	133957	LOC133957	Similar to RIKEN cDNA 0610011N22
56	0.317712	770845	355264	1534	CYB561	Cytochrome b-561
57	0.317065	773331	372265	84154	BXDC1	Brix domain containing 1
60	0.316417	188232	376206	9314	KLF4	Kruppel-like factor 4 (gut)
61	0.316062	767289	463964	55062	WIPI49	WD40 repeat protein Interacting with phosphoInositides of 49kDa
62	0.315898	271952	111554	10123	ARL7	ADP-ribosylation factor-like 7
63	0.313614	781047	469649	699	BUB1	BUB1 budding uninhibited by benzimidazoles 1 homolog (yeast)
64	0.313109	840776	296323	6446	SGK	Serum/glucocorticoid regulated kinase
65	0.313026	745143	3280	839	CASP6	Caspase 6, apoptosis-related cysteine protease
66	0.312607	344272	9999	2014	EMP3	Epithelial membrane protein 3
68	0.311189	324122	129944	11082	ESM1	Endothelial cell-specific molecule 1
70	0.309502	198093	429180	8894	EIF2S2	Eukaryotic translation initiation factor 2, subunit 2 beta, 38kDa
71	0.30824	1473289	517076	5476	PPGB	Protective protein for beta-galactosidase (galactosialidosis)
73	0.30756	725630	517216	8682	PEA15	Phosphoprotein enriched in astrocytes 15
75	0.304526	550141	Two hits	4097	MAFG|MGC42367	V-maf musculoaponeurotic fibrosarcoma oncogene homolog G (avian)|Similar to 2010300C02Rik protein
76	0.304475	589115	83169	4312	MMP1	Matrix metalloproteinase 1 (interstitial collagenase)
80	0.30192	257197	449628	29982	NRBF2	Nuclear receptor binding factor 2
81	0.301566	770080	446336	5829	PXN	Paxillin
83	0.30097	345787	414407	10403	KNTC2	Kinetochore associated 2
86	0.300393	204541	12056	432	ASGR1	Asialoglycoprotein receptor 1
88	0.299231	824602	380250	3428	IFI16	Interferon, gamma-inducible protein 16
90	0.298847	118629	Two hits	3851	KRT4|NNMT	Keratin 4|Nicotinamide N-methyltransferase
91	0.297939	161993	517106	1051	CEBPB	CCAAT/enhancer binding protein (C/EBP), beta
93	0.297727	324437	789	2919	CXCL1	Chemokine (C-X-C motif) ligand 1 (melanoma growth stimulating activity, alpha)
94	0.297297	1292432	209128	8379	MAD1L1	MAD1 mitotic arrest deficient-like 1 (yeast)
95	0.296916	280970	534334	4839	NOL1	Nucleolar protein 1, 120kDa
99	0.296186	772425	516493	2191	FAP	Fibroblast activation protein, alpha
101	0.294012	796747	146007	23177	KIAA0582	KIAA0582
103	0.293202	855910	531081	3958	LGALS3	Lectin, galactoside-binding, soluble, 3 (galectin 3)
105	0.29285	756502	534331	4521	NUDT1	Nudix (nucleoside diphosphate linked moiety X)-type motif 1
106	0.292677	229878	466860	5672	PSG4	Pregnancy specific beta-1-glycoprotein 4
109	0.292115	35326	181097	7292	TNFSF4	Tumor necrosis factor (ligand) superfamily, member 4 (tax-transcriptionally activated glycoprotein 1, 34kDa)
110	0.291749	755228	522413	1759	DNM1	Dynamin 1
111	0.291183	810802	524809	6249	RSN	Restin (Reed-Steinberg cell-expressed intermediate filament-associated protein)
118	0.288403	80484	513463	26471	P8	P8 protein (candidate of metastasis 1)
120	0.288056	45138	435215	7424	VEGFC	Vascular endothelial growth factor C
123	0.28616	212620	460260	1645	AKR1C1	Aldo-keto reductase family 1, member C2 (dihydrodiol dehydrogenase 2; bile acid binding protein; 3-alpha hydroxysteroid dehydrogenase, type III)
124	0.285952	489677	488240	7378	UPP1	Uridine phosphorylase 1
125	0.285719	325513	0	0	N/A	N/A
126	0.285364	2461050	445351	3956	LGALS1	Lectin, galactoside-binding, soluble, 1 (galectin 1)
127	0.285271	133273	372031	5376	PMP22	Peripheral myelin protein 22
129	0.284478	3457809	204044	8792	TNFRSF11A	Tumor necrosis factor receptor superfamily, member 11a, activator of NFKB
130	0.283874	362278	527973	9021	SOCS3	Suppressor of cytokine signaling 3
133	0.283185	2497898	120766	27309	ZNF330	Zinc finger protein 330
137	0.283071	345538	418123	1514	CTSL	Cathepsin L
140	0.281805	2316441	502659	389	RHOC	Ras homolog gene family, member C
141	0.281774	85497	408903	717	C2	Complement component 2
143	0.280135	1631634	132499	81873	ARPC5L	Actin related protein 2/3 complex, subunit 5-like
144	0.27998	431242	44269	151246	SGOL2	Shugoshin-like 2 (S. pombe)
146	0.278348	281476	207776	175	AGA	Aspartylglucosaminidase
148	0.278108	586971	0	0	N/A	N/A
150	0.277629	343562	119594	11113	CIT	Citron (rho-interacting, serine/threonine kinase 21)
154	0.277065	252515	470126	8942	KYNU	Kynureninase (L-kynurenine hydrolase)
155	0.276991	1049030	0	0	N/A	N/A
158	0.275345	725308	1030	9610	RIN1	Ras and Rab interactor 1
160	0.274961	143661	201034	59277	NTN4	Netrin 4
161	0.274914	549933	624	3576	IL8	Interleukin 8
163	0.274717	139540	520259	26031	OSBPL3	Oxysterol binding protein-like 3
164	0.274689	1474174	513617	4313	MMP2	Matrix metalloproteinase 2 (gelatinase A, 72kDa gelatinase, 72kDa type IV collagenase)
167	0.273887	1556536	528641	51547	SIRT7	Sirtuin (silent mating type information regulation 2 homolog) 7 (S. cerevisiae)
169	0.273297	278687	Two hits	56945	MRPS22|COPB2	Mitochondrial ribosomal protein S22|Coatomer protein complex, subunit beta 2 (beta prime)
176	0.270235	211780	69293	3074	HEXB	Hexosaminidase B (beta polypeptide)
177	0.270065	417905	530272	91283	MGC17337	Similar to RIKEN cDNA 5730528L13 gene
178	0.269142	2271821	298923	51046	SIAT8C	Sialyltransferase 8C (alpha2,3Galbeta1,4GlcNAcalpha 2,8-sialyltransferase)
179	0.269001	1493252	508154	353322	Lrp2bp	Low density lipoprotein receptor-related protein binding protein
182	0.268618	810403	4253	79080	MGC2574	Hypothetical protein MGC2574
183	0.268063	758662	131151	5715	PSMD9	Proteasome (prosome, macropain) 26S subunit, non-ATPase, 9
185	0.267887	281521	0	0	N/A	N/A
187	0.267616	725176	520037	4758	NEU1	Sialidase 1 (lysosomal sialidase)
188	0.267555	276915	251673	1789	DNMT3B	DNA (cytosine-5-)-methyltransferase 3 beta
189	0.266749	301122	81071	1893	ECM1	Extracellular matrix protein 1
193	0.265368	2140347	292843	5737	PTGFR	Prostaglandin F receptor (FP)
196	0.264844	449403	0	0	N/A	N/A
197	0.264714	725549	269898	29950	SERTAD1	SERTA domain containing 1
199	0.264163	856454	502769	6520	SLC3A2	Solute carrier family 3 (activators of dibasic and neutral amino acid transport), member 2
200	0.263692	2449343	179770	5794	PTPRH	Protein tyrosine phosphatase, receptor type, H
202	0.263563	324205	520898	1508	CTSB	Cathepsin B
203	0.263048	249606	19012	10244	RAB9P40	Rab9 effector p40
204	0.262648	243135	Two hits	283431	GAS2L3|N/A	Growth arrest-specific 2 like 3|Transcribed locus
207	0.262365	310493	471461	2181	ACSL3	Acyl-CoA synthetase long-chain family member 3
210	0.261432	2490258	522826	8273	SLC10A3	Solute carrier family 10 (sodium/bile acid cotransporter family), member 3
211	0.261349	33386	Two hits	55074	OXR1|TAGLN2	Oxidation resistance 1|Transgelin 2
212	0.261157	773304	517430	439931	FLJ39582	Hypothetical LOC439931
213	0.260652	200814	307734	4311	MME	Membrane metallo-endopeptidase (neutral endopeptidase, enkephalinase, CALLA, CD10)
214	0.260614	782446	Two hits	84221	C21orf56|MGC4677	Chromosome 21 open reading frame 56|Similar to ENSANGP00000004103
219	0.260345	713145	502328	960	CD44	CD44 antigen (homing function and Indian blood group system)
220	0.259852	868368	522584	7114	TMSB4X	Thymosin, beta 4, X-linked
221	0.259661	510381	285313	1316	KLF6	Kruppel-like factor 6
222	0.259401	1593261	0	0	N/A	N/A
224	0.259046	1469377	79299	10184	LHFPL2	Lipoma HMGIC fusion partner-like 2
227	0.25825	453005	245540	10124	ARL4A	ADP-ribosylation factor-like 4A
228	0.258113	280602	14248	85439	STN2	Stonin 2
231	0.25676	856796	76244	6723	SRM	Spermidine synthase
232	0.256529	502396	0	0	N/A	N/A
233	0.256471	451805	184062	55969	C20orf24	Chromosome 20 open reading frame 24
235	0.256086	202577	42151	3176	HNMT	Histamine N-methyltransferase
237	0.255475	811590	38114	55299	BRIX	BRIX
240	0.255119	267431	390567	2534	FYN	FYN oncogene related to SRC, FGR, YES
242	0.254881	2049813	241545	51063	FAM26B	Family with sequence similarity 26, member B
243	0.254776	841470	148641	1512	CTSH	Cathepsin H
246	0.254156	724960	301696	80256	KIAA1539	KIAA1539
249	0.253455	118478	368131	7982	ST7	Suppression of tumorigenicity 7
253	0.252822	856447	14623	10437	IFI30	Interferon, gamma-inducible protein 30
256	0.252176	2568378	54277	9130	FAM50A	Family with sequence similarity 50, member A
258	0.251909	1500532	507755	9201	DCAMKL1	Doublecortin and CaM kinase-like 1
260	0.251844	145112	386467	3383	ICAM1	intercellular adhesion molecule 1 (CD54), human rhinovirus receptor
262	0.251373	760298	18069	5641	LGMN	Legumain
263	0.251021	1916687	501497	970	TNFSF7	Tumor necrosis factor (ligand) superfamily, member 7
264	0.250872	898286	334562	983	CDC2	Cell division cycle 2, G1 to S and G2 to M
265	0.250634	85259	517581	3162	HMOX1	Heme oxygenase (decycling) 1
267	0.25006	810017	466871	5329	PLAUR	Plasminogen activator, urokinase receptor
268	0.249843	741977	69771	629	BF	B-factor, properdin
269	0.249793	320564	377588	57600	KIAA1450	KIAA1450 protein
272	0.249315	501989	122116	860	RUNX2	Runt-related transcription factor 2
273	0.249171	322067	433540	22826	DNAJC8	DnaJ (Hsp40) homolog, subfamily C, member 8
274	0.249134	856427	436187	9319	TRIP13	Thyroid hormone receptor interactor 13
278	0.248077	450213	30026	29101	HSPC182	HSPC182 protein
279	0.247995	194515	436123	6819	SULT1C1	Sulfotransferase family, cytosolic, 1C, member 1
283	0.247304	813673	506748	3068	HDGF	Hepatoma-derived growth factor (high-mobility group protein 1-like)
284	0.247275	726236	283844	81855	SFXN3	Sideroflexin 3
287	0.246674	74738	495240	89891	WDR34	WD repeat domain 34
289	0.246488	205497	12646	64761	ZC3HDC1	Zinc finger CCCH type domain containing 1
292	0.245699	769565	525527	11079	RER1	RER1 retention in endoplasmic reticulum 1 homolog (S. cerevisiae)
294	0.24496	812976	503584	24145	PANX1	Pannexin 1
297	0.244526	755506	422986	307	ANXA4	Annexin A4
299	0.244417	812127	520708	1687	DFNA5	Deafness, autosomal dominant 5
300	0.244339	110503	480712	55132	FLJ10378	FLJ10378 protein
304	0.244219	138369	492655	2213	FCGR2B	Fc fragment of IgG, low affinity IIb, receptor for (CD32)
306	0.243975	149742	173203	10678	B3GNT1	UDP-GlcNAc:betaGal beta-1,3-N-acetylglucosaminyltransferase 1
307	0.243854	788203	280695	23172	KIAA0157	KIAA0157
309	0.243616	1470060	524395	7846	TUBA3	Tubulin, alpha 3
311	0.243134	814432	143733	91057	NY-REN-41	NY-REN-41 antigen
312	0.242626	138294	513557	1486	CTBS	Chitobiase, di-N-acetyl-
313	0.242488	453195	521731	23452	ANGPTL2	Angiopoietin-like 2
316	0.242075	80146	414629	6357	CCL13	Chemokine (C-C motif) ligand 13
317	0.241735	855385	523454	1200	CLN2	Tripeptidyl peptidase I
322	0.24116	1755555	194694	9064	MAP3K6	Mitogen-activated protein kinase kinase kinase 6
323	0.241005	2018337	282997	2630	GBAP	Glucosidase, beta; acid, pseudogene
325	0.240431	704532	54483	9111	NMI	N-myc (and STAT) interactor
329	0.239919	845355	128065	1075	CTSC	Cathepsin C
330	0.239892	796341	481186	1182	CLCN3	Chloride channel 3
332	0.239482	1573311	458276	4794	NFKBIE	Nuclear factor of kappa light polypeptide gene enhancer in B-cells inhibitor, epsilon
333	0.239117	71727	73828	6886	TAL1	T-cell acute lymphocytic leukemia 1
334	0.239109	276816	308710	80853	KIAA1718	KIAA1718 protein
335	0.23892	85840	503911	4837	NNMT	Nicotinamide N-methyltransferase
337	0.23851	324785	519568	8974	P4HA2	Procollagen-proline, 2-oxoglutarate 4-dioxygenase (proline 4-hydroxylase), alpha polypeptide II
339	0.238388	45544	517168	8407	TAGLN2	Transgelin 2
343	0.237886	797016	465924	6390	SDHB	Succinate dehydrogenase complex, subunit B, iron sulfur (Ip)
344	0.237772	324715	352	2352	FOLR3	Folate receptor 3 (gamma)
345	0.237737	884655	404321	2617	GARS	Glycyl-tRNA synthetase
346	0.237531	726779	465929	1264	CNN1	Calponin 1, basic, smooth muscle
348	0.237166	811020	187646	157378	LOC157378	Hypothetical protein BC017881
349	0.237134	841679	135471	10519	CIB1	Calcium and integrin binding 1 (calmyrin)
350	0.236752	174627	516726	7857	SCG2	Secretogranin II (chromogranin C)
354	0.235787	740788	Two hits	138428	C9orf115|ASNA1	Chromosome 9 open reading frame 115|ArsA arsenite transporter, ATP-binding, homolog 1 (bacterial)
356	0.234649	186768	516034	54978	C2orf18	Chromosome 2 open reading frame 18
358	0.234295	347661	477015	25890	ABI3BP	ABI gene family, member 3 (NESH) binding protein
362	0.233833	882510	159557	3838	KPNA2	Karyopherin alpha 2 (RAG cohort 1, importin alpha 1)
363	0.233781	240694	492859	6675	UAP1	UDP-N-acteylglucosamine pyrophosphorylase 1
369	0.232854	727792	416061	5136	PDE1A	Phosphodiesterase 1A, calmodulin-dependent
371	0.232639	342378	2128	1847	DUSP5	Dual specificity phosphatase 5
373	0.232508	51032	399980	285550	LOC285550	Hypothetical protein LOC285550
375	0.231725	472008	301921	1230	CCR1	Chemokine (C-C motif) receptor 1
376	0.231705	430614	198365	669	BPGM	2,3-bisphosphoglycerate mutase
380	0.230563	744647	58488	8727	CTNNAL1	Catenin (cadherin-associated protein), alpha-like 1
382	0.230237	781089	350966	9232	PTTG1	Pituitary tumor-transforming 1
388	0.230029	563574	203772	2483	FRG1	FSHD region gene 1
392	0.229751	214572	119882	1021	CDK6	Cyclin-dependent kinase 6
393	0.229566	126858	496383	6646	SOAT1	Sterol O-acyltransferase (acyl-Coenzyme A: cholesterol acyltransferase) 1
394	0.229559	246300	501203	7073	TIAL1	TIA1 cytotoxic granule-associated RNA binding protein-like 1
395	0.229556	809815	500375	955	ENTPD6	Ectonucleoside triphosphate diphosphohydrolase 6 (putative function)
396	0.229527	47374	Two hits	23072	NEDL1|N/A	HECT, C2 and WW domain containing E3 ubiquitin protein ligase 1|Homo sapiens, clone IMAGE:5579074, mRNA
397	0.229498	209224	164267	8444	DYRK3	Dual-specificity tyrosine-(Y)-phosphorylation regulated kinase 3
398	0.229455	194214	373550	7050	TGIF	TGFB-induced factor (TALE family homeobox)
400	0.2291	703559	88523	221150	C13orf3	Chromosome 13 open reading frame 3
401	0.229	2325884	0	0	N/A	N/A
404	0.22878	2565909	514199	10493	VAT1	Vesicle amine transport protein 1 homolog (T californica)
407	0.228396	770388	520942	1364	CLDN4	Claudin 4
408	0.228371	741831	439312	5360	PLTP	Phospholipid transfer protein
411	0.228067	161275	496586	0	N/A	Homo sapiens transcribed sequences
413	0.227719	447509	351874	3111	HLA-DOA	Major histocompatibility complex, class II, DO alpha
414	0.22747	856167	481860	6897	TARS	Threonyl-tRNA synthetase
417	0.227292	71956	54570	1193	CLIC2	Chloride intracellular channel 2
418	0.227145	131308	0	0	N/A	N/A
421	0.226896	2018131	505469	29127	RACGAP1	Rac GTPase activating protein 1
425	0.226457	197791	136309	51100	SH3GLB1	SH3-domain GRB2-like endophilin B1
427	0.226329	129644	Two hits	10006	ABI1|N/A	Abl-interactor 1|Transcribed locus, weakly similar to XP_211291.3 hypothetical protein LOC283994 [Homo sapiens]
430	0.225904	435490	278391	353376	TICAM2	Toll-like receptor adaptor molecule 2
431	0.225599	207838	7155	129607	LOC129607	Hypothetical protein LOC129607
432	0.225576	270558	124165	10884	MRPS30	Mitochondrial ribosomal protein S30
436	0.225209	2576914	474584	10327	AKR1A1	Aldo-keto reductase family 1, member A1 (aldehyde reductase)
438	0.224772	22918	346868	10969	EBNA1BP2	EBNA1 binding protein 2
444	0.223776	810402	11042	51248	PDZK11	PDZ domain containing 11
446	0.223748	208225	4998	29766	TMOD3	Tropomodulin 3 (ubiquitous)
447	0.223745	271021	260750	29934	SNX12	Sorting nexin 12
449	0.223484	1540227	244580	22974	TPX2	TPX2, microtubule-associated protein homolog (Xenopus laevis)
450	0.223457	428005	189711	0	N/A	Homo sapiens transcribed sequences
452	0.223304	77193	169487	9935	MAFB	V-maf musculoaponeurotic fibrosarcoma oncogene homolog B (avian)
453	0.223266	2543539	279766	24137	KIF4A	Kinesin family member 4A
454	0.223209	593251	433512	10096	ACTR3	ARP3 actin-related protein 3 homolog (yeast)
456	0.223117	810762	520794	10652	YKT6	SNARE protein Ykt6
458	0.223088	48614	271940	2000	ELF4	E74-like factor 4 (ets domain transcription factor)
459	0.222816	754538	356742	10589	DRAP1	DR1-associated protein 1 (negative cofactor 2 alpha)
460	0.222757	811035	408708	22904	KIAA0963	KIAA0963
462	0.222702	2542973	202354	1734	DIO2	Deiodinase, iodothyronine, type II
463	0.222433	590145	516777	23677	SH3BP4	SH3-domain binding protein 4
464	0.222256	1636885	325960	51338	MS4A4A	Membrane-spanning 4-domains, subfamily A, member 4
465	0.222025	731118	128846	140885	PTPNS1	Protein tyrosine phosphatase, non-receptor type substrate 1
466	0.221909	813533	200804	6386	SDCBP	Syndecan binding protein (syntenin)
468	0.221725	771233	520612	7975	MAFK	V-maf musculoaponeurotic fibrosarcoma oncogene homolog K (avian)
469	0.221693	739109	119591	1175	AP2S1	Adaptor-related protein complex 2, sigma 1 subunit
471	0.22147	772880	211511	79600	FLJ21127	Hypothetical protein FLJ21127
472	0.221236	770997	487933	51251	NT5C3	5'-nucleotidase, cytosolic III
473	0.22116	1474955	402752	8148	TAF15	TAF15 RNA polymerase II, TATA box binding protein (TBP)-associated factor, 68kDa
474	0.22114	1292535	288995	84914	ZNF587	Zinc finger protein 587
475	0.221001	284792	485871	57231	SNX14	Sorting nexin 14
477	0.22067	505062	531168	145773	MGC26690	Hypothetical protein MGC26690
478	0.220316	155227	Two hits	7284	TUFM|RAB27B	Tu translation elongation factor, mitochondrial|RAB27B, member RAS oncogene family
481	0.219984	1456468	459284	51458	RHCG	Rhesus blood group, C glycoprotein
482	0.219929	66576	13034	125228	C18orf19	Chromosome 18 open reading frame 19
486	0.219613	788445	237642	285440	CYP4V2	Cytochrome P450, family 4, subfamily V, polypeptide 2
487	0.219434	489544	513071	59274	MESDC1	Mesoderm development candidate 1
489	0.219263	486076	252682	27348	TOR1B	Torsin family 1, member B (torsin B)
492	0.219051	2306860	19400	10459	MAD2L2	MAD2 mitotic arrest deficient-like 2 (yeast)
496	0.218819	897952	485246	5686	PSMA5	Proteasome (prosome, macropain) subunit, alpha type, 5
499	0.218201	109879	98643	5912	RAP2B	RAP2B, member of RAS oncogene family
500	0.218045	2014732	99962	29015	SLC43A3	Solute carrier family 43, member 3
Genes Downregulated in MFH/UPS
1	0.442618	345469	515490	147906	MGC15476	Thymus expressed gene 3-like
2	0.397251	47475	519702	26999	CYFIP2	Cytoplasmic FMR1 interacting protein 2
3	0.388567	2430517	45231	23641	LDOC1	Leucine zipper, down-regulated in cancer 1
9	0.373848	197657	436219	219	ALDH1B1	Aldehyde dehydrogenase 1 family, member B1
11	0.371674	725841	211441	5253	PHF2	PHD finger protein 2
14	0.366076	1573251	509916	79697	C14orf169	Chromosome 14 open reading frame 169
15	0.365942	454745	473635	94104	C21orf66	Chromosome 21 open reading frame 66
16	0.363932	209143	293970	4329	ALDH6A1	Aldehyde dehydrogenase 6 family, member A1
17	0.360076	787879	522992	219738	C10orf35	Chromosome 10 open reading frame 35
19	0.357754	198982	351665	1787	DNMT2	DNA (cytosine-5-)-methyltransferase 2
20	0.357404	32050	0	0	N/A	N/A
23	0.355416	395573	0	0	N/A	N/A
34	0.336779	26294	125867	51466	EVL	Enah/Vasp-like
37	0.335166	756657	471400	7701	ZNF142	Zinc finger protein 142 (clone pHZ-49)
40	0.334235	1323328	1019	5745	PTHR1	Parathyroid hormone receptor 1
42	0.330146	471196	111577	81618	ITM2C	Integral membrane protein 2C
48	0.323174	276972	201859	85451	ZC3HDC5	Zinc finger CCCH type domain containing 5
49	0.323	755752	467824	23369	PUM2	Vacuolar protein sorting 35 (yeast)
50	0.322511	838829	443650	10765	JARID1B	Jumonji, AT rich interactive domain 1B (RBP2-like)
51	0.318892	2316305	9383	78987	CRELD1	Cysteine-rich with EGF-like domains 1
52	0.318686	125273	196981	2272	FHIT	Fragile histidine triad gene
53	0.318489	811562	Two hits	388134	N/A|NEO1	Hypothetical LOC388134|Neogenin homolog 1 (chicken)
54	0.31794	325160	169330	29114	TAGLN3	Transgelin 3
58	0.316913	770452	516075	7072	TIA1	TIA1 cytotoxic granule-associated RNA binding protein
59	0.31662	141931	169441	9223	BAIAP1	BAI1-associated protein 1
67	0.312593	502977	100299	3980	LIG3	Ligase III, DNA, ATP-dependent
69	0.309866	501430	369574	10602	CDC42EP3	CDC42 effector protein (Rho GTPase binding) 3
72	0.307824	462953	46732	4129	MAOB	Monoamine oxidase B
74	0.30707	1473131	332173	7089	TLE2	Transducin-like enhancer of split 2 (E(sp1) homolog, Drosophila)
77	0.303937	1585650	8395	55228	FLJ10781	Hypothetical protein FLJ10781
78	0.302361	811920	204891	3590	IL11RA	Interleukin 11 receptor, alpha
79	0.302324	814765	463506	8165	AKAP1	A kinase (PRKA) anchor protein 1
82	0.301049	231355	25348	6844	VAMP2	Vesicle-associated membrane protein 2 (synaptobrevin 2)
84	0.300807	594556	435413	57504	MTA3	Metastasis associated 1 family, member 3
85	0.300585	815550	182982	23015	GOLGIN-67	Golgin-67
87	0.300066	491311	135507	112399	EGLN3	Egl nine homolog 3 (C. elegans)
89	0.298935	590298	462913	84311	MRPL45	Mitochondrial ribosomal protein L45
92	0.297918	489489	435166	3930	LBR	Lamin B receptor
96	0.296818	504543	485205	7005	TEAD3	TEA domain family member 3
97	0.296728	814482	514308	81558	LOC81558	C/EBP-induced protein
98	0.296245	839796	524210	51147	ING4	Inhibitor of growth family, member 4
100	0.29524	2430566	437846	6608	SMO	Smoothened homolog (Drosophila)
102	0.29389	504791	485557	2941	GSTA4	Glutathione S-transferase A4
104	0.292922	121776	1004	7862	BRPF1	Bromodomain and PHD finger containing, 1
107	0.292626	897745	9003	64755	FLJ13868	Hypothetical protein FLJ13868
108	0.292303	45900	Two hits	9159	PCSK7|N/A	Proprotein convertase subtilisin/kexin type 7|Similar to Proprotein convertase subtilisin/kexin type 7 precursor (Proprotein convertase PC7) (Subtilisin/kexin-like protease PC7) (Prohormone convertase PC7) (PC8) (hPC8) (Lymphoma proprotein convertase)
112	0.29092	611027	405639	1723	DHODH	Dihydroorotate dehydrogenase
113	0.290895	470001	369089	1287	COL4A5	Collagen, type IV, alpha 5 (Alport syndrome)
114	0.290593	755846	102910	57176	VARS2L	Valyl-tRNA synthetase 2-like
115	0.290308	244227	134470	124540	MSI2	Musashi homolog 2 (Drosophila)
116	0.289511	826103	442622	0	N/A	Homo sapiens cDNA FLJ46733 fis, clone TRACH3020137
117	0.288521	125092	159481	2583	GALGT	UDP-N-acetyl-alpha-D-galactosamine:(N-acetylneuraminyl)-galactosylglucosylceramide N-acetylgalactosaminyltransferase (GalNAc-T)
119	0.288083	469952	508266	170622	COMMD6	COMM domain containing 6
121	0.287354	450152	356135	4213	MEIS4	Meis1, myeloid ecotropic viral integration site 1 homolog 4 (mouse)
122	0.286478	788201	492031	55284	FLJ11011	Hypothetical protein FLJ11011
128	0.285103	2287930	72984	5929	RBBP5	retinoblastoma binding protein 5
131	0.283329	1614140	27018	51285	RASL12	RAS-like, family 12
132	0.283305	1472150	409140	539	ATP5O	ATP synthase, H+ transporting, mitochondrial F1 complex, O subunit (oligomycin sensitivity conferring protein)
134	0.283174	897557	499891	3189	HNRPH3	Heterogeneous nuclear ribonucleoprotein H3 (2H9)
135	0.283132	2018855	99477	57216	VANGL2	Vang-like 2 (van gogh, Drosophila)
136	0.283076	1638479	147765	55786	ZNF415	Zinc finger protein 415
138	0.282828	278523	476432	7871	SLMAP	Sarcolemma associated protein
139	0.282109	289818	Two hits	80127	C14orf45|ALDH6A1	Chromosome 14 open reading frame 45|Aldehyde dehydrogenase 6 family, member A1
142	0.280468	2168378	534041	94009	SERHL	Serine hydrolase-like
145	0.279527	491313	528351	25895	DKFZP586D0	Hepatocellularcarcinoma-associated antigen HCA557a
147	0.278164	878785	22399	84932	RAB2B	RAB2B, member RAS oncogene family
149	0.27783	741954	Two hits	3177	SLC29A2|SLC25A23	Solute carrier family 29 (nucleoside transporters), member 2|Solute carrier family 25 (mitochondrial carrier; phosphate carrier), member 23
151	0.277483	49204	168950	54332	GDAP1	Ganglioside-induced differentiation-associated protein 1
152	0.277259	138444	Two hits	84457	PHYHIPL|FAM13C1	Family with sequence similarity 13, member C1|Family with sequence similarity 13, member C1
153	0.277131	771295	0	0	N/A	N/A
156	0.276289	379768	114948	9244	CRLF1	Cytokine receptor-like factor 1
157	0.275888	230240	274309	51327	ERAF	Erythroid associated factor
159	0.275149	810603	520494	84886	FLJ14525	Hypothetical protein FLJ14525
162	0.274834	628357	445037	89	ACTN3	Actinin, alpha 3
165	0.274644	33985	525589	55384	MEG3	Maternally expressed 3
166	0.274424	378243	524138	576	BAI2	Brain-specific angiogenesis inhibitor 2
168	0.273651	1473274	504687	10398	MYL9	Myosin, light polypeptide 9, regulatory
170	0.27267	786675	2719	10406	WFDC2	WAP four-disulfide core domain 2
171	0.271695	810947	460107	54820	NDE1	NudE nuclear distribution gene E homolog 1 (A. nidulans)
172	0.271569	1031552	380089	2051	EPHB6	EPH receptor B6
173	0.271404	841203	500101	7414	VCL	Vinculin
174	0.270758	502496	546346	22909	KIAA1018	KIAA1018 protein
175	0.270271	447892	301242	57538	MIDORI	likely ortholog of mouse myocytic induction/differentiation originator
180	0.268944	754581	288348	57523	KIAA1305	KIAA1305
181	0.268921	1468443	61581	115557	GEFT	RAC/CDC42 exchange factor
184	0.268016	1635110	506374	55967	DAP13	13kDa differentiation-associated protein
186	0.267627	249688	376071	894	CCND2	Cyclin D2
190	0.266287	754625	368002	10079	ATP9A	ATPase, Class II, type 9A
191	0.265907	299274	268869	137872	ADHFE1	Alcohol dehydrogenase, iron containing, 1
192	0.265579	229601	114198	5607	MAP2K5	Mitogen-activated protein kinase kinase 5
194	0.265355	841308	477375	4638	MYLK	Myosin, light polypeptide kinase
195	0.265115	783645	531106	58517	RBM25	RNA binding motif protein 25
198	0.264534	1588331	515846	10856	RUVBL2	RuvB-like 2 (E. coli)
201	0.263619	436552	131715	64062	C13orf10	Chromosome 13 open reading frame 10
205	0.262606	84264	476319	55268	FLJ10948	Hypothetical protein FLJ10948
206	0.262596	190295	502915	582	BBS1	Bardet-Biedl syndrome 1
208	0.261721	135773	442707	7013	TERF1	Telomeric repeat binding factor (NIMA-interacting) 1
209	0.261545	951068	7921	0	N/A	Homo sapiens mRNA; cDNA DKFZp566E183 (from clone DKFZp566E183)
215	0.26054	859192	20021	6843	VAMP1	Vesicle-associated membrane protein 1 (synaptobrevin 1)
216	0.260529	2310170	154296	7093	TLL2	Tolloid-like 2
217	0.260464	161923	531668	6376	CX3CL1	Chemokine (C-X3-C motif) ligand 1
218	0.260362	2014714	0	0	N/A	N/A
223	0.259298	882522	160786	445	ASS	Argininosuccinate synthetase
225	0.258905	451616	533491	158405	KIAA1958	KIAA1958
226	0.258697	36491	63788	5096	PCCB	Propionyl Coenzyme A carboxylase, beta polypeptide
229	0.258012	2465022	108080	1465	CSRP1	Cysteine and glycine-rich protein 1
230	0.257805	949934	96996	10949	HNRPA0	Heterogeneous nuclear ribonucleoprotein A0
234	0.256256	309493	102929	51517	NCKIPSD	NCK interacting protein with SH3 domain
236	0.255629	291399	3459	124454	KIAA1970	KIAA1970 protein
238	0.255342	770012	188021	3757	KCNH2	Potassium voltage-gated channel, subfamily H (eag-related), member 2
239	0.255286	869375	513141	3418	IDH2	Isocitrate dehydrogenase 2 (NADP+), mitochondrial
241	0.254989	207989	130014	9936	DCL-1	Type I transmembrane C-type lectin receptor DCL-1
244	0.254712	1466844	443750	11311	VPS45A	Vacuolar protein sorting 45A (yeast)
245	0.254397	758266	211426	7060	THBS4	Thrombospondin 4
247	0.254137	740907	73722	328	APEX1	APEX nuclease (multifunctional DNA repair enzyme) 1
248	0.253736	249753	Two hits	0	N/A|FLJ34306	CDNA clone IMAGE:6171379, containing frame-shift errors|FLJ34306 protein
250	0.252986	1636539	478553	1974	EIF4A2	Eukaryotic translation initiation factor 4A, isoform 2
251	0.252898	2322297	466929	79090	MGC2650	Hypothetical protein MGC2650
252	0.252886	897652	160324	6453	ITSN1	Intersectin 1 (SH3 domain protein)
254	0.252647	470144	7200	91754	NEK9	NIMA (never in mitosis gene a)- related kinase 9
255	0.252237	302080	460109	4629	MYH11	Myosin, heavy polypeptide 11, smooth muscle
257	0.252042	758206	Two hits	9883	POM121|N/A	Postmeiotic segregation increased 2-like 2|Transcribed locus, strongly similar to NP_002670.1 postmeiotic segregation increased 2-like 2 [Homo sapiens]
259	0.251897	112482	Two hits	6430	SFRS5|LOC339803	Splicing factor, arginine/serine-rich 5|Hypothetical protein LOC339803
261	0.251781	2577882	300772	7169	TPM2	Tropomyosin 2 (beta)
266	0.250275	50892	23133	386759	MGC9913	Hypothetical protein MGC9913
270	0.24952	841475	19156	23002	DAAM1	Dishevelled associated activator of morphogenesis 1
271	0.249508	1468461	181107	312	ANXA13	Annexin A13
275	0.248392	293164	1420	2261	FGFR3	Fibroblast growth factor receptor 3 (achondroplasia, thanatophoric dwarfism)
276	0.248289	767193	239631	10466	COG5	Component of oligomeric golgi complex 5
277	0.248254	296616	194329	79921	TCEAL4	Transcription elongation factor A (SII)-like 4
280	0.247881	769537	196176	1891	ECH1	Enoyl Coenzyme A hydratase 1, peroxisomal
281	0.247696	1635062	370457	25875	LETMD1	LETM1 domain containing 1
282	0.247382	290235	Two hits	9098	USP6|LOC220594	Ubiquitin specific protease 6 (Tre-2 oncogene)|TL132 protein
285	0.247043	198312	227253	9868	TOMM70A	Translocase of outer mitochondrial membrane 70 homolog A (yeast)
286	0.246756	773554	146804	10927	SPIN	Spindlin
288	0.246625	470006	427232	154807	VKORC1L1	Vitamin K epoxide reductase complex, subunit 1-like 1
290	0.24603	160609	150725	54756	IL17RD	Interleukin 17 receptor D
291	0.246029	1472643	370504	6210	RPS15A	Ribosomal protein S15a
293	0.245218	2541458	476209	5364	PLXNB1	Plexin B1
295	0.244861	1911864	159711	2786	GNG4	Guanine nucleotide binding protein (G protein), gamma 4
296	0.244705	2020772	31130	7108	TM7SF2	Transmembrane 7 superfamily member 2
298	0.24448	796498	390395	79752	FLJ14007	Hypothetical protein FLJ14007
301	0.244278	345663	25691	10268	RAMP3	Receptor (calcitonin) activity modifying protein 3
302	0.244266	811911	533712	5936	RBM4	RNA binding motif protein 4
303	0.244249	753862	Two hits	6235	RPS29|SERPINB6	Ribosomal protein S29|Serine (or cysteine) proteinase inhibitor, clade B (ovalbumin), member 6
305	0.244084	436861	133968	27315	FRAG1	FGF receptor activating protein 1
308	0.243755	825053	Two hits	23435	TARDBP|PHF10	TAR DNA binding protein|PHD finger protein 10
310	0.243439	951083	348262	90293	KLHL13	Kelch-like 13 (Drosophila)
314	0.242237	951305	349705	347252	IGFBPL1	Insulin-like growth factor binding protein-like 1
315	0.242159	430186	0	0	N/A	N/A
318	0.241704	503639	221873	79047	KCTD15	Potassium channel tetramerisation domain containing 15
319	0.241699	758336	462550	94005	PIGS	Phosphatidylinositol glycan, class S
320	0.241539	837904	381219	6138	RPL15	Ribosomal protein L15
321	0.241442	284355	91662	26049	KIAA0888	KIAA0888 protein
324	0.240798	251019	461086	999	CDH1	Cadherin 1, type 1, E-cadherin (epithelial)
326	0.240334	1607229	201482	7164	TPD52L1	Tumor protein D52-like 1
327	0.240037	260215	44067	196500	DKFZp547D2	Hypothetical protein DKFZp547D2210
328	0.240003	243603	369849	4193	MDM2	Mdm2, transformed 3T3 cell double minute 2, p53 binding protein (mouse)
331	0.239589	381064	0	0	N/A	N/A
336	0.238913	785733	17731	64770	FLJ12892	Hypothetical protein FLJ12892
338	0.2385	140574	Two hits	0	N/A|CX3CL1	CDNA FLJ25090 fis, clone CBL08887|Chemokine (C-X3-C motif) ligand 1
340	0.238366	815800	333503	152006	RNF38	Ring finger protein 38
341	0.238248	2109664	515840	1788	DNMT3A	DNA (cytosine-5-)-methyltransferase 3 alpha
342	0.238048	743884	436113	23368	PPP1R13B	Protein phosphatase 1, regulatory (inhibitor) subunit 13B
347	0.237167	1575008	516114	23559	WBP1	WW domain binding protein 1
351	0.236684	21738	438289	3033	HADHSC	L-3-hydroxyacyl-Coenzyme A dehydrogenase, short chain
352	0.236046	298231	167017	2550	GABBR1	Gamma-aminobutyric acid (GABA) B receptor, 1
353	0.235939	503839	285666	57517	KIAA1295	KIAA1295
355	0.235063	43733	541209	8908	GYG2	Glycogenin 2
357	0.2344	2018700	416090	51308	C5orf19	Chromosome 5 open reading frame 19
359	0.234214	745583	252713	51112	TTC15	Tetratricopeptide repeat domain 15
360	0.23393	39814	188614	54477	PLEKHA5	Pleckstrin homology domain containing, family A member 5
361	0.233839	813488	181444	252839	TMEM9	Transmembrane protein 9
364	0.233659	897788	272062	5792	PTPRF	Protein tyrosine phosphatase, receptor type, F
365	0.233566	435492	364045	92270	LOC92270	Hypothetical protein LOC92270
366	0.233487	198607	58617	9475	ROCK2	Rho-associated, coiled-coil containing protein kinase 2
367	0.233077	138130	504670	57494	KIAA1238	KIAA1238 protein
368	0.232898	1743572	271809	23432	GPR161	G protein-coupled receptor 161
370	0.232784	136744	463382	8405	SPOP	Speckle-type POZ protein
372	0.232597	503083	510989	4212	MEIS2	Meis1, myeloid ecotropic viral integration site 1 homolog 2 (mouse)
374	0.232477	451104	83419	23168	KIAA0252	KIAA0252 protein
377	0.231473	322028	516032	3030	HADHA	Hydroxyacyl-Coenzyme A dehydrogenase/3-ketoacyl-Coenzyme A thiolase/enoyl-Coenzyme A hydratase (trifunctional protein), alpha subunit
378	0.231296	825036	69594	10363	HMG20A	High-mobility group 20A
379	0.230767	209381	476636	151878	LOC151878	Hypothetical protein LOC151878
381	0.230465	360047	444445	6604	SMARCD3	SWI/SNF related, matrix associated, actin dependent regulator of chromatin, subfamily d, member 3
383	0.230206	812989	6126	63905	MANBAL	Mannosidase, beta A, lysosomal-like
384	0.230206	292314	474441	8459	TPST2	Tyrosylprotein sulfotransferase 2
385	0.230132	1472753	512629	1975	EIF4B	Eukaryotic translation initiation factor 4B
386	0.230126	1416782	173724	1152	CKB	Creatine kinase, brain
387	0.230084	2057931	692	4072	TACSTD1	Tumor-associated calcium signal transducer 1
389	0.229961	502153	65377	92979	MARCH-IX	Membrane-associated RING-CH protein IX
390	0.229941	2073188	434387	23683	PRKCN	protein kinase C, nu
391	0.229823	788285	183713	1909	EDNRA	Endothelin receptor type A
399	0.229343	122739	436585	80004	FLJ21918	Hypothetical protein FLJ21918
402	0.228962	378420	289106	129080	EMID1	EMI domain containing 1
403	0.228919	877822	106005	55778	C14orf131	Chromosome 14 open reading frame 131
405	0.228727	950710	80741	5095	PCCA	Propionyl Coenzyme A carboxylase, alpha polypeptide
406	0.228636	361943	526754	4211	MEIS1	Meis1, myeloid ecotropic viral integration site 1 homolog (mouse)
409	0.228299	203003	9235	4833	NME4	Non-metastatic cells 4, protein expressed in
410	0.228253	788652	4997	55147	RBM23	RNA binding motif protein 23
412	0.227902	854079	509765	87	ACTN1	Actinin, alpha 1
415	0.227437	786603	433879	246721	POLR2J2	DNA directed RNA polymerase II polypeptide J-related gene
416	0.227345	1500815	159368	9644	SH3MD1	SH3 multiple domains 1
419	0.227116	486186	117176	8106	PABPN1	Poly(A) binding protein, nuclear 1
420	0.227021	308747	549101	10345	TRDN	Triadin
422	0.2267	812161	436554	84552	PARD6G	Par-6 partitioning defective 6 homolog gamma (C. elegans)
423	0.226679	745524	0	0	N/A	N/A
424	0.226485	773142	8035	65997	RASL11B	RAS-like, family 11, member B
426	0.226443	742562	7765	29965	C16orf5	Chromosome 16 open reading frame 5
428	0.226195	878630	491172	26960	NBEA	Neurobeachin
429	0.226131	1588973	325081	116841	IMAGE34514	SVAP1 protein
433	0.22552	2296720	194783	6555	SLC10A2	Solute carrier family 10 (sodium/bile acid cotransporter family), member 2
434	0.225307	488149	301526	80263	TRIM45	Tripartite motif-containing 45
435	0.225229	156386	514038	2319	FLOT2	Flotillin 2
437	0.224874	66564	274539	622	BDH	3-hydroxybutyrate dehydrogenase (heart, mitochondrial)
439	0.224616	51275	495473	4851	NOTCH1	Notch homolog 1, translocation-associated (Drosophila)
440	0.224536	51599	78919	7504	XK	Kell blood group precursor (McLeod phenotype)
441	0.224447	365973	Two hits	5538	PPT1|C21orf33	Palmitoyl-protein thioesterase 1 (ceroid-lipofuscinosis, neuronal 1, infantile)|Chromosome 21 open reading frame 33
442	0.22438	773618	517262	6651	SON	SON DNA binding protein
443	0.224369	82225	213424	6422	SFRP1	Secreted frizzled-related protein 1
445	0.22377	266500	0	0	N/A	N/A
448	0.223519	2563391	446149	3945	LDHB	Lactate dehydrogenase B
451	0.223347	343443	334587	11030	RBPMS	RNA binding protein with multiple splicing
455	0.223175	782428	270775	9887	C1orf16	Chromosome 1 open reading frame 16
457	0.2231	147630	530936	80205	CHD9	Chromodomain helicase DNA binding protein 9
461	0.222756	788566	80296	5121	PCP4	Purkinje cell protein 4
467	0.221803	563673	483239	501	ALDH7A1	Aldehyde dehydrogenase 7 family, member A1
470	0.221604	1461664	420483	590	BCHE	Butyrylcholinesterase
476	0.220843	701112	475538	7508	XPC	Xeroderma pigmentosum, complementation group C
479	0.22021	884272	546259	3020	H3F3A	H3 histone, family 3A
480	0.220147	29030	28020	9852	EPM2AIP1	EPM2A (laforin) interacting protein 1
483	0.219923	784093	460078	54700	RRN3	RRN3 RNA polymerase I transcription factor homolog (yeast)
484	0.219742	346977	475629	9779	TBC1D5	TBC1 domain family, member 5
485	0.219619	436172	76272	5927	JARID1A	Jumonji, AT rich interactive domain 1A (RBBP2-like)
488	0.219295	357970	520287	25957	C6orf111	Chromosome 6 open reading frame 111
490	0.219101	853570	350927	293	SLC25A6	Solute carrier family 25 (mitochondrial carrier; adenine nucleotide translocator), member 6
491	0.219099	52629	434875	8536	CAMK1	Calcium/calmodulin-dependent protein kinase I
493	0.218875	609631	Two hits	80004	FLJ21918|BAZ2B	Hypothetical protein FLJ21918|Bromodomain adjacent to zinc finger domain, 2B
494	0.218873	41074	10734	1137	CHRNA4	Cholinergic receptor, nicotinic, alpha polypeptide 4
495	0.218832	884513	517948	22907	DHX30	DEAH (Asp-Glu-Ala-His) box polypeptide 30
497	0.218473	1457251	442449	113189	D4ST-1	dermatan-4-sulfotransferase-1
498	0.218264	153694	Two hits	6452	SH3BP2|N/A	SH3-domain binding protein 2|Transcribed locus
N/A = Nonavailable
