# Supplementary material for: Diagnostic and prognostic gene expression signatures in 177 soft tissue sarcomas: hypoxia-induced transcription profile signifies metastatic potential
Source: BMC Genomics. 2007 Mar 14;8:73. doi: 10.1186/1471-2164-8-73 (PMC1839099; doi:10.1186/1471-2164-8-73)
Supplement: Additional file 18 — Top 150 genes discriminating the dedifferentiated/pleomorphic liposarcomas from the remaining STS subtypes. The dedifferentiated/pleomorphic liposarcoma discriminators. [file 1471-2164-8-73-S18.xls]

## Sheet: Additional file 18
Additional file 18. Top 150 genes discriminating the dedifferentiated/pleomorphic liposarcomas from the remaining STS subtypes.
Rank	Golub-score	IMAGE Clone ID	UniGene Cluster ID	LocusLink ID	Gene Symbol	Gene Name
Genes Upregulated in Dedifferentiated/Pleomorphic Liposarcoma
1	0.739209	243603	369849	4193	MDM2	Mdm2, transformed 3T3 cell double minute 2, p53 binding protein (mouse)
2	0.630707	85670	4029	8089	YEATS4	YEATS domain containing 4
3	0.607065	949938	304682	1471	CST3	Cystatin C (amyloid angiopathy and cerebral hemorrhage)
4	0.598473	267666	22891	23428	SLC7A8	Solute carrier family 7 (cationic amino acid transporter, y+ system), member 8
5	0.593047	269563	506011	55508	SLC35E3	Solute carrier family 35, member E3
6	0.593021	123730	316931	8631	SCAP1	Src family associated phosphoprotein 1
7	0.575242	207989	130014	9936	DCL-1	Type I transmembrane C-type lectin receptor DCL-1
8	0.565098	357681	Two hits	1511	CTSG|NCF4	Cathepsin G|Neutrophil cytosolic factor 4, 40kDa
9	0.564342	767819	475506	9922	IQSEC1	IQ motif and Sec7 domain 1
10	0.553572	35105	Two hits	6302	SAS|MED28	Sarcoma amplified sequence|Mediator of RNA polymerase II transcription, subunit 28 homolog (yeast)
11	0.552384	743774	35354	10644	IGF2BP2 (IMP-2)	IGF-II mRNA-binding protein 2
14	0.515758	491313	528351	25895	DKFZP586D0	Hepatocellularcarcinoma-associated antigen HCA557a
15	0.510934	130895	90790	284018	LOC284018	Hypothetical protein LOC284018
18	0.502742	115223	280604	5534	PPP3R1	Protein phosphatase 3 (formerly 2B), regulatory subunit B, 19kDa, alpha isoform (calcineurin B, type I)
19	0.496398	2169999	524526	65012	SLC26A10	Solute carrier family 26, member 10
20	0.486028	345663	25691	10268	RAMP3	Receptor (calcitonin) activity modifying protein 3
22	0.478829	140852	347144	116843	C6orf192	Chromosome 6 open reading frame 192
24	0.477312	842806	95577	1019	CDK4	Cyclin-dependent kinase 4
30	0.465549	43461	171265	56890	MDM1	Mdm4, transformed 3T3 cell double minute 1, p53 binding protein (mouse)
31	0.464881	324618	505784	10102	TSFM	Ts translation elongation factor, mitochondrial
32	0.463189	257955	524574	57122	NUP107	Nucleoporin 107kDa
35	0.460958	233550	505934	51643	CGI-119 (TMBIM4)	CGI-119 protein
41	0.455793	309469	335205	85464	SSH2	Slingshot homolog 2 (Drosophila)
42	0.453219	840493	78224	6035	RNASE1	Ribonuclease, RNase A family, 1 (pancreatic)
44	0.44797	1915749	5210	9535	GMFG	Glia maturation factor, gamma
46	0.446809	2326275	0	0	N/A	N/A
47	0.445794	265060	479754	3815	KIT	V-kit Hardy-Zuckerman 4 feline sarcoma viral oncogene homolog
49	0.443938	346977	475629	9779	TBC1D5	TBC1 domain family, member 5
50	0.442657	109424	534037	5465	PPARA	Peroxisome proliferative activated receptor, alpha
51	0.442283	767261	331268	160418	SMILE	SMILE protein
52	0.442198	210575	444212	7447	VSNL1	Visinin-like 1
53	0.440876	2011862	54403	10462	CLECSF14	C-type (calcium dependent, carbohydrate-recognition domain) lectin, superfamily member 14 (macrophage-derived)
56	0.434269	760224	98493	7515	XRCC1	X-ray repair complementing defective repair in Chinese hamster cells 1
57	0.43397	486523	258563	9637	FEZ2	Fasciculation and elongation protein zeta 2 (zygin II)
58	0.433017	810497	534525	114984	LOC114984	Hypothetical protein BC014089
59	0.426997	450382	112631	6586	SLIT3	Slit homolog 3 (Drosophila)
61	0.424267	1610448	406532	6185	RPN2	ribophorin II
63	0.422254	133864	386791	5139	PDE3A	Phosphodiesterase 3A, cGMP-inhibited
64	0.419832	71211	0	0	N/A	N/A
66	0.41829	628955	370666	2308	FOXO1A	Forkhead box O1A (rhabdomyosarcoma)
67	0.417964	687875	181301	1520	CTSS	Cathepsin S
68	0.417337	712209	171011	55843	ARHGAP15	Rho GTPase activating protein 15
73	0.408576	594630	289347	9249	DHRS3	Dehydrogenase/reductase (SDR family) member 3
78	0.403445	199663	272493	6359	CCL15	Chemokine (C-C motif) ligand 14
79	0.402222	450926	458575	80301	pp9099	PH domain-containing protein
80	0.401609	149910	82848	6402	SELL	Selectin L (lymphocyte adhesion molecule 1)
82	0.401358	824523	515247	3718	JAK3	Janus kinase 3 (a protein tyrosine kinase, leukocyte)
84	0.400161	2252954	37982	4739	NEDD9	Neural precursor cell expressed, developmentally down-regulated 9
85	0.400108	810230	508461	4214	MAP3K1	Mitogen-activated protein kinase kinase kinase 1
86	0.399308	166934	368160	5098	PCDHGC3	Protocadherin gamma subfamily C, 3
87	0.396774	486626	546514	169200	DKFZp762C1	Hypothetical protein DKFZp762C1112
88	0.396545	486493	17270	25960	GPR124	G protein-coupled receptor 124
90	0.395711	83549	524224	715	C1R	Complement component 1, r subcomponent
93	0.392202	2512080	123114	1469	CST1	Cystatin SN
94	0.389685	125092	159481	2583	GALGT	UDP-N-acetyl-alpha-D-galactosamine:(N-acetylneuraminyl)-galactosylglucosylceramide N-acetylgalactosaminyltransferase (GalNAc-T)
95	0.389582	1350468	9731	4793	NFKBIB	Nuclear factor of kappa light polypeptide gene enhancer in B-cells inhibitor, beta
96	0.389493	41074	10734	1137	CHRNA4	Cholinergic receptor, nicotinic, alpha polypeptide 4
97	0.388362	148469	515369	7305	TYROBP	TYRO protein tyrosine kinase binding protein
99	0.386984	71727	73828	6886	TAL1	T-cell acute lymphocytic leukemia 1
101	0.386149	45376	200136	10449	ACAA2	Acetyl-Coenzyme A acyltransferase 2 (mitochondrial 3-oxoacyl-Coenzyme A thiolase)
104	0.385569	45542	369982	3488	IGFBP5	Insulin-like growth factor binding protein 5
105	0.385108	882459	110364	5480	PPIC	Peptidylprolyl isomerase C (cyclophilin C)
106	0.384655	897652	160324	6453	ITSN1	Intersectin 1 (SH3 domain protein)
107	0.383854	588915	532634	3429	IFI27	Interferon, alpha-inducible protein 27
108	0.38334	758365	524530	10106	CTDSP2 (OS4)	CTD (carboxy-terminal domain, RNA polymerase II, polypeptide A) small phosphatase 2
110	0.382302	2307518	532815	84034	EMILIN2	Elastin microfibril interfacer 2
112	0.380964	824109	34871	9839	ZFHX1B	Zinc finger homeobox 1b
113	0.380746	447173	0	0	N/A	N/A
117	0.377668	85128	8986	713	C1QB	Complement component 1, q subcomponent, beta polypeptide
118	0.377215	754581	288348	57523	KIAA1305	KIAA1305
120	0.375123	347331	549067	6641	SNTB1	Syntrophin, beta 1 (dystrophin-associated protein A1, 59kDa, basic component 1)
121	0.37484	502153	65377	92979	MARCH-IX	Membrane-associated RING-CH protein IX
122	0.374647	399463	0	0	N/A	N/A
123	0.374534	376844	445244	55084	FLJ10159	Hypothetical protein FLJ10159
124	0.373867	770858	374990	947	CD34	CD34 antigen
125	0.37372	178792	435228	11346	SYNPO	Synaptopodin
127	0.372025	769796	26670	113791	MGC17330	HGFL gene
130	0.371578	365060	321541	8766	RAB11A	RAB11A, member RAS oncogene family
131	0.371494	1573007	368935	125206	SLC5A10	Solute carrier family 5 (sodium/glucose cotransporter), member 10
132	0.371457	757440	504035	3587	IL10RA	Interleukin 10 receptor, alpha
134	0.371206	1635320	274361	41	ACCN2	Amiloride-sensitive cation channel 2, neuronal
135	0.371154	549146	501778	10346	TRIM22	Tripartite motif-containing 22
141	0.367871	1468443	61581	115557	GEFT	RAC/CDC42 exchange factor
143	0.365271	773558	479119	94031	HTRA3	HtrA serine peptidase 3
144	0.365078	462939	526933	91582	MGC52010	Hypothetical protein MGC52010
145	0.36477	23533	486247	0	N/A	Homo sapiens transcribed sequence with weak similarity to protein ref:NP_060137.1 (H.sapiens) hypothetical protein FLJ20097 [Homo sapiens]
146	0.364687	282404	419171	85379	KIAA1671	KIAA1671 protein
147	0.364545	1534589	334873	1368	CPM	Carboxypeptidase M
149	0.364039	183440	88251	410	ARSA	Arylsulfatase A
Genes Downregulated in Dedifferentiated/Pleomorphic Liposarcoma
12	0.551983	724831	408219	9275	BCL7B	B-cell CLL/lymphoma 7B
13	0.544683	23025	162868	8110	DPF3	D4, zinc and double PHD fingers, family 3
16	0.50577	51599	78919	7504	XK	Kell blood group precursor (McLeod phenotype)
17	0.505279	842896	520245	55536	RAM2	Transcription factor RAM2
21	0.484476	796646	467701	4953	ODC1	Ornithine decarboxylase 1
23	0.477542	209224	164267	8444	DYRK3	Dual-specificity tyrosine-(Y)-phosphorylation regulated kinase 3
25	0.475597	137655	25245	55791	RIF1	Receptor-interacting factor 1
26	0.474147	727526	75573	1062	CENPE	Centromere protein E, 312kDa
27	0.472603	320455	Two hits	8701	DNAH11|RAM2	Dynein, axonemal, heavy polypeptide 11|Transcription factor RAM2
28	0.471639	1895748	144287	23493	HEY2	Hairy/enhancer-of-split related with YRPW motif 2
29	0.466972	789147	511915	2026	ENO2	Enolase 2 (gamma, neuronal)
33	0.462292	128711	62180	54443	ANLN	Anillin, actin binding protein (scraps homolog, Drosophila)
34	0.461216	346696	94865	7004	TEAD4	TEA domain family member 4
36	0.460392	502664	35861	25907	RIS1	Ras-induced senescence 1
37	0.460263	121948	Two hits	3475	IFRD1|RPL13A	Interferon-related developmental regulator 1|Ribosomal protein L13a
38	0.46025	132417	48384	9953	HS3ST3B1	Heparan sulfate (glucosamine) 3-O-sulfotransferase 3B1
39	0.458805	2018700	416090	51308	C5orf19	Chromosome 5 open reading frame 19
40	0.457236	587595	110915	58985	IL22RA1	Interleukin 22 receptor, alpha 1
43	0.449703	2316683	398111	93081	LOC93081	Hypothetical protein BC015148
45	0.447264	247103	449968	6006	RHCE	Rhesus blood group, CcEe antigens
48	0.444284	1912458	673	3592	IL12A	Interleukin 12A (natural killer cell stimulatory factor 1, cytotoxic lymphocyte maturation factor 1, p35)
54	0.437049	856427	436187	9319	TRIP13	Thyroid hormone receptor interactor 13
55	0.435542	1662163	0	0	N/A	N/A
60	0.426393	32870	Two hits	375513	C6orf216|YTHDF3	Chromosome 6 open reading frame 216|YTH domain family, member 3
62	0.423283	199175	7527	25996	DKFZP566E1	Small fragment nuclease
65	0.419708	770993	349150	5814	PURB	Purine-rich element binding protein B
69	0.414075	897956	30743	23532	PRAME	Preferentially expressed antigen in melanoma
70	0.411151	428528	58974	55212	BBS7	Bardet-Biedl syndrome 7
71	0.411092	1569463	422113	118472	ZNF511	Zinc finger protein 511
72	0.410348	47204	6132	9362	CPNE6	Copine VI (neuronal)
74	0.408255	855755	299002	2091	FBL	Fibrillarin
75	0.407752	2306860	19400	10459	MAD2L2	MAD2 mitotic arrest deficient-like 2 (yeast)
76	0.404598	502151	500761	9123	SLC16A3	Solute carrier family 16 (monocarboxylic acid transporters), member 3
77	0.403452	1417985	549096	9951	HS3ST4	Heparan sulfate (glucosamine) 3-O-sulfotransferase 4
81	0.401544	129355	533738	56912	FLJ21827	Hypothetical protein FLJ21827
83	0.400437	1588924	405619	56952	PRTFDC1	Phosphoribosyl transferase domain containing 1
89	0.396343	784028	295953	493856	LOC493856	Similar to RIKEN cDNA 1500009M05 gene
91	0.393971	45600	130607	4598	MVK	Mevalonate kinase (mevalonic aciduria)
92	0.393545	795500	192233	5493	PPL	Periplakin
98	0.387654	2062028	7165	8882	ZNF259	Zinc finger protein 259
100	0.386191	795847	491912	10987	COPS5	COP9 constitutive photomorphogenic homolog subunit 5 (Arabidopsis)
102	0.386004	856535	435974	4522	MTHFD1	Methylenetetrahydrofolate dehydrogenase (NADP+ dependent) 1, methenyltetrahydrofolate cyclohydrolase, formyltetrahydrofolate synthetase
103	0.38598	449498	0	0	N/A	N/A
109	0.383055	108764	Two hits	84962	JUB|N/A	Jub, ajuba homolog (Xenopus laevis)|Homo sapiens, clone IMAGE:3453782, mRNA
111	0.381712	1535328	513057	3843	RANBP5	RAN binding protein 5
114	0.380666	270826	403933	114907	FBXO32	F-box protein 32
115	0.378563	160233	Two hits	7112	TMPO|ARPC1A	Thymopoietin|Actin related protein 2/3 complex, subunit 1A, 41kDa
116	0.378333	448068	18029	55093	FLJ10204	Hypothetical protein FLJ10204
119	0.375862	549933	624	3576	IL8	Interleukin 8
126	0.372874	277165	336224	8577	TMEFF1	Transmembrane protein with EGF-like and two follistatin-like domains 1
128	0.371901	705110	329502	842	CASP9	Caspase 9, apoptosis-related cysteine protease
129	0.371882	782730	435689	8854	ALDH1A2	Aldehyde dehydrogenase 1 family, member A2
133	0.37131	746069	28070	9851	KIAA0753	KIAA0753 gene product
136	0.369466	392678	517145	2023	ENO1	Enolase 1, (alpha)
137	0.369458	754538	356742	10589	DRAP1	DR1-associated protein 1 (negative cofactor 2 alpha)
138	0.369304	769917	521934	55630	SLC39A4	Solute carrier family 39 (zinc transporter), member 4
139	0.368602	51737	546282	5932	RBBP8	Retinoblastoma binding protein 8
140	0.368512	588853	531619	30817	EMR2	Egf-like module containing, mucin-like, hormone receptor-like 2
142	0.366689	502141	90443	4728	NDUFS8	NADH dehydrogenase (ubiquinone) Fe-S protein 8, 23kDa (NADH-coenzyme Q reductase)
148	0.364265	882483	7879	3475	IFRD1	Interferon-related developmental regulator 1
150	0.363578	531319	442658	9212	AURKB	Aurora kinase B
N/A = Nonavailable
