# Supplementary material for: Diagnostic and prognostic gene expression signatures in 177 soft tissue sarcomas: hypoxia-induced transcription profile signifies metastatic potential
Source: BMC Genomics. 2007 Mar 14;8:73. doi: 10.1186/1471-2164-8-73 (PMC1839099; doi:10.1186/1471-2164-8-73)
Supplement: Additional file 20 — Top 200 genes discriminating the fibrosarcomas from the remaining STS subtypes. The fibrosarcoma discriminators. [file 1471-2164-8-73-S20.xls]

## Sheet: Additional file 20
Additional file 20. Top 200 genes discriminating the fibrosarcomas from the remaining STS subtypes.
Rank	Golub-score	IMAGE Clone ID	UniGene Cluster ID	LocusLink ID	Gene Symbol	Gene Name
Genes Upregulated in Fibrosarcoma
1	2.08702	782730	435689	8854	ALDH1A2	Aldehyde dehydrogenase 1 family, member A2
2	2.06397	197843	Two hits	0	N/A|SOX6	Transcribed locus|SRY (sex determining region Y)-box 6
4	1.88002	276972	201859	85451	ZC3HDC5	Zinc finger CCCH type domain containing 5
5	1.84711	327461	529272	64844	AXOT	Axotrophin
6	1.65733	347036	125132	51176	LEF1	Lymphoid enhancer-binding factor 1
8	1.50448	590264	365706	4256	MGP	Matrix Gla protein
10	1.46874	811911	533712	5936	RBM4	RNA binding motif protein 4
11	1.45436	1635288	211929	25828	TXN2	Thioredoxin 2
13	1.44351	1031940	51120	820	CAMP	Cathelicidin antimicrobial peptide
14	1.43654	194364	188879	10180	RBM6	RNA binding motif protein 6
15	1.43633	52741	26630	21	ABCA3	ATP-binding cassette, sub-family A (ABC1), member 3
17	1.40543	824465	547415	2957	GTF2A1	General transcription factor IIA, 1, 19/37kDa
19	1.33675	2440877	473163	655	BMP7	Bone morphogenetic protein 7 (osteogenic protein 1)
20	1.33308	1536215	287537	51363	GALNAC4S-6	B cell RAG associated protein
21	1.30591	1588331	515846	10856	RUVBL2	RuvB-like 2 (E. coli)
22	1.30334	898218	450230	3486	IGFBP3	Insulin-like growth factor binding protein 3
23	1.2954	788285	183713	1909	EDNRA	Endothelin receptor type A
25	1.28462	137531	386866	5793	PTPRG	Protein tyrosine phosphatase, receptor type, G
26	1.26646	2442397	436437	217	ALDH2	Aldehyde dehydrogenase 2 family (mitochondrial)
27	1.25215	753923	460355	5579	PRKCB1	Protein kinase C, beta 1
28	1.23909	811920	204891	3590	IL11RA	Interleukin 11 receptor, alpha
30	1.20215	898044	532685	56265	CPXM	Carboxypeptidase X (M14 family)
33	1.19111	878596	17109	9452	ITM2A	Integral membrane protein 2A
35	1.17806	740457	380403	648	BMI1	B lymphoma Mo-MLV insertion region (mouse)
36	1.16647	795730	24587	10278	EFS	Embryonal Fyn-associated substrate
37	1.1523	260215	44067	196500	DKFZp547D2	Hypothetical protein DKFZp547D2210
38	1.15157	430186	0	0	N/A	N/A
39	1.14983	712454	25362	221079	ARL8	ADP-ribosylation factor-like 8
40	1.14647	471196	111577	81618	ITM2C	Integral membrane protein 2C
41	1.14149	379768	114948	9244	CRLF1	Cytokine receptor-like factor 1
43	1.1289	159455	257008	23646	PLD3	Phospholipase D3
44	1.10665	343744	226117	3005	H1F0	H1 histone family, member 0
46	1.0996	548957	Two hits	2970	GTF2IP1|GTF2I	General transcription factor II, i, pseudogene 1|General transcription factor II, i
47	1.09424	450060	154224	3078	CFHL1	Complement factor H-related 1
48	1.09423	269029	187772	54331	GNG2	Guanine nucleotide binding protein (G protein), gamma 2
49	1.08128	462972	509651	2342	FNTB	Farnesyltransferase, CAAX box, beta
52	1.06658	813751	504251	6484	SIAT4C	Sialyltransferase 4C (beta-galactoside alpha-2,3-sialyltransferase)
53	1.06197	1387760	89649	2052	EPHX1	Epoxide hydrolase 1, microsomal (xenobiotic)
54	1.05352	713647	5062	10099	TM4SF8	Transmembrane 4 superfamily member 8
55	1.04735	229579	201712	2734	GLG1	Golgi apparatus protein 1
56	1.04733	233721	433326	3485	IGFBP2	insulin-like growth factor binding protein 2, 36kDa
59	1.03133	279399	535962	253650	FLJ35740	Ankyrin repeat domain 18A
62	1.02058	2430566	437846	6608	SMO	Smoothened homolog (Drosophila)
64	1.0176	839796	524210	51147	ING4	Inhibitor of growth family, member 4
65	1.01603	240151	180919	3398	ID2	Inhibitor of DNA binding 2, dominant negative helix-loop-helix protein
67	1.00937	1472753	512629	1975	EIF4B	Eukaryotic translation initiation factor 4B
68	1.0047	428063	495710	2824	GPM6B	Glycoprotein M6B
69	0.99812	417976	282998	23543	RBM9	RNA binding motif protein 9
70	0.994633	815556	444046	81831	NETO2	Neuropilin (NRP) and tolloid (TLL)-like 2
71	0.99388	773373	80305	84986	ARHGAP19	Rho GTPase activating protein 19
73	0.992008	2506265	476273	9254	CACNA2D2	Calcium channel, voltage-dependent, alpha 2/delta subunit 2
74	0.991016	378243	524138	576	BAI2	Brain-specific angiogenesis inhibitor 2
76	0.982287	179534	161851	3785	KCNQ2	Potassium voltage-gated channel, KQT-like subfamily, member 2
77	0.979239	147050	196384	5743	PTGS2	Prostaglandin-endoperoxide synthase 2 (prostaglandin G/H synthase and cyclooxygenase)
79	0.974194	257999	445835	56256	SERTAD4	SERTA domain containing 4
80	0.971257	1894160	487450	0	N/A	Homo sapiens transcribed sequences
81	0.970601	2018855	99477	57216	VANGL2	Vang-like 2 (van gogh, Drosophila)
82	0.967582	471682	436178	89944	LOC89944	Hypothetical protein BC008326
83	0.964393	489626	75160	5213	PFKM	Phosphofructokinase, muscle
84	0.96119	138775	448588	27018	NGFRAP1	Nerve growth factor receptor (TNFRSF16) associated protein 1
85	0.960796	26117	0	0	N/A	N/A
86	0.957501	815550	182982	23015	GOLGIN-67	Golgin-67
87	0.944891	290235	Two hits	9098	USP6|LOC220594	Ubiquitin specific protease 6 (Tre-2 oncogene)|TL132 protein
88	0.938759	897603	7946	57509	MTUS1	Mitochondrial tumor suppressor 1
89	0.937863	504431	479069	5522	PPP2R2C	Protein phosphatase 2 (formerly 2A), regulatory subunit B (PR 52), gamma isoform
90	0.93651	81357	150557	687	KLF9	Kruppel-like factor 9
91	0.933467	2459734	466507	51599	LISCH7	Liver-specific bHLH-Zip transcription factor
94	0.927066	462849	20274	254428	SLC41A1	Solute carrier family 41, member 1
95	0.924495	190295	502915	582	BBS1	Bardet-Biedl syndrome 1
96	0.920049	826103	442622	0	N/A	Homo sapiens cDNA FLJ46733 fis, clone TRACH3020137
97	0.919145	66792	513631	23568	ARL2BP	ADP-ribosylation factor-like 2 binding protein
98	0.917387	296587	196952	3131	HLF	Hepatic leukemia factor
99	0.915907	213136	519162	7832	BTG2	BTG family, member 2
100	0.914298	813488	181444	252839	TMEM9	Transmembrane protein 9
101	0.913548	246449	350268	359948	IRF2BP2	Interferon regulatory factor 2 binding protein 2
102	0.913179	813426	467751	28951	TRIB2	Tribbles homolog 2 (Drosophila)
103	0.908396	727192	341716	4775	NFATC3	Nuclear factor of activated T-cells, cytoplasmic, calcineurin-dependent 3
105	0.907132	758293	497893	55740	ENAH	Enabled homolog (Drosophila)
108	0.897078	272748	272328	30832	ZNF354C	Zinc finger protein 354C
109	0.894609	342211	467634	129642	OACT2	O-acyltransferase (membrane bound) domain containing 2
111	0.889551	898253	79088	5955	RCN2	Reticulocalbin 2, EF-hand calcium binding domain
112	0.880877	279378	435277	9143	SYNGR3	Synaptogyrin 3
113	0.880491	811562	Two hits	388134	N/A|NEO1	Hypothetical LOC388134|Neogenin homolog 1 (chicken)
114	0.879486	1950727	0	0	N/A	N/A
116	0.877185	82225	213424	6422	SFRP1	Secreted frizzled-related protein 1
118	0.87304	838676	496593	827	CAPN6	Calpain 6
120	0.869039	134748	546256	2653	GCSH	Glycine cleavage system protein H (aminomethyl carrier)
121	0.868419	810089	67776	286077	FLJ46072	FLJ46072 protein
122	0.86747	128302	446525	5763	PTMS	parathymosin
124	0.865709	853367	283416	5396	PRRX1	Paired related homeobox 1
125	0.864291	824525	546415	57563	KLHL8	Kelch-like 8 (Drosophila)
127	0.86109	138130	504670	57494	KIAA1238	KIAA1238 protein
129	0.855913	1574594	82045	4192	MDK	Midkine (neurite growth-promoting factor 2)
130	0.854971	129355	533738	56912	FLJ21827	Hypothetical protein FLJ21827
132	0.851214	756657	471400	7701	ZNF142	Zinc finger protein 142 (clone pHZ-49)
136	0.843677	813973	234282	55823	VPS11	Vacuolar protein sorting 11 (yeast)
137	0.841234	878572	504517	10867	NET-5	Transmembrane 4 superfamily member tetraspan NET-5
138	0.840311	1635320	274361	41	ACCN2	Amiloride-sensitive cation channel 2, neuronal
139	0.838242	134011	Two hits	0	N/A|GRIP1	Transcribed locus|Glutamate receptor interacting protein 1
140	0.837677	1321598	1183	1844	DUSP2	Dual specificity phosphatase 2
141	0.83654	767310	Two hits	3796	KIF2|HSA9761	Kinesin heavy chain member 2|Putative dimethyladenosine transferase
143	0.830389	2020772	31130	7108	TM7SF2	Transmembrane 7 superfamily member 2
144	0.828285	1034558	0	0	N/A	N/A
147	0.826613	824802	355177	56951	C5orf15	Chromosome 5 open reading frame 15
148	0.822751	753897	295137	267	AMFR	Autocrine motility factor receptor
150	0.822307	52076	522484	10439	OLFM1	Olfactomedin 1
151	0.820981	837874	301419	54386	TERF2IP	Telomeric repeat binding factor 2, interacting protein
152	0.820693	27544	479220	8842	PROM1	Prominin 1
153	0.818129	291880	389137	4237	MFAP2	Microfibrillar-associated protein 2
155	0.816185	48799	78854	482	ATP1B2	ATPase, Na+/K+ transporting, beta 2 polypeptide
156	0.81588	209655	482390	7049	TGFBR3	Transforming growth factor, beta receptor III (betaglycan, 300kDa)
157	0.810349	2568272	211602	8243	SMC1L1	SMC1 structural maintenance of chromosomes 1-like 1 (yeast)
158	0.807834	484701	109731	146346	LOC146346	Hypothetical protein LOC146346
159	0.807429	122739	436585	80004	FLJ21918	Hypothetical protein FLJ21918
161	0.805705	754625	368002	10079	ATP9A	ATPase, Class II, type 9A
167	0.799331	1606321	355126	147798	TMC4	Transmembrane channel-like 4
168	0.797552	461690	98791	10120	ACTR1B	ARP1 actin-related protein 1 homolog B, centractin beta (yeast)
169	0.797534	45578	463978	5608	MAP2K6	Mitogen-activated protein kinase kinase 6
170	0.797165	825641	370487	9334	B4GALT5	UDP-Gal:betaGlcNAc beta 1,4- galactosyltransferase, polypeptide 5
171	0.796538	1554167	150718	83700	JAM3	Junctional adhesion molecule 3
172	0.795725	450268	494700	23446	CDW92	CDW92 antigen
173	0.795028	46180	Two hits	7155	TOP2B|N/A	Topoisomerase (DNA) II beta 180kDa|Transcribed locus
174	0.792196	826109	463549	79904	FLJ11710	Hypothetical protein FLJ11710
175	0.791719	23771	Two hits	5164	PDK2|LOC201191	Pyruvate dehydrogenase kinase, isoenzyme 2|Hypothetical protein LOC201191
177	0.789677	320797	357637	2135	EXTL2	Exostoses (multiple)-like 2
178	0.789324	755752	467824	23369	PUM2	Vacuolar protein sorting 35 (yeast)
179	0.786828	2448778	11590	8722	CTSF	Cathepsin F
180	0.786347	609631	Two hits	80004	FLJ21918|BAZ2B	Hypothetical protein FLJ21918|Bromodomain adjacent to zinc finger domain, 2B
181	0.786168	127119	42217	81533	CDA08	T-cell immunomodulatory protein
182	0.785229	897884	443891	57685	KIAA1573	KIAA1573 protein
183	0.781855	898265	166975	6430	SFRS5	Splicing factor, arginine/serine-rich 5
185	0.780644	112482	Two hits	6430	SFRS5|LOC339803	Splicing factor, arginine/serine-rich 5|Hypothetical protein LOC339803
187	0.777276	435714	0	0	N/A	N/A
188	0.77649	2543085	129751	23765	IL17R	Interleukin 17 receptor
189	0.775964	45542	369982	3488	IGFBP5	Insulin-like growth factor binding protein 5
191	0.774958	812105	75823	10962	AF1Q	ALL1-fused gene from chromosome 1q
192	0.774806	309081	120855	23249	KIAA0960	KIAA0960 protein
194	0.773983	838612	118354	80742	PRR3	Proline rich 3
195	0.773285	588822	171458	10495	COVA1	Cytosolic ovarian carcinoma antigen 1
196	0.772986	609264	489622	0	N/A	Homo sapiens transcribed sequences
197	0.772585	38763	Two hits	5867	RAB4A|SPHAR	RAB4A, member RAS oncogene family|S-phase response (cyclin-related)
198	0.77224	287745	498115	6894	TARBP1	TAR (HIV) RNA binding protein 1
200	0.770488	2243734	442881	375057	DKFZp761P2	Similar to hypothetical protein Y97E10AL.1
Genes Downregulated in Fibrosarcoma
3	2.04946	884993	8372	10975	UQCR	Ubiquinol-cytochrome c reductase (6.4kD) subunit
7	1.62524	451805	184062	55969	C20orf24	Chromosome 20 open reading frame 24
9	1.47736	810567	516790	9181	ARHGEF2	Rho/rac guanine nucleotide exchange factor (GEF) 2
12	1.44432	2506801	211463	1785	DNM2	Dynamin 2
16	1.42391	809981	433951	2879	GPX4	Glutathione peroxidase 4 (phospholipid hydroperoxidase)
18	1.36719	166934	368160	5098	PCDHGC3	Protocadherin gamma subfamily C, 3
24	1.28919	713006	6684	9909	KIAA0476	KIAA0476
29	1.22191	788445	237642	285440	CYP4V2	Cytochrome P450, family 4, subfamily V, polypeptide 2
31	1.1989	949938	304682	1471	CST3	Cystatin C (amyloid angiopathy and cerebral hemorrhage)
32	1.19362	207275	469316	80092	FLJ14082	Hypothetical protein FLJ14082
34	1.19092	183440	88251	410	ARSA	Arylsulfatase A
42	1.13498	1456468	459284	51458	RHCG	Rhesus blood group, C glycoprotein
45	1.10093	120108	445534	5187	PER1	Period homolog 1 (Drosophila)
50	1.0733	66767	534477	59286	UBL5	Ubiquitin-like 5
51	1.07166	230218	94672	2647	BLOC1S1	Biogenesis of lysosome-related organelles complex-1, subunit 1
57	1.04448	810806	160958	11140	CDC37	CDC37 cell division cycle 37 homolog (S. cerevisiae)
58	1.0336	868484	464779	4864	NPC1	Niemann-Pick disease, type C1
60	1.03076	774036	190028	9446	GSTO1	Glutathione S-transferase omega 1
61	1.02685	504924	Two hits	5887	RAD23B|N/A	RAD23 homolog B (S. cerevisiae)|Transcribed locus
63	1.01939	133192	546383	29886	SNX8	Sorting nexin 8
66	1.01477	810999	76686	2876	GPX1	Glutathione peroxidase 1
72	0.993107	812244	15159	51192	CKLF	Chemokine-like factor
75	0.989451	490368	34341	965	CD58	CD58 antigen, (lymphocyte function-associated antigen 3)
78	0.978825	1631194	445999	6993	TCTEL1	T-complex-associated-testis-expressed 1-like 1
92	0.929405	36393	363137	39	ACAT2	Acetyl-Coenzyme A acetyltransferase 2 (acetoacetyl Coenzyme A thiolase)
93	0.928157	838568	351875	1345	COX6C	Cytochrome c oxidase subunit VIc
104	0.9074	2316683	398111	93081	LOC93081	Hypothetical protein BC015148
106	0.907117	843121	414565	1192	CLIC1	Chloride intracellular channel 1
107	0.902057	856878	283869	79183	C20orf121	Chromosome 20 open reading frame 121
110	0.892238	950926	378532	10767	HBS1L	HBS1-like (S. cerevisiae)
115	0.877915	725562	320823	92667	C20orf72	Chromosome 20 open reading frame 72
117	0.875027	758662	131151	5715	PSMD9	Proteasome (prosome, macropain) 26S subunit, non-ATPase, 9
119	0.872822	825695	529475	51491	HSPC111	Hypothetical protein HSPC111
123	0.866786	1032444	180848	91942	LOC91942	Hypothetical protein LOC91942
126	0.863661	347661	477015	25890	ABI3BP	ABI gene family, member 3 (NESH) binding protein
128	0.860138	768443	389700	4257	MGST1	Microsomal glutathione S-transferase 1
131	0.852631	797016	465924	6390	SDHB	Succinate dehydrogenase complex, subunit B, iron sulfur (Ip)
133	0.848879	815110	490394	6742	SSBP1	Single-stranded DNA binding protein 1
134	0.848101	755145	487027	7430	VIL2	Villin 2 (ezrin)
135	0.84767	951233	82793	5691	PSMB3	Proteasome (prosome, macropain) subunit, beta type, 3
142	0.830926	293858	159492	26278	SACS	Spastic ataxia of Charlevoix-Saguenay (sacsin)
145	0.827745	755474	445403	3376	IARS	Isoleucine-tRNA synthetase
146	0.827592	824352	521640	5887	RAD23B	RAD23 homolog B (S. cerevisiae)
149	0.8226	154103	436646	6324	SCN1B	Sodium channel, voltage-gated, type I, beta
154	0.816565	788507	295563	121053	MGC40397	Hypothetical protein MGC40397
160	0.806195	2512080	123114	1469	CST1	Cystatin SN
162	0.805586	743774	35354	10644	IMP-2	IGF-II mRNA-binding protein 2
163	0.803224	739126	404119	7264	TSTA3	Tissue specific transplantation antigen P35B
164	0.802732	214884	191887	10952	SEC61B	Sec61 beta subunit
165	0.801384	429322	515081	91039	DPP9	Dipeptidylpeptidase 9
166	0.800527	813678	481918	6507	SLC1A3	DKFZP547J0410 protein
176	0.79093	795498	549108	11057	ABHD2	Abhydrolase domain containing 2
184	0.781053	590338	108957	51065	RPS27L	Ribosomal protein S27-like
186	0.778959	773511	30792	29911	HOOK2	Hook homolog 2 (Drosophila)
190	0.775492	856650	418668	513	ATP5D	ATP synthase, H+ transporting, mitochondrial F1 complex, delta subunit
193	0.774709	743868	504534	93949	CXorf10	Hypothetical gene supported by AK057608
199	0.772129	428560	Two hits	125988	QIL1|N/A	QIL1 protein|Transcribed locus, weakly similar to XP_512299.1 similar to QIL1 protein [Pan troglodytes]
N/A = Nonavailable
