# Supplementary material for: Diagnostic and prognostic gene expression signatures in 177 soft tissue sarcomas: hypoxia-induced transcription profile signifies metastatic potential
Source: BMC Genomics. 2007 Mar 14;8:73. doi: 10.1186/1471-2164-8-73 (PMC1839099; doi:10.1186/1471-2164-8-73)
Supplement: Additional file 21 — Top 1000 genes discriminating the myxoid/round-cell liposarcomas from the dedifferentiated/pleomorphic liposarcomas. The genes distinguishing the myxoid/round-cell liposarcomas from the dedifferentiated/pleomorphic liposarcomas in an independent analysis of 19 liposarcoma samples including 3 xenografts. [file 1471-2164-8-73-S21.xls]

## Sheet: Additional file 21
Additional file 21. Top 1000 genes discriminating the myxoid/round-cell liposarcomas from the dedifferentiated/pleomorphic liposarcomas.
Rank	Golub-score	IMAGE Clone ID	UniGene Cluster ID	LocusLink ID	Gene Symbol	Gene Name
Genes Upregulated in Myxoid/Round-cell Liposarcoma
2	3.29406	261714	Two hits	55437	ALS2CR2|SPATA6	Amyotrophic lateral sclerosis 2 (juvenile) chromosome region, candidate 2|Spermatogenesis associated 6
4	2.41317	203003	9235	4833	NME4	Non-metastatic cells 4, protein expressed in
5	2.28658	487499	423725	7586	ZKSCAN1	Zinc finger with KRAB and SCAN domains 1
8	2.11992	263097	469264	22934	RPIA	Ribose 5-phosphate isomerase A (ribose 5-phosphate epimerase)
9	2.08633	838829	443650	10765	JARID1B	Jumonji, AT rich interactive domain 1B (RBP2-like)
10	2.02702	490805	522932	8031	NCOA4	Nuclear receptor coactivator 4
13	1.92351	2019101	19383	183	AGT	Angiotensinogen (serine (or cysteine) proteinase inhibitor, clade A (alpha-1 antiproteinase, antitrypsin), member 8)
15	1.83573	1855767	173656	22841	RAB11FIP2	RAB11 family interacting protein 2 (class I)
16	1.74522	201274	152774	66008	ALS2CR3	Amyotrophic lateral sclerosis 2 (juvenile) chromosome region, candidate 3
18	1.68644	502664	35861	25907	RIS1	Ras-induced senescence 1
20	1.66699	1636447	83381	2791	GNG11	Guanine nucleotide binding protein (G protein), gamma 11
22	1.66382	199367	0	0	N/A	N/A
27	1.5854	66336	16019	8495	PPFIBP2	PTPRF interacting protein, binding protein 2 (liprin beta 2)
28	1.5819	594517	Two hits	6431	SFRS6|N/A	Splicing factor, arginine/serine-rich 6|Transcribed locus
30	1.57535	362457	445265	9355	LHX2	LIM homeobox 2
31	1.57531	1588924	405619	56952	PRTFDC1	Phosphoribosyl transferase domain containing 1
33	1.56228	705274	471675	8527	DGKD	Diacylglycerol kinase, delta 130kDa
35	1.54879	730768	438918	91	ACVR1B	Activin A receptor, type IB
36	1.54637	30673	268726	22941	SHANK2	SH3 and multiple ankyrin repeat domains 2
37	1.53943	78841	404056	8669	EIF3S1	Eukaryotic translation initiation factor 3, subunit 1 alpha, 35kDa
38	1.53223	814765	463506	8165	AKAP1	A kinase (PRKA) anchor protein 1
39	1.50659	503083	510989	4212	MEIS2	Meis1, myeloid ecotropic viral integration site 1 homolog 2 (mouse)
42	1.4929	487297	132902	10486	CAP2	CAP, adenylate cyclase-associated protein, 2 (yeast)
43	1.49163	487761	443465	10915	TCERG1	Transcription elongation regulator 1
46	1.45335	197765	432862	10299	MARCH-VI	Membrane-associated RING-CH protein VI
47	1.44415	207803	431550	9448	MAP4K4	Mitogen-activated protein kinase kinase kinase kinase 4
48	1.44216	897956	30743	23532	PRAME	Preferentially expressed antigen in melanoma
51	1.4357	279837	23439	132720	FLJ39370	Hypothetical protein FLJ39370
53	1.42374	384111	0	0	N/A	N/A
55	1.42226	785845	75133	7019	TFAM	Transcription factor A, mitochondrial
56	1.42156	841328	Two hits	66008	ALS2CR3|ZNF331	Amyotrophic lateral sclerosis 2 (juvenile) chromosome region, candidate 3|Zinc finger protein 331
57	1.42084	971367	512675	6202	RPS8	Ribosomal protein S8
62	1.40773	471196	111577	81618	ITM2C	Integral membrane protein 2C
66	1.38434	810459	302634	8325	FZD8	Frizzled homolog 8 (Drosophila)
67	1.36242	3343159	300141	6170	RPL39	Ribosomal protein L39
74	1.34277	1611222	318898	29797	DKFZp434K1	Hypothetical protein DKFZp434K191
75	1.33966	1574926	98370	29785	CYP2S1	Cytochrome P450, family 2, subfamily S, polypeptide 1
76	1.33911	855406	472285	57186	KIAA1272	KIAA1272 protein
80	1.32815	277165	336224	8577	TMEFF1	Transmembrane protein with EGF-like and two follistatin-like domains 1
86	1.30967	193381	510528	7187	TRAF3	TNF receptor-associated factor 3
88	1.30295	841475	19156	23002	DAAM1	Dishevelled associated activator of morphogenesis 1
89	1.29928	239958	488624	9883	POM121	Postmeiotic segregation increased 2-like 2
90	1.2989	813265	370359	4781	NFIB	Nuclear factor I/B
91	1.29706	2570895	425125	6159	RPL29	Ribosomal protein L29
92	1.29366	1292581	433146	386757	FLJ43855	Similar to sodium- and chloride-dependent creatine transporter
93	1.29033	300323	117060	1842	ECM2	Extracellular matrix protein 2, female organ and adipocyte specific
96	1.28206	2321118	534346	6201	RPS7	Ribosomal protein S7
97	1.28113	304854	26216	140738	PR1	Transmembrane protein 37
101	1.26873	866882	546253	2222	FDFT1	Farnesyl-diphosphate farnesyltransferase 1
104	1.2661	795321	116459	4122	MAN2A2	Mannosidase, alpha, class 2A, member 2
106	1.26347	810124	466831	5050	PAFAH1B3	Platelet-activating factor acetylhydrolase, isoform Ib, gamma subunit 29kDa
107	1.26282	203302	435036	2719	GPC3	Glypican 3
109	1.25876	845723	505154	58516	C12orf14	Chromosome 12 open reading frame 14
110	1.2559	741988	Two hits	95	ACY1|N/A	Aminoacylase 1|Transcribed locus
113	1.25408	868169	180878	4023	LPL	Lipoprotein lipase
115	1.24104	1500815	159368	9644	SH3MD1	SH3 multiple domains 1
118	1.23957	1475738	512676	6230	RPS25	Ribosomal protein S25
120	1.23308	511832	162646	5468	PPARG	Peroxisome proliferative activated receptor, gamma
122	1.23136	2271240	546289	6206	RPS12	Ribosomal protein S12
123	1.23116	1586697	512431	389537	OR7E38P	Olfactory receptor, family 7, subfamily E, member 38 pseudogene
126	1.22797	853151	397609	6217	RPS16	Ribosomal protein S16
127	1.22615	878517	508644	55082	FLJ10154	Hypothetical protein FLJ10154
131	1.21715	898198	520313	8763	CD164	CD164 antigen, sialomucin
132	1.21396	969844	190327	0	N/A	Homo sapiens cDNA: FLJ21248 fis, clone COL01235
133	1.20901	51981	499839	6130	RPL7A	Ribosomal protein L7a
134	1.20201	81357	150557	687	KLF9	Kruppel-like factor 9
135	1.20186	814117	223141	9188	DDX21	DEAD (Asp-Glu-Ala-Asp) box polypeptide 21
138	1.19754	75859	525205	57447	NDRG2	NDRG family member 2
141	1.19255	3027886	148090	1013	CDH15	Cadherin 15, M-cadherin (myotubule)
142	1.19225	2136992	158722	22990	PCNX	Pecanex homolog (Drosophila)
143	1.19173	506369	356624	4811	NID	nidogen (enactin)
147	1.18944	754311	413434	57181	SLC39A10	Solute carrier family 39 (zinc transporter), member 10
148	1.1894	769959	508716	1284	COL4A2	Collagen, type IV, alpha 2
150	1.185	209246	446852	51386	EIF3S6IP	Eukaryotic translation initiation factor 3, subunit 6 interacting protein
155	1.17176	825036	69594	10363	HMG20A	High-mobility group 20A
158	1.16959	269029	187772	54331	GNG2	Guanine nucleotide binding protein (G protein), gamma 2
159	1.1672	202154	188577	0	N/A	Homo sapiens transcribed sequences
160	1.16674	246722	38449	5270	SERPINE2	Serine (or cysteine) proteinase inhibitor, clade E (nexin, plasminogen activator inhibitor type 1), member 2
161	1.16206	858462	532231	26958	COPG2	Coatomer protein complex, subunit gamma 2
163	1.16023	233071	494146	23670	TMEM2	Transmembrane protein 2
164	1.16014	2439413	104382	7748	ZNF195	zinc finger protein 195
165	1.15962	1635062	370457	25875	LETMD1	LETM1 domain containing 1
166	1.15705	511586	546261	3178	HNRPA1	Heterogeneous nuclear ribonucleoprotein A1
167	1.15656	491418	Two hits	23022	KIAA0992|ZNF198	Palladin|Zinc finger protein 198
168	1.15378	854570	515534	8463	TEAD2	TEA domain family member 2
169	1.15373	1635307	234898	32	ACACB	Acetyl-Coenzyme A carboxylase beta
170	1.15207	416676	7886	57162	PELI1	Pellino homolog 1 (Drosophila)
171	1.14992	132144	484324	6940	ZNF354A	Zinc finger protein 354A
172	1.14746	1894160	487450	0	N/A	Homo sapiens transcribed sequences
175	1.14052	840062	463041	473	RERE	Arginine-glutamic acid dipeptide (RE) repeats
176	1.13696	138444	Two hits	84457	PHYHIPL|FAM13C1	Family with sequence similarity 13, member C1|Family with sequence similarity 13, member C1
180	1.13069	451795	120963	55421	HSA277841	ELG protein
183	1.12491	730942	513233	26063	DECR2	2,4-dienoyl CoA reductase 2, peroxisomal
184	1.12406	795395	355750	79101	MGC5306	Hypothetical protein MGC5306
185	1.12189	384670	21958	56977	DKFZp762K2	Hypothetical protein DKFZp762K222
187	1.11767	2326112	546266	4197	MDS1	Myelodysplasia syndrome 1
190	1.11489	826099	503001	51111	SUV420H1	Suppressor of variegation 4-20 homolog 1 (Drosophila)
191	1.11379	322561	Two hits	11138	TBC1D8|RPL31	TBC1 domain family, member 8 (with GRAM domain)|Ribosomal protein L31
192	1.11233	213136	519162	7832	BTG2	BTG family, member 2
194	1.10851	2490795	194679	8839	WISP2	WNT1 inducible signaling pathway protein 2
195	1.1039	1574914	516179	55258	FLJ10916	Hypothetical protein FLJ10916
199	1.09745	884513	517948	22907	DHX30	DEAH (Asp-Glu-Ala-His) box polypeptide 30
200	1.09648	796646	467701	4953	ODC1	Ornithine decarboxylase 1
203	1.08869	40120	Two hits	22841	RAB11FIP2|N/A	RAB11 family interacting protein 2 (class I)|Transcribed locus
206	1.08556	2106277	408680	0	N/A	Homo sapiens transcribed sequence with weak similarity to protein ref:NP_060265.1 (H.sapiens) hypothetical protein FLJ20378 [Homo sapiens]
210	1.08107	950615	0	0	N/A	N/A
211	1.07836	126445	269128	23235	SIK2	Salt-inducible serine/threonine kinase 2
212	1.07726	855620	505735	4666	NACA	Nascent-polypeptide-associated complex alpha polypeptide
214	1.07618	129071	205433	253738	DKFZp667B0	Early B-cell factor 3
217	1.07438	47204	6132	9362	CPNE6	Copine VI (neuronal)
219	1.07319	1592592	521267	441295	OR2A9P	Olfactory receptor, family 2, subfamily A, member 9 pseudogene
220	1.07291	2410555	460974	4108	MAGEA9	Melanoma antigen, family A, 9
222	1.07138	826070	524920	80829	ZFP91	Zinc finger protein 91 homolog (mouse)
224	1.06707	811911	533712	5936	RBM4	RNA binding motif protein 4
225	1.06701	34093	0	0	N/A	N/A
226	1.06655	416240	433278	84650	EBPL	Emopamil binding protein-like
227	1.06601	450050	12106	326625	MMAB	Methylmalonic aciduria (cobalamin deficiency) type B
228	1.06438	853570	350927	293	SLC25A6	Solute carrier family 25 (mitochondrial carrier; adenine nucleotide translocator), member 6
229	1.06288	2139448	460789	27324	TNRC9	Trinucleotide repeat containing 9
230	1.06266	290235	Two hits	9098	USP6|LOC220594	Ubiquitin specific protease 6 (Tre-2 oncogene)|TL132 protein
236	1.05506	397488	129895	6926	TBX3	T-box 3 (ulnar mammary syndrome)
237	1.0534	898265	166975	6430	SFRS5	Splicing factor, arginine/serine-rich 5
238	1.05334	3631962	0	0	N/A	N/A
239	1.05174	745283	124047	374899	DKFZp779O1	Hypothetical protein DKFZp779O175
240	1.05153	47096	3530	10772	FUSIP1	FUS interacting protein (serine-arginine rich) 1
241	1.05129	307475	106861	202347	LOC202347	Hypothetical protein LOC202347
243	1.05045	75059	Two hits	6144	RPL21|C20orf119	Ribosomal protein L21|Chromosome 20 open reading frame 119
244	1.05039	52629	434875	8536	CAMK1	Calcium/calmodulin-dependent protein kinase I
245	1.05022	884546	546283	6128	RPL6	Ribosomal protein L6
246	1.04772	726086	438231	7980	TFPI2	Tissue factor pathway inhibitor 2
249	1.04296	770452	516075	7072	TIA1	TIA1 cytotoxic granule-associated RNA binding protein
250	1.0411	593780	213248	0	N/A	Homo sapiens, clone IMAGE:5268709, mRNA
251	1.04077	1472643	370504	6210	RPS15A	Ribosomal protein S15a
253	1.03979	324674	29444	85027	NID67	Putative small membrane protein NID67
255	1.03804	431803	334612	6635	SNRPE	Small nuclear ribonucleoprotein polypeptide E
256	1.0353	1588331	515846	10856	RUVBL2	RuvB-like 2 (E. coli)
257	1.03522	841352	380118	27316	RBMX	RNA binding motif protein, X-linked
258	1.03473	758309	524348	144165	PRICKLE1	Prickle-like 1 (Drosophila)
259	1.0335	877636	328865	51164	DCTN4	Dynactin 4 (p62)
261	1.02918	788558	511265	80031	SEMA6D	Sema domain, transmembrane domain (TM), and cytoplasmic domain, (semaphorin) 6D
263	1.02792	197888	5662	10399	GNB2L1	Guanine nucleotide binding protein (G protein), beta polypeptide 2-like 1
264	1.02587	1869212	513660	1014	CDH16	Cadherin 16, KSP-cadherin
267	1.02262	757265	443826	84275	MGC4399	Mitochondrial carrier protein
268	1.02221	246292	28608	85364	ZCCHC3	Zinc finger, CCHC domain containing 3
270	1.01995	785930	77637	3201	HOXA4	Homeo box A4
271	1.01734	210698	269180	54566	EPB41L4B	Erythrocyte membrane protein band 4.1 like 4B
272	1.0159	132417	48384	9953	HS3ST3B1	Heparan sulfate (glucosamine) 3-O-sulfotransferase 3B1
273	1.01543	82225	213424	6422	SFRP1	Secreted frizzled-related protein 1
274	1.01434	2490482	406300	9349	RPL23	Ribosomal protein L23
276	1.01044	135352	146346	339903	LOC339903	Hypothetical protein LOC339903
277	1.01003	272262	200100	222166	Ells1	Hypothetical protein Ells1
279	1.00963	282907	549061	6263	RYR3	Ryanodine receptor 3
281	1.00798	470001	369089	1287	COL4A5	Collagen, type IV, alpha 5 (Alport syndrome)
282	1.00509	212634	Two hits	948	CD36|UBE2V1	CD36 antigen (collagen type I receptor, thrombospondin receptor)|Ubiquitin-conjugating enzyme E2 variant 1
287	0.996533	436531	0	0	N/A	N/A
297	0.983979	785804	26890	27440	CECR5	Cat eye syndrome chromosome region, candidate 5
300	0.980041	548957	Two hits	2970	GTF2IP1|GTF2I	General transcription factor II, i, pseudogene 1|General transcription factor II, i
301	0.975742	810617	Two hits	6144	RPL21|N/A	Ribosomal protein L21|Full length insert cDNA clone ZD75H06
303	0.973502	26230	191911	4774	NFIA	Nuclear factor I/A
304	0.972839	299609	44685	50862	RNF141	Ring finger protein 141
306	0.971235	281483	516107	200424	MGC22014	Hypothetical protein MGC22014
308	0.970074	795277	524195	57584	ARHGAP21	Rho GTPase activating protein 21
309	0.969801	141726	409080	0	N/A	Homo sapiens transcribed sequence with moderate similarity to protein ref:NP_071431.1 (H.sapiens) cytokine receptor-like factor 2; cytokine receptor CRL2 precusor [Homo sapiens]
310	0.969308	209279	527193	83734	APG10L	APG10 autophagy 10-like (S. cerevisiae)
311	0.96789	489705	173438	55179	FAIM	Fas apoptotic inhibitory molecule
314	0.96684	431296	435512	5530	PPP3CA	Protein phosphatase 3 (formerly 2B), catalytic subunit, alpha isoform (calcineurin A alpha)
315	0.966285	1750198	514069	0	N/A	Homo sapiens cDNA FLJ41310 fis, clone BRAMY2042711
316	0.96589	1635022	247362	23564	DDAH2	Dimethylarginine dimethylaminohydrolase 2
318	0.965312	33299	372099	23279	NUP160	Nucleoporin 160kDa
320	0.96488	283301	97270	10144	FAM13A1	Family with sequence similarity 13, member A1
321	0.964683	610103	289828	54522	ANKRD16	Ankyrin repeat domain 16
323	0.963625	823886	16355	4628	MYH10	Myosin, heavy polypeptide 10, non-muscle
324	0.963048	784174	477003	55773	FLJ11046	Hypothetical protein FLJ11046
325	0.963029	809733	468478	3344	HTLF	Human T-cell leukemia virus enhancer factor
326	0.962066	137602	369586	54799	MBTD1	Mbt domain containing 1
330	0.9585	134748	546256	2653	GCSH	Glycine cleavage system protein H (aminomethyl carrier)
331	0.957618	415437	370292	56647	BCCIP	BRCA2 and CDKN1A interacting protein
332	0.957605	1161564	207106	23336	DMN	Desmuslin
333	0.956905	897730	416495	9528	C1orf8	chromosome 1 open reading frame 8
334	0.954464	2020772	31130	7108	TM7SF2	Transmembrane 7 superfamily member 2
337	0.952232	809603	Two hits	51115	CGI-90|PTMA	CGI-90 protein|Prothymosin, alpha (gene sequence 28)
341	0.950876	263014	268573	2952	GSTT1	Glutathione S-transferase theta 1
342	0.950662	279670	36958	8412	BCAR3	Breast cancer anti-estrogen resistance 3
344	0.949192	195419	Two hits	5757	PTMA|N/A	Prothymosin, alpha (gene sequence 28)|Full-length cDNA clone CS0DJ014YL10 of T cells (Jurkat cell line) Cot 10-normalized of Homo sapiens (human)
345	0.948143	503214	49143	57496	MKL2	MKL/myocardin-like 2
347	0.945992	1519143	431107	59342	RISC	likely homolog of rat and mouse retinoid-inducible serine carboxypeptidase
352	0.93987	741891	509622	5863	RGL2	Ral guanine nucleotide dissociation stimulator-like 2
356	0.935764	812959	438482	57728	WDR19	WD repeat domain 19
358	0.934664	359539	500874	79004	CUEDC2	CUE domain containing 2
360	0.93155	812161	436554	84552	PARD6G	Par-6 partitioning defective 6 homolog gamma (C. elegans)
363	0.930973	786573	Two hits	55186	FLJ10618|GRB2	Hypothetical protein FLJ10618|Growth factor receptor-bound protein 2
364	0.930869	124824	546269	4736	RPL10A	Ribosomal protein L10a
365	0.9304	269416	13205	145173	B3GTL	Beta 3-glycosyltransferase-like
371	0.925796	132395	18192	10250	SRRM1	Serine/arginine repetitive matrix 1
372	0.925224	287745	498115	6894	TARBP1	TAR (HIV) RNA binding protein 1
373	0.923898	754625	368002	10079	ATP9A	ATPase, Class II, type 9A
376	0.921803	712454	25362	221079	ARL8	ADP-ribosylation factor-like 8
378	0.921459	138130	504670	57494	KIAA1238	KIAA1238 protein
382	0.919822	2440172	483564	5201	PFDN1	Prefoldin 1
383	0.919672	2333826	519866	9450	LY86	Lymphocyte antigen 86
385	0.916762	587595	110915	58985	IL22RA1	Interleukin 22 receptor, alpha 1
386	0.916494	594556	435413	57504	MTA3	Metastasis associated 1 family, member 3
387	0.915744	814482	514308	81558	LOC81558	C/EBP-induced protein
388	0.913682	31825	524838	114795	KIAA1906	KIAA1906 protein
395	0.904325	809876	524464	517	ATP5G2	ATP synthase, H+ transporting, mitochondrial F0 complex, subunit c (subunit 9), isoform 2
397	0.90255	430186	0	0	N/A	N/A
398	0.900913	878545	515517	6141	RPL18	Ribosomal protein L18
399	0.900613	1574594	82045	4192	MDK	Midkine (neurite growth-promoting factor 2)
400	0.900308	2329679	118555	25794	FSCN2	Fascin homolog 2, actin-bundling protein, retinal (Strongylocentrotus purpuratus)
404	0.898088	415095	546755	84159	ARID5B	AT rich interactive domain 5B (MRF1-like)
406	0.897031	70218	368569	57610	RANBP10	RAN binding protein 10
407	0.89686	788201	492031	55284	FLJ11011	Hypothetical protein FLJ11011
412	0.89251	814528	492261	94241	TP53INP1	Tumor protein p53 inducible nuclear protein 1
416	0.888264	244962	501713	0	N/A	Homo sapiens transcribed sequences
423	0.885862	1573087	365286	253725	KIAA0592	KIAA0592 protein
426	0.88267	141221	487479	9265	PSCD3	Pleckstrin homology, Sec7 and coiled-coil domains 3
427	0.882363	194384	529798	689	BTF3	Basic transcription factor 3
428	0.880578	897774	28914	353	APRT	Adenine phosphoribosyltransferase
429	0.880188	435080	514950	59342	SCPEP1	Serine carboxypeptidase 1
430	0.88005	46694	133421	3977	LIFR	Leukemia inhibitory factor receptor
431	0.878767	137638	0	0	N/A	N/A
433	0.877917	810358	Two hits	1191	CLU|ACADVL	Clusterin (complement lysis inhibitor, SP-40,40, sulfated glycoprotein 2, testosterone-repressed prostate message 2, apolipoprotein J)|Acyl-Coenzyme A dehydrogenase, very long chain
439	0.873865	291974	386384	6228	RPS23	Ribosomal protein S23
440	0.873275	609980	188501	5049	PAFAH1B2	Platelet-activating factor acetylhydrolase, isoform Ib, beta subunit 30kDa
441	0.873013	139818	52526	9819	KIAA0669	KIAA0669 gene product
443	0.871443	247240	407368	26065	C19orf13	Chromosome 19 open reading frame 13
449	0.865536	26711	240770	22916	NCBP2	Nuclear cap binding protein subunit 2, 20kDa
453	0.863746	51395	128518	1946	EFNA5	Ephrin-A5
455	0.863297	79503	148105	166336	PRICKLE2	Prickle-like 2 (Drosophila)
459	0.85857	897557	499891	3189	HNRPH3	Heterogeneous nuclear ribonucleoprotein H3 (2H9)
462	0.856191	341901	135805	142678	LOC142678	Zinc finger, ZZ type with ankyrin repeat domain 1
465	0.855038	625399	85570	54475	FLJ10458	Notchless gene homolog (Drosophila)
471	0.852426	1570861	356331	5478	PPIA	Peptidylprolyl isomerase A (cyclophilin A)
473	0.849106	276091	528087	3707	ITPKB	Inositol 1,4,5-trisphosphate 3-kinase B
474	0.848511	34140	377894	25801	GCA	Grancalcin, EF-hand calcium binding protein
475	0.848417	857681	547172	6152	RPL24	Ribosomal protein L24
477	0.846154	730633	534387	51747	CROP	Cisplatin resistance-associated overexpressed protein
484	0.840018	240620	Two hits	57521	raptor|MGC14560	Raptor|Protein x 0004
487	0.838619	29030	28020	9852	EPM2AIP1	EPM2A (laforin) interacting protein 1
489	0.838017	299085	532286	51441	YTHDF2	YTH domain family, member 2
491	0.837198	1621805	125037	140459	ASB6	Ankyrin repeat and SOCS box-containing 6
492	0.836705	358643	23111	2193	FARSLA	Phenylalanine-tRNA synthetase-like, alpha subunit
494	0.836083	33949	77498	5635	PRPSAP1	Phosphoribosyl pyrophosphate synthetase-associated protein 1
495	0.835833	322028	516032	3030	HADHA	Hydroxyacyl-Coenzyme A dehydrogenase/3-ketoacyl-Coenzyme A thiolase/enoyl-Coenzyme A hydratase (trifunctional protein), alpha subunit
496	0.833112	1569551	279815	51380	CSAD	Cysteine sulfinic acid decarboxylase
497	0.831197	39798	513987	6470	SHMT1	Serine hydroxymethyltransferase 1 (soluble)
499	0.83057	810008	409210	9666	DZIP3	Zinc finger DAZ interacting protein 3
500	0.830096	79502	Two hits	8411	EEA1|MAT2A	Early endosome antigen 1, 162kD|Methionine adenosyltransferase II, alpha
503	0.827708	395539	0	0	N/A	N/A
510	0.82603	291736	401013	3662	IRF4	Interferon regulatory factor 4
513	0.824834	868630	507916	8848	TGFB1I4	Transforming growth factor beta 1 induced transcript 4
515	0.823572	430007	216386	10329	TMEM5	Transmembrane protein 5
516	0.823348	770794	521482	6461	SHB	SHB (Src homology 2 domain containing) adaptor protein B
517	0.823325	772437	504062	23187	PHLDB1	Pleckstrin homology-like domain, family B, member 1
520	0.821646	40672	437831	93487	C14orf32	Chromosome 14 open reading frame 32
523	0.819782	124079	331431	23244	SCC-112	SCC-112 protein
525	0.819538	796569	13872	54360	C17	Cytokine-like protein C17
528	0.818757	627939	83577	8048	CSRP3	Cysteine and glycine-rich protein 3 (cardiac LIM protein)
530	0.818035	713031	433345	9304	RNU22	RNA, U22 small nucleolar
531	0.817648	754093	369840	22795	NID2	Nidogen 2 (osteonidogen)
535	0.814817	40827	0	0	N/A	N/A
536	0.814046	137931	0	0	N/A	N/A
538	0.812168	233679	27836	64838	FNDC4	Fibronectin type III domain containing 4
544	0.807302	795828	192103	54765	TRIM44	Tripartite motif-containing 44
547	0.806753	1860578	143728	8976	WASL	Wiskott-Aldrich syndrome-like
550	0.804991	782797	202179	6607	SMN2	Survival of motor neuron 1, telomeric
552	0.804448	51511	Two hits	57452	GALNTL1|N/A	UDP-N-acetyl-alpha-D-galactosamine:polypeptide N-acetylgalactosaminyltransferase-like 1|Transcribed locus
555	0.803502	814062	205572	23240	KIAA0922	KIAA0922 protein
560	0.800152	418351	35014	0	N/A	Homo sapiens transcribed sequences
561	0.799968	1610469	0	0	N/A	N/A
564	0.797759	377253	461113	84916	CIRH1A	Cirrhosis, autosomal recessive 1A (cirhin)
565	0.797162	248631	102	275	AMT	Aminomethyltransferase (glycine cleavage system protein T)
566	0.79568	2250374	0	0	N/A	N/A
568	0.794541	346666	369819	125058	TBC1D16	TBC1 domain family, member 16
570	0.793376	488505	540696	6535	SLC6A8	Solute carrier family 6 (neurotransmitter transporter, creatine), member 8
571	0.792523	272038	521432	11178	LZTS1	Leucine zipper, putative tumor suppressor 1
573	0.791768	857243	446588	6207	RPS13	Ribosomal protein S13
576	0.790597	795529	518417	10228	STX6	Syntaxin 6
578	0.787486	2304672	492203	7015	TERT	Telomerase reverse transcriptase
579	0.786889	81229	Two hits	0	N/A|EMP2	Transcribed locus, strongly similar to XP_530450.1 LOC459254 [Pan troglodytes]|Epithelial membrane protein 2
581	0.785615	2091389	172562	1630	DCC	Deleted in colorectal carcinoma
584	0.782762	293557	Two hits	7337	UBE3A|PAR1	Ubiquitin protein ligase E3A (human papilloma virus E6-associated protein, Angelman syndrome)|Prader-Willi/Angelman region-1
585	0.782663	2326168	118725	22928	SEPHS2	Selenophosphate synthetase 2
586	0.782232	729975	500842	10724	MGEA5	Meningioma expressed antigen 5 (hyaluronidase)
587	0.782124	811886	29106	56940	DUSP22	Dual specificity phosphatase 22
593	0.778249	1471829	529631	6165	RPL35A	Ribosomal protein L35a
598	0.774835	859228	11223	3417	IDH1	Isocitrate dehydrogenase 1 (NADP+), soluble
599	0.774469	490178	Two hits	5530	PPP3CA|RAI2	Protein phosphatase 3 (formerly 2B), catalytic subunit, alpha isoform (calcineurin A alpha)|Retinoic acid induced 2
600	0.774008	784337	522891	6387	CXCL12	Chemokine (C-X-C motif) ligand 12 (stromal cell-derived factor 1)
601	0.773645	233199	0	0	N/A	N/A
604	0.773146	21738	438289	3033	HADHSC	L-3-hydroxyacyl-Coenzyme A dehydrogenase, short chain
607	0.77241	1613295	549184	56999	ADAMTS9	A disintegrin-like and metalloprotease (reprolysin type) with thrombospondin type 1 motif, 9
608	0.772322	428773	0	0	N/A	N/A
613	0.77139	486523	258563	9637	FEZ2	Fasciculation and elongation protein zeta 2 (zygin II)
614	0.771224	294591	500333	84293	C10orf58	Chromosome 10 open reading frame 58
615	0.771222	753862	Two hits	6235	RPS29|SERPINB6	Ribosomal protein S29|Serine (or cysteine) proteinase inhibitor, clade B (ovalbumin), member 6
617	0.770603	2062418	486074	202	AIM1	Absent in melanoma 1
618	0.768209	740907	73722	328	APEX1	APEX nuclease (multifunctional DNA repair enzyme) 1
619	0.76758	267186	133916	152485	LOC152485	Hypothetical protein LOC152485
624	0.762283	868400	79322	5859	QARS	Glutaminyl-tRNA synthetase
627	0.761858	841308	477375	4638	MYLK	Myosin, light polypeptide kinase
630	0.760764	272888	481526	54888	NSUN2	NOL1/NOP2/Sun domain family, member 2
633	0.759092	1636108	494261	29968	PSAT1	Phosphoserine aminotransferase 1
634	0.758956	160723	497039	3915	LAMC1	Laminin, gamma 1 (formerly LAMB2)
639	0.754728	283173	17719	57291	KIAA0114	LOC441015
647	0.751549	1468364	440913	10402	ST3GALVI	alpha2,3-sialyltransferase
648	0.750626	811095	203206	57510	XPO5	Exportin 5
652	0.748803	448205	432815	0	N/A	Homo sapiens cDNA FLJ12055 fis, clone HEMBB1002049.
658	0.74612	132140	448520	6542	SLC7A2	Solute carrier family 7 (cationic amino acid transporter, y+ system), member 2
661	0.745482	345743	302742	64968	MRPS6	Mitochondrial ribosomal protein S6
662	0.745423	1947054	211236	22854	NTNG1	Netrin G1
667	0.743844	809901	409034	1306	COL15A1	Collagen, type XV, alpha 1
674	0.742202	435219	501023	4601	MXI1	MAX interactor 1
675	0.741612	897593	369232	57669	EPB41L5	Erythrocyte membrane protein band 4.1 like 5
677	0.740587	210887	546303	6767	ST13	Suppression of tumorigenicity 13 (colon carcinoma) (Hsp70 interacting protein)
679	0.74054	878850	54609	23464	GCAT	Glycine C-acetyltransferase (2-amino-3-ketobutyrate coenzyme A ligase)
680	0.74038	250519	533245	9879	DDX46	DEAD (Asp-Glu-Ala-Asp) box polypeptide 46
681	0.740072	376764	133135	7402	UTRN	Utrophin (homologous to dystrophin)
683	0.738297	306813	1041	6098	ROS1	V-ros UR2 sarcoma virus oncogene homolog 1 (avian)
687	0.736345	275653	476291	29890	RBM15B	RNA binding motif protein 15B
692	0.73537	278888	0	0	N/A	N/A
693	0.735085	47306	155342	5580	PRKCD	Protein kinase C, delta
696	0.733967	1472753	512629	1975	EIF4B	Eukaryotic translation initiation factor 4B
704	0.729633	51448	460	467	ATF3	Activating transcription factor 3
705	0.729104	147630	530936	80205	CHD9	Chromodomain helicase DNA binding protein 9
712	0.72686	811893	25601	1107	CHD3	Chromodomain helicase DNA binding protein 3
715	0.726116	2494000	473317	55251	C20orf36	Chromosome 20 open reading frame 36
716	0.725559	1637296	356794	6229	RPS24	Ribosomal protein S24
719	0.723545	884790	127476	7625	ZNF74	zinc finger protein 74 (Cos52)
722	0.722345	815040	9534	23478	SPC18	Signal peptidase complex (18kD)
723	0.721695	592594	518055	26018	LRIG1	Leucine-rich repeats and immunoglobulin-like domains 1
724	0.721314	263846	546276	5519	PPP2R1B	Protein phosphatase 2 (formerly 2A), regulatory subunit A (PR 65), beta isoform
726	0.719938	782283	439488	55691	FRMD4A	FERM domain containing 4A
728	0.718484	229666	Two hits	4705	NDUFA10|N/A	NADH dehydrogenase (ubiquinone) 1 alpha subcomplex, 10, 42kDa|Transcribed locus
733	0.715912	837874	301419	54386	TERF2IP	Telomeric repeat binding factor 2, interacting protein
734	0.715773	813552	446414	961	CD47	CD47 antigen (Rh-related antigen, integrin-associated signal transducer)
736	0.715297	838676	496593	827	CAPN6	Calpain 6
741	0.714646	754303	21107	57502	NLGN4X	Neuroligin 4, X-linked
742	0.714395	2322396	25010	55916	NXT2	Nuclear transport factor 2-like export factor 2
743	0.713849	783645	531106	58517	RBM25	RNA binding motif protein 25
746	0.71011	1553530	246112	23020	ASCC3L1	Activating signal cointegrator 1 complex subunit 3-like 1
747	0.709905	52120	372152	1840	DTX1	Deltex homolog 1 (Drosophila)
750	0.708627	812965	202453	4609	MYC	V-myc myelocytomatosis viral oncogene homolog (avian)
752	0.707321	1470333	479602	323	APBB2	Amyloid beta (A4) precursor protein-binding, family B, member 2 (Fe65-like)
753	0.707203	1034465	27189	140700	SAMD10	Sterile alpha motif domain containing 10
754	0.70712	773344	75317	6567	SLC16A2	Solute carrier family 16 (monocarboxylic acid transporters), member 2
756	0.706006	1492147	446628	6191	RPS4X	Butyrophilin-like 9
759	0.704638	682555	20573	3480	IGF1R	Insulin-like growth factor 1 receptor
760	0.704215	782669	164162	130271	PLEKHH2	Pleckstrin homology domain containing, family H (with MyTH4 domain) member 2
763	0.70327	277346	239666	56913	C1GALT1	Core 1 UDP-galactose:N-acetylgalactosamine-alpha-R beta 1,3-galactosyltransferase
772	0.70104	415321	131846	10629	TAF6L	TAF6-like RNA polymerase II, p300/CBP-associated factor (PCAF)-associated factor, 65kDa
774	0.700794	1473298	406184	26127	DKFZP564O1863	DKFZP564O1863 protein
775	0.700723	756596	417962	1846	DUSP4	Dual specificity phosphatase 4
780	0.698073	2459966	8102	6224	RPS20	Ribosomal protein S20
781	0.697909	40567	298716	10985	GCN1L1	GCN1 general control of amino-acid synthesis 1-like 1 (yeast)
785	0.697251	162262	173536	23683	PRKD3	Protein kinase D3
789	0.696389	759173	154084	5837	PYGM	Phosphorylase, glycogen; muscle (McArdle syndrome, glycogen storage disease type V)
790	0.696312	45578	463978	5608	MAP2K6	Mitogen-activated protein kinase kinase 6
797	0.693654	837904	381219	6138	RPL15	Ribosomal protein L15
799	0.69231	1155071	37034	3202	HOXA5	Homeo box A5
800	0.692199	265522	156967	57556	SEMA6A	Sema domain, transmembrane domain (TM), and cytoplasmic domain, (semaphorin) 6A
804	0.69127	564621	478153	5274	SERPINI1	Serine (or cysteine) proteinase inhibitor, clade I (neuroserpin), member 1
805	0.690701	364921	166011	1500	CTNND1	Catenin (cadherin-associated protein), delta 1
807	0.69042	949971	496487	468	ATF4	Activating transcription factor 4 (tax-responsive enhancer element B67)
808	0.689898	197933	0	0	N/A	N/A
809	0.689279	282779	266175	55824	PAG	Phosphoprotein associated with glycosphingolipid-enriched microdomains
813	0.688692	2252417	406620	6204	RPS10	Ribosomal protein S10
814	0.68836	34965	521563	5423	POLB	Polymerase (DNA directed), beta
816	0.688055	824906	2210	9326	TRIP3	Thyroid hormone receptor interactor 3
818	0.687239	414992	31854	57106	KLP1	K562 cell-derived leucine-zipper-like protein 1
820	0.686944	626343	257761	9467	SH3BP5	SH3-domain binding protein 5 (BTK-associated)
822	0.686323	281039	408061	2171	FABP5	Fatty acid binding protein 5 (psoriasis-associated)
824	0.685549	295889	Two hits	6472	SHMT2|LIFR	Serine hydroxymethyltransferase 2 (mitochondrial)|Leukemia inhibitory factor receptor
825	0.685313	2276858	534328	4110	MAGEA11	Melanoma antigen, family A, 11
827	0.684471	276816	308710	80853	KIAA1718	KIAA1718 protein
829	0.684124	897667	152292	6594	SMARCA1	SWI/SNF related, matrix associated, actin dependent regulator of chromatin, subfamily a, member 1
835	0.680498	71672	39925	2108	ETFA	Electron-transfer-flavoprotein, alpha polypeptide (glutaric aciduria II)
841	0.678915	291341	277677	4705	NDUFA10	NADH dehydrogenase (ubiquinone) 1 alpha subcomplex, 10, 42kDa
842	0.6788	131452	Two hits	0	N/A|KIAA1102	MRNA; cDNA DKFZp586G0321 (from clone DKFZp586G0321)|KIAA1102 protein
846	0.677623	503335	416755	55323	FLJ11196	Acheron
847	0.677555	108815	245869	6259	RYK	RYK receptor-like tyrosine kinase
848	0.67743	298268	255935	694	BTG1	B-cell translocation gene 1, anti-proliferative
854	0.675788	193892	147492	23089	PEG10	Paternally expressed 10
855	0.675754	434864	549074	7182	NR2C2	Nuclear receptor subfamily 2, group C, member 2
856	0.674257	380394	461178	9086	EIF1AY	Eukaryotic translation initiation factor 1A, Y-linked
859	0.672837	136260	89576	83943	IMMP2L	IMP2 inner mitochondrial membrane protease-like (S. cerevisiae)
861	0.672281	378248	445019	7637	ZNF84	Zinc finger protein 84 (HPF2)
864	0.671349	83011	282376	6192	RPS4Y1	Ribosomal protein S4, Y-linked 1
865	0.671311	502355	446075	48	ACO1	Aconitase 1, soluble
868	0.66973	70002	546330	9667	SAFB2	Scaffold attachment factor B2
869	0.669667	208616	450763	57522	SRGAP1	SLIT-ROBO Rho GTPase activating protein 1
872	0.668723	2435540	186387	342970	N/A	Homo sapiens similar to Zinc finger protein 20 (Zinc finger protein KOX13) (DKFZp572P0920) (LOC342970), mRNA
873	0.668627	310356	Two hits	51129	ANGPTL4|N/A	Angiopoietin-like 4|Transcribed locus
874	0.668593	292519	502823	25824	PRDX5	Peroxiredoxin 5
875	0.668241	436861	133968	27315	FRAG1	FGF receptor activating protein 1
876	0.66801	418093	181300	6400	SEL1L	Sel-1 suppressor of lin-12-like (C. elegans)
877	0.668004	197731	368587	5618	PRLR	Prolactin receptor
878	0.667918	815550	182982	23015	GOLGIN-67	Golgin-67
879	0.667864	489485	277704	10525	HYOU1	Hypoxia up-regulated 1
881	0.66745	745011	173094	85453	TSPYL5	TSPY-like 5
885	0.666347	306798	107474	4664	NAB1	NGFI-A binding protein 1 (EGR1 binding protein 1)
886	0.6662	2821167	430075	1350	COX7C	Cytochrome c oxidase subunit VIIc
887	0.666163	435561	106880	705	BYSL	Bystin-like
890	0.66533	298384	15106	11161	C14orf1	Chromosome 14 open reading frame 1
893	0.664843	2577249	513083	6133	RPL9	Ribosomal protein L9
897	0.663237	590298	462913	84311	MRPL45	Mitochondrial ribosomal protein L45
909	0.657711	2313912	434888	22838	RNF44	Ring finger protein 44
915	0.655815	1055297	250493	51222	ZNF219	Zinc finger protein 219
919	0.654318	1898102	473450	4685	NCAM2	Neural cell adhesion molecule 2
920	0.654283	753248	436590	23500	DAAM2	Dishevelled associated activator of morphogenesis 2
924	0.653007	246661	446017	26118	WSB1	WD repeat and SOCS box-containing 1
928	0.650516	134270	0	0	N/A	N/A
933	0.649027	252382	0	0	N/A	N/A
934	0.648643	857002	75969	10957	PNRC1	Proline-rich nuclear receptor coactivator 1
935	0.647754	83156	486589	23593	HEBP2	Heme binding protein 2
936	0.647343	193394	460885	89970	KIAA1972	KIAA1972 protein
939	0.646526	878699	489287	10898	CPSF4	Cleavage and polyadenylation specific factor 4, 30kDa
940	0.646157	121420	356697	285521	FLJ38991	Hypothetical protein FLJ38991
942	0.645695	279752	497692	25936	C1orf48	Chromosome 1 open reading frame 48
945	0.644959	110430	518750	54940	OCIAD1	OCIA domain containing 1
948	0.64428	2566917	130553	7784	ZP3	Zona pellucida glycoprotein 3 (sperm receptor)
950	0.643427	1293145	279914	7775	ZNF232	Zinc finger protein 232
953	0.642951	826300	512932	79811	FLJ13213	Hypothetical protein FLJ13213
954	0.64191	28941	Two hits	2840	GPR17|NOTCH1	G protein-coupled receptor 17|Notch homolog 1, translocation-associated (Drosophila)
955	0.641853	258175	Two hits	0	N/A|FLJ12519	CDNA FLJ90571 fis, clone OVARC1001725, highly similar to Homo sapiens patched related protein TRC8 (TRC8) gene.|Hypothetical protein FLJ12519
957	0.641499	469981	169378	8777	MPDZ	Multiple PDZ domain protein
962	0.639713	428063	495710	2824	GPM6B	Glycoprotein M6B
963	0.639322	2326057	350229	22794	CASC3	Cancer susceptibility candidate 3
964	0.63898	2467312	199695	27346	MAC30	Hypothetical protein MAC30
968	0.636223	2231878	438533	11201	POLI	Polymerase (DNA directed) iota
969	0.636009	588853	531619	30817	EMR2	Egf-like module containing, mucin-like, hormone receptor-like 2
970	0.63584	327150	159195	1793	DOCK1	Dedicator of cytokinesis 1
971	0.635531	47681	533122	6434	SFRS10	Splicing factor, arginine/serine-rich 10 (transformer 2 homolog, Drosophila)
972	0.634482	844703	444558	10656	KHDRBS3	KH domain containing, RNA binding, signal transduction associated 3
976	0.633431	418094	304792	11212	PROSC	Proline synthetase co-transcribed homolog (bacterial)
980	0.632119	784129	520974	7532	YWHAG	Tyrosine 3-monooxygenase/tryptophan 5-monooxygenase activation protein, gamma polypeptide
983	0.631888	249562	205742	65986	ZBTB10	Zinc finger and BTB domain containing 10
985	0.630738	131412	23492	121274	FLJ31295	Hypothetical protein FLJ31295
986	0.630733	1573251	509916	79697	C14orf169	Chromosome 14 open reading frame 169
996	0.626725	429299	129165	284459	HKR1	GLI-Kruppel family member HKR1
997	0.626406	1862539	546288	6203	RPS9	Ribosomal protein S9
998	0.6262	296198	130188	1130	CHS1	Chediak-Higashi syndrome 1
999	0.626078	460229	117062	84883	AMID	Apoptosis-inducing factor (AIF)-like mitochondrion-associated inducer of death
Genes Upregulated in Dedifferentiated/Pleomorphic Liposarcoma
1	4.17656	741139	472877	2139	EYA2	Eyes absent homolog 2 (Drosophila)
3	2.4365	1471841	371889	476	ATP1A1	ATPase, Na+/K+ transporting, alpha 1 polypeptide
6	2.17969	810612	417004	6282	S100A11	S100 calcium binding protein A11 (calgizzarin)
7	2.14866	324785	519568	8974	P4HA2	Procollagen-proline, 2-oxoglutarate 4-dioxygenase (proline 4-hydroxylase), alpha polypeptide II
11	1.99084	753285	477892	2992	GYG	Glycogenin
12	1.95604	2461050	445351	3956	LGALS1	Lectin, galactoside-binding, soluble, 1 (galectin 1)
14	1.83738	1555924	128856	51435	SCARA3	Scavenger receptor class A, member 3
17	1.73384	2572290	529892	8878	SQSTM1	Sequestosome 1
19	1.67394	950690	85137	890	CCNA2	Cyclin A2
21	1.66415	843098	201641	10409	BASP1	Brain abundant, membrane attached signal protein 1
23	1.66045	2441080	1239	290	ANPEP	Alanyl (membrane) aminopeptidase (aminopeptidase N, aminopeptidase M, microsomal aminopeptidase, CD13, p150)
24	1.6501	714437	474935	10509	SEMA4B	Sema domain, immunoglobulin domain (Ig), transmembrane domain (TM) and short cytoplasmic domain, (semaphorin) 4B
25	1.63941	713145	502328	960	CD44	CD44 antigen (homing function and Indian blood group system)
26	1.59293	772938	55967	6474	SHOX2	Short stature homeobox 2
29	1.5788	530035	516505	6284	S100A13	S100 calcium binding protein A13
32	1.56556	2418870	11417	10567	RABAC1	Rab acceptor 1 (prenylated)
34	1.55234	810504	77422	5355	PLP2	Proteolipid protein 2 (colonic epithelium-enriched)
40	1.50612	795197	475688	7325	UBE2E2	Ubiquitin-conjugating enzyme E2E 2 (UBC4/5 homolog, yeast)
41	1.50596	240992	192221	22936	ELL2	Elongation factor, RNA polymerase II, 2
44	1.48717	2347589	168586	3196	TLX2	T-cell leukemia, homeobox 2
45	1.46827	325513	0	0	N/A	N/A
49	1.43951	2321104	58414	2318	FLNC	Filamin C, gamma (actin binding protein 280)
50	1.43851	725877	Two hits	1191	CLU|SLC6A8	Clusterin (complement lysis inhibitor, SP-40,40, sulfated glycoprotein 2, testosterone-repressed prostate message 2, apolipoprotein J)|Solute carrier family 6 (neurotransmitter transporter, creatine), member 8
52	1.43267	259859	334534	2799	GNS	Glucosamine (N-acetyl)-6-sulfatase (Sanfilippo disease IIID)
54	1.42353	472186	287714	10981	RAB32	RAB32, member RAS oncogene family
58	1.42064	296476	533055	8850	PCAF	P300/CBP-associated factor
59	1.42012	814381	75189	1611	DAP	Death-associated protein
60	1.41104	739109	119591	1175	AP2S1	Adaptor-related protein complex 2, sigma 1 subunit
61	1.40826	212640	3109	393	ARHGAP4	Rho GTPase activating protein 4
63	1.40489	1034727	368605	26064	RAI14	retinoic acid induced 14
64	1.40272	191664	371147	7058	THBS2	Thrombospondin 2
65	1.38625	307069	0	0	N/A	N/A
68	1.36217	770462	78068	8532	CPZ	Carboxypeptidase Z
69	1.36107	33386	Two hits	55074	OXR1|TAGLN2	Oxidation resistance 1|Transgelin 2
70	1.34887	208718	494173	301	ANXA1	Annexin A1
71	1.34647	882459	110364	5480	PPIC	Peptidylprolyl isomerase C (cyclophilin C)
72	1.34513	198093	429180	8894	EIF2S2	Eukaryotic translation initiation factor 2, subunit 2 beta, 38kDa
73	1.34494	1470659	130849	84342	COG8	Component of oligomeric golgi complex 8
77	1.33314	795439	437023	23636	NUP62	nucleoporin 62kDa
78	1.32946	858167	268785	2182	ACSL4	Acyl-CoA synthetase long-chain family member 4
79	1.32906	2250839	496240	367	AR	Androgen receptor (dihydrotestosterone receptor; testicular feminization; spinal and bulbar muscular atrophy; Kennedy disease)
81	1.32314	48614	271940	2000	ELF4	E74-like factor 4 (ets domain transcription factor)
82	1.32184	2062453	460124	26147	PHF19	PHD finger protein 19
83	1.31498	80910	515494	6510	SLC1A5	Solute carrier family 1 (neutral amino acid transporter), member 5
84	1.31284	2578221	356190	7314	UBB	Ubiquitin B
85	1.31213	238886	109051	83442	SH3BGRL3	SH3 domain binding glutamic acid-rich protein like 3
87	1.306	713886	169718	1265	CNN2	Calponin 2
94	1.28339	853367	283416	5396	PRRX1	Paired related homeobox 1
95	1.28297	857264	21160	4199	ME1	Malic enzyme 1, NADP(+)-dependent, cytosolic
98	1.28009	714196	128548	9948	WDR1	WD repeat domain 1
99	1.27182	550141	Two hits	4097	MAFG|MGC42367	V-maf musculoaponeurotic fibrosarcoma oncogene homolog G (avian)|Similar to 2010300C02Rik protein
100	1.26932	45542	369982	3488	IGFBP5	Insulin-like growth factor binding protein 5
102	1.26845	825076	Two hits	55274	PHF10|ATP6AP2	PHD finger protein 10|ATPase, H+ transporting, lysosomal accessory protein 2
103	1.26659	291162	477898	84343	HPS3	Hermansky-Pudlak syndrome 3
105	1.26607	346117	386567	2634	GBP2	Guanylate binding protein 2, interferon-inducible
108	1.26153	448386	428027	5090	PBX3	Pre-B-cell leukemia transcription factor 3
111	1.25538	359835	28491	6303	SAT	Spermidine/spermine N1-acetyltransferase
112	1.25477	309893	524430	3164	NR4A1	Nuclear receptor subfamily 4, group A, member 1
114	1.25356	756502	534331	4521	NUDT1	Nudix (nucleoside diphosphate linked moiety X)-type motif 1
116	1.24052	462939	526933	91582	MGC52010	Hypothetical protein MGC52010
117	1.23976	251936	431279	4905	NSF	N-ethylmaleimide-sensitive factor
119	1.23597	810567	516790	9181	ARHGEF2	Rho/rac guanine nucleotide exchange factor (GEF) 2
121	1.23214	453005	245540	10124	ARL4A	ADP-ribosylation factor-like 4A
124	1.23092	856454	502769	6520	SLC3A2	Solute carrier family 3 (activators of dibasic and neutral amino acid transport), member 2
125	1.22906	469297	171825	8553	BHLHB2	Basic helix-loop-helix domain containing, class B, 2
128	1.22611	770845	355264	1534	CYB561	Cytochrome b-561
129	1.22591	2018337	282997	2630	GBAP	Glucosidase, beta; acid, pseudogene
130	1.22254	502690	518244	6184	RPN1	Ribophorin I
136	1.20028	153743	516587	55585	UBE2Q	Ubiquitin-conjugating enzyme E2Q (putative)
137	1.1996	868368	522584	7114	TMSB4X	Thymosin, beta 4, X-linked
139	1.19717	450382	112631	6586	SLIT3	Slit homolog 3 (Drosophila)
140	1.19382	612274	75318	7277	TUBA1	Tubulin, alpha 1 (testis specific)
144	1.19108	1703455	126667	1902	EDG2	Endothelial differentiation, lysophosphatidic acid G-protein-coupled receptor, 2
145	1.19101	45544	517168	8407	TAGLN2	Transgelin 2
146	1.1899	263727	429608	7905	C5orf18	Chromosome 5 open reading frame 18
149	1.18505	884766	35052	7009	TEGT	Testis enhanced gene transcript (BAX inhibitor 1)
151	1.18154	755821	514284	4779	NFE2L1	Nuclear factor (erythroid-derived 2)-like 1
152	1.18054	1734754	46458	10536	LEPREL2	Leprecan-like 2
153	1.1725	111204	133331	114987	WDR31	WD repeat domain 31
154	1.17193	1476181	122511	1068	CETN1	Centrin, EF-hand protein, 1
156	1.17027	1593261	0	0	N/A	N/A
157	1.16967	826173	494691	5216	PFN1	Profilin 1
162	1.16136	898148	430551	8826	IQGAP1	IQ motif containing GTPase activating protein 1
173	1.14682	705064	104019	10460	TACC3	Transforming, acidic coiled-coil containing protein 3
174	1.14402	1610448	406532	6185	RPN2	ribophorin II
177	1.13642	785148	489824	5803	PTPRZ1	Protein tyrosine phosphatase, receptor-type, Z polypeptide 1
178	1.13195	435490	278391	353376	TICAM2	Toll-like receptor adaptor molecule 2
179	1.13072	815794	128686	4925	NUCB2	Nucleobindin 2
181	1.12926	878578	513490	226	ALDOA	Aldolase A, fructose-bisphosphate
182	1.12562	810039	82890	1603	DAD1	Defender against cell death 1
186	1.11971	810448	525339	30001	ERO1L	ERO1-like (S. cerevisiae)
188	1.11684	756708	10082	3783	KCNN4	Potassium intermediate/small conductance calcium-activated channel, subfamily N, member 4
189	1.11533	291057	525324	1031	CDKN2C	Cyclin-dependent kinase inhibitor 2C (p18, inhibits CDK4)
193	1.11081	171916	408730	8506	CNTNAP1	Contactin associated protein 1
196	1.09883	77193	169487	9935	MAFB	V-maf musculoaponeurotic fibrosarcoma oncogene homolog B (avian)
197	1.09855	586971	0	0	N/A	N/A
198	1.0979	202535	Two hits	4495	MT1G|H19	Metallothionein 1G|H19, imprinted maternally expressed untranslated mRNA
201	1.09565	76605	226499	23623	RUSC1	RUN and SH3 domain containing 1
202	1.0923	754378	146688	9536	PTGES	Prostaglandin E synthase
204	1.08844	149547	270543	59345	GNB4	Guanine nucleotide binding protein (G protein), beta polypeptide 4
205	1.08827	2551144	190086	10627	MRCL3	Myosin regulatory light chain MRCL3
207	1.08283	77539	10458	6360	CCL16	Chemokine (C-C motif) ligand 16
208	1.08242	840940	387804	26986	PABPC1	Poly(A) binding protein, cytoplasmic 1
209	1.08124	2572023	514220	2896	GRN	Granulin
213	1.07704	1500532	507755	9201	DCAMKL1	Doublecortin and CaM kinase-like 1
215	1.07465	344272	9999	2014	EMP3	Epithelial membrane protein 3
216	1.0746	811627	469690	84910	FLJ14681	Hypothetical protein FLJ14681
218	1.07332	1568391	496622	5358	PLS3	Plastin 3 (T isoform)
221	1.0717	81316	401954	83857	ARG99	ARG99 protein
223	1.06846	739183	246381	968	CD68	CD68 antigen
231	1.06162	2107092	94695	83982	FAM14A	Family with sequence similarity 14, member A
232	1.06161	450060	154224	3078	CFHL1	Complement factor H-related 1
233	1.0572	198904	549186	58477	SRPRB	Signal recognition particle receptor, B subunit
234	1.05598	469969	436873	3685	ITGAV	Integrin, alpha V (vitronectin receptor, alpha polypeptide, antigen CD51)
235	1.05594	240249	370247	334	APLP2	Amyloid beta (A4) precursor-like protein 2
242	1.05091	809682	414099	10695	TNRC5	Trinucleotide repeat containing 5
247	1.0451	773649	249600	22839	DLGAP4	Discs, large (Drosophila) homolog-associated protein 4
248	1.04506	2337808	159523	56253	CRTAM	Class-I MHC-restricted T cell associated molecule
252	1.04037	280782	Two hits	1356	CP|HPS3	Ceruloplasmin (ferroxidase)|Hermansky-Pudlak syndrome 3
254	1.03845	1606315	467288	3903	LAIR1	Leukocyte-associated Ig-like receptor 1
260	1.03094	2430220	81256	6275	S100A4	S100 calcium binding protein A4 (calcium protein, calvasculin, metastasin, murine placental homolog)
262	1.02847	841282	105700	6424	SFRP4	Secreted frizzled-related protein 4
265	1.02347	769565	525527	11079	RER1	RER1 retention in endoplasmic reticulum 1 homolog (S. cerevisiae)
266	1.02298	85634	458355	716	C1S	Complement component 1, s subcomponent
269	1.02138	1499940	194301	4130	MAP1A	Microtubule-associated protein 1A
275	1.01434	1035796	339665	389835	MGC57827	Similar to RIKEN cDNA 2700049P18 gene
278	1.00992	810017	466871	5329	PLAUR	Plasminogen activator, urokinase receptor
280	1.00901	795198	7854	27173	SLC39A1	Solute carrier family 39 (zinc transporter), member 1
283	1.00448	840697	103934	11328	FKBP9	FK506 binding protein 9, 63 kDa
284	0.997751	769921	93002	11065	UBE2C	Ubiquitin-conjugating enzyme E2C
285	0.997001	298122	173859	8324	FZD7	Frizzled homolog 7 (Drosophila)
286	0.996707	23819	124649	9619	ABCG1	ATP-binding cassette, sub-family G (WHITE), member 1
288	0.995047	194161	Two hits	81	ACTN4|CAPN12	Actinin, alpha 4|Calpain 12
289	0.993432	212496	432822	4124	MAN2A1	Mannosidase, alpha, class 2A, member 1
290	0.993351	2542973	202354	1734	DIO2	Deiodinase, iodothyronine, type II
291	0.991304	2043167	523309	9531	BAG3	BCL2-associated athanogene 3
292	0.990216	490368	34341	965	CD58	CD58 antigen, (lymphocyte function-associated antigen 3)
293	0.988664	128126	527653	1604	DAF	Decay accelerating factor for complement (CD55, Cromer blood group system)
294	0.988065	2558393	208846	26037	SIPA1L1	Signal-induced proliferation-associated 1 like 1
295	0.987754	290119	460208	399665	MGC50853	Early estrogen-induced gene 1 protein
296	0.987216	713653	513070	23184	MESDC2	Mesoderm development candidate 2
298	0.982171	1469377	79299	10184	LHFPL2	Lipoma HMGIC fusion partner-like 2
299	0.980681	950682	26010	5214	PFKP	Phosphofructokinase, platelet
302	0.973623	133273	372031	5376	PMP22	Peripheral myelin protein 22
305	0.972286	295843	516700	1593	CYP27A1	Cytochrome P450, family 27, subfamily A, polypeptide 1
307	0.970779	416075	549070	6941	TCF19	Transcription factor 19 (SC1)
312	0.967299	416833	7557	2289	FKBP5	FK506 binding protein 5
313	0.967156	488873	1501	6383	SDC2	Syndecan 2 (heparan sulfate proteoglycan 1, cell surface-associated, fibroglycan)
317	0.965741	501989	122116	860	RUNX2	Runt-related transcription factor 2
319	0.964923	810772	352614	254531	LOC254531	PLSC domain containing protein
322	0.963664	841232	436792	8543	LMO4	LIM domain only 4
327	0.961577	345850	502793	144097	LOC144097	Hypothetical protein BC007540
328	0.959614	1474337	368157	5834	PYGB	Phosphorylase, glycogen; brain
329	0.95855	841617	446427	4946	OAZ1	Ornithine decarboxylase antizyme 1
335	0.954232	341978	368077	5271	SERPINB8	Serine (or cysteine) proteinase inhibitor, clade B (ovalbumin), member 8
336	0.953239	530139	77269	2771	GNAI2	Guanine nucleotide binding protein (G protein), alpha inhibiting activity polypeptide 2
338	0.951878	782501	503297	81544	PP1665	Hypothetical protein PP1665
339	0.951666	839991	489142	1278	COL1A2	Collagen, type I, alpha 2
340	0.951174	898286	334562	983	CDC2	Cell division cycle 2, G1 to S and G2 to M
343	0.949468	256820	203717	2335	FN1	Fibronectin 1
346	0.946006	813823	406475	4060	LUM	Lumican
348	0.943826	502367	24601	2192	FBLN1	Fibulin 1
349	0.943509	292933	436912	3833	KIFC1	Kinesin family member C1
350	0.941391	1636166	517622	25777	UNC84B	Unc-84 homolog B (C. elegans)
351	0.939973	271952	111554	10123	ARL7	ADP-ribosylation factor-like 7
353	0.93822	49553	183153	379	ARF4L	ADP-ribosylation factor 4-like
354	0.937055	815737	438064	56935	FN5	FN5 protein
355	0.93624	810734	523829	57804	POLD4	Polymerase (DNA-directed), delta 4
357	0.93468	796152	434914	122786	C14orf31	Chromosome 14 open reading frame 31
359	0.933833	882510	159557	3838	KPNA2	Karyopherin alpha 2 (RAG cohort 1, importin alpha 1)
361	0.931119	825641	370487	9334	B4GALT5	UDP-Gal:betaGlcNAc beta 1,4- galactosyltransferase, polypeptide 5
362	0.930986	782427	Two hits	3625	INHBB|GRN	Inhibin, beta B (activin AB beta polypeptide)|Granulin
366	0.929486	782719	525238	55017	C14orf119	Chromosome 14 open reading frame 119
367	0.929049	745143	3280	839	CASP6	Caspase 6, apoptosis-related cysteine protease
368	0.928317	347184	472630	25939	SAMHD1	SAM domain and HD domain 1
369	0.926572	324205	520898	1508	CTSB	Cathepsin B
370	0.926376	773558	479119	94031	HTRA3	HtrA serine peptidase 3
374	0.92285	2042739	0	0	N/A	N/A
375	0.921996	343607	32148	55829	SELS	Selenoprotein S
377	0.921664	665508	534307	896	CCND3	Cyclin D3
379	0.92089	2566892	515524	4924	NUCB1	Nucleobindin 1
380	0.920336	1473289	517076	5476	PPGB	Protective protein for beta-galactosidase (galactosialidosis)
381	0.920186	417905	530272	91283	MGC17337	Similar to RIKEN cDNA 5730528L13 gene
384	0.918871	840803	484188	8992	ATP6V0E	ATPase, H+ transporting, lysosomal 9kDa, V0 subunit e
389	0.912695	342349	404183	9020	MAP3K14	Mitogen-activated protein kinase kinase kinase 14
390	0.912134	589115	83169	4312	MMP1	Matrix metalloproteinase 1 (interstitial collagenase)
391	0.910263	2307518	532815	84034	EMILIN2	Elastin microfibril interfacer 2
392	0.909723	785707	459362	9055	PRC1	Protein regulator of cytokinesis 1
393	0.907582	824602	380250	3428	IFI16	Interferon, gamma-inducible protein 16
394	0.904649	340630	432453	1326	MAP3K8	Mitogen-activated protein kinase kinase kinase 8
396	0.90325	67187	276905	84930	MASTL	Microtubule associated serine/threonine kinase-like
401	0.900143	2017705	191987	118424	UBE2J2	Ubiquitin-conjugating enzyme E2, J2 (UBC6 homolog, yeast)
402	0.898311	83549	524224	715	C1R	Complement component 1, r subcomponent
403	0.89811	1636885	325960	51338	MS4A4A	Membrane-spanning 4-domains, subfamily A, member 4
405	0.898022	824527	376933	2987	GUK1	Guanylate kinase 1
408	0.896812	1899230	458273	4500	MT1L	Metallothionein 1L
409	0.896751	506548	501200	6001	RGS10	Regulator of G-protein signalling 10
410	0.895522	760224	98493	7515	XRCC1	X-ray repair complementing defective repair in Chinese hamster cells 1
411	0.894576	782140	494556	11046	SLC35D2	Solute carrier family 35, member D2
413	0.892101	773215	149261	861	RUNX1	Runt-related transcription factor 1 (acute myeloid leukemia 1; aml1 oncogene)
414	0.891191	843049	460184	4173	MCM4	MCM4 minichromosome maintenance deficient 4 (S. cerevisiae)
415	0.889483	156343	29282	4215	MAP3K3	Mitogen-activated protein kinase kinase kinase 3
417	0.888241	812127	520708	1687	DFNA5	Deafness, autosomal dominant 5
418	0.888055	742132	458485	9636	G1P2	Interferon, alpha-inducible protein (clone IFI-15K)
419	0.887635	141959	533440	11059	WWP1	WW domain containing E3 ubiquitin protein ligase 1
420	0.887318	24339	Two hits	84058	FLJ12953|FLJ12650	Hypothetical protein FLJ12953 similar to Mus musculus D3Mm3e|Hypothetical protein FLJ12650
421	0.887188	856289	194698	9133	CCNB2	Cyclin B2
422	0.886409	345858	425144	10903	CRA	Cisplatin resistance associated
424	0.884269	878468	513856	1801	DPH2L1	Candidate tumor suppressor in ovarian cancer 2
425	0.883176	250869	357901	6659	SOX4	SRY (sex determining region Y)-box 4
432	0.878602	264502	20575	283431	GAS2L3	Growth arrest-specific 2 like 3
434	0.87751	2312765	278568	3075	HF1	H factor 1 (complement)
435	0.877296	753162	210891	9882	TBC1D4	TBC1 domain family, member 4
436	0.876939	297392	374950	4501	MT1X	Metallothionein 1X
437	0.875314	51708	485616	667	DST	Dystonin
438	0.875252	841059	516155	822	CAPG	Capping protein (actin filament), gelsolin-like
442	0.871646	2549794	370581	10487	CAP1	CAP, adenylate cyclase-associated protein 1 (yeast)
444	0.871034	435605	194669	2145	EZH1	Enhancer of zeste homolog 1 (Drosophila)
445	0.868743	590150	418241	4502	MT2A	Metallothionein 2A
446	0.868002	810224	369422	25878	DKFZp564I1	Adlican
447	0.866928	486626	546514	169200	DKFZp762C1	Hypothetical protein DKFZp762C1112
448	0.865619	2337546	129780	7293	TNFRSF4	Tumor necrosis factor receptor superfamily, member 4
450	0.865155	878259	180909	5052	PRDX1	Peroxiredoxin 1
451	0.864997	246786	471751	57007	CMKOR1	Chemokine orphan receptor 1
452	0.8644	593251	433512	10096	ACTR3	ARP3 actin-related protein 3 homolog (yeast)
454	0.863643	781089	350966	9232	PTTG1	Pituitary tumor-transforming 1
456	0.862287	292996	226755	7533	YWHAH	Chromosome 22 open reading frame 24
457	0.861124	768064	72912	1543	CYP1A1	Cytochrome P450, family 1, subfamily A, polypeptide 1
458	0.858958	714106	77274	5328	PLAU	Plasminogen activator, urokinase
460	0.858371	82991	527295	5167	ENPP1	Ectonucleotide pyrophosphatase/phosphodiesterase 1
461	0.857272	79629	421986	7852	CXCR4	Chemokine (C-X-C motif) receptor 4
463	0.855651	139540	520259	26031	OSBPL3	Oxysterol binding protein-like 3
464	0.85542	645956	411925	55151	C9orf87	Transmembrane protein 38B
466	0.853488	813678	481918	6507	SLC1A3	DKFZP547J0410 protein
467	0.853467	78353	513626	4494	MT1F	Metallothionein 1F (functional)
468	0.853349	471655	Two hits	401152	LOC401152|C14orf24	HCV F-transactivated protein 1|Chromosome 14 open reading frame 24
469	0.852959	502287	528324	133418	EMB	Embigin homolog (mouse)
470	0.852517	810558	211594	5704	PSMC4	Proteasome (prosome, macropain) 26S subunit, ATPase, 4
472	0.849929	347036	125132	51176	LEF1	Lymphoid enhancer-binding factor 1
476	0.847347	795353	518346	6747	SSR3	Signal sequence receptor, gamma (translocon-associated protein gamma)
478	0.845278	809479	466383	79156	PLEKHF1	Pleckstrin homology domain containing, family F (with FYVE domain) member 1
479	0.845231	490965	387057	79875	FLJ13710	Hypothetical protein FLJ13710
480	0.84359	379920	515122	7083	TK1	Thymidine kinase 1, soluble
481	0.841414	1948085	154510	874	CBR3	Carbonyl reductase 3
482	0.841348	2106888	298885	23597	ACATE2	Likely ortholog of mouse acyl-Coenzyme A thioesterase 2, mitochondrial
483	0.8404	2140347	292843	5737	PTGFR	Prostaglandin F receptor (FP)
485	0.839307	280113	511742	10260	IRLB	c-myc promoter-binding protein
486	0.839129	284263	121333	4336	MOBP	Myelin-associated oligodendrocyte basic protein
488	0.838411	712378	433700	5569	PKIA	Protein kinase (cAMP-dependent, catalytic) inhibitor alpha
490	0.837819	1635678	4766	26017	FAM32A	Family with sequence similarity 32, member A
493	0.836379	74738	495240	89891	WDR34	WD repeat domain 34
498	0.830856	249856	207745	5933	RBL1	Retinoblastoma-like 1 (p107)
501	0.829467	60605	499029	5305	PIP5K2A	Phosphatidylinositol-4-phosphate 5-kinase, type II, alpha
502	0.828447	842928	279929	54732	HSGP25L2G	Transmembrane emp24 protein transport domain containing 9
504	0.827423	624627	226390	6241	RRM2	Ribonucleotide reductase M2 polypeptide
505	0.827363	450160	110488	22856	CHSY1	Carbohydrate (chondroitin) synthase 1
506	0.827088	612005	0	0	N/A	N/A
507	0.827064	812033	328232	2817	GPC1	Glypican 1
508	0.826999	141815	224012	182	JAG1	Jagged 1 (Alagille syndrome)
509	0.826594	1493079	190544	54899	PXK	PX domain containing serine/threonine kinase
511	0.825379	784028	295953	493856	LOC493856	Similar to RIKEN cDNA 1500009M05 gene
512	0.825224	742977	Two hits	83637	DKFZp761I2|DAXX	Hypothetical protein DKFZp761I2123|Death-associated protein 6
514	0.824179	730002	440961	831	CAST	Calpastatin
518	0.822836	343990	37482	51226	COPZ2	Coatomer protein complex, subunit zeta 2
519	0.822408	204214	405958	990	CDC6	CDC6 cell division cycle 6 homolog (S. cerevisiae)
521	0.820361	462412	0	0	N/A	N/A
522	0.819875	810725	7476	533	ATP6V0B	ATPase, H+ transporting, lysosomal 21kDa, V0 subunit c''
524	0.819709	1948534	405942	339229	LOC339229	Hypothetical protein LOC339229
526	0.81913	767798	125213	475	ATOX1	ATX1 antioxidant protein 1 homolog (yeast)
527	0.818958	504678	269909	171546	C14orf147	Chromosome 14 open reading frame 147
529	0.818095	626502	489284	10095	ARPC1B	Actin related protein 2/3 complex, subunit 1B, 41kDa
532	0.816258	502396	0	0	N/A	N/A
533	0.815921	1635596	379970	9770	RASSF2	Ras association (RalGDS/AF-6) domain family 2
534	0.815898	461933	511093	51203	NUSAP1	Nucleolar and spindle associated protein 1
537	0.81309	204257	2442	8754	ADAM9	A disintegrin and metalloproteinase domain 9 (meltrin gamma)
539	0.811507	2565353	440932	10801	MSF	MLL septin-like fusion
540	0.811433	306812	372579	114990	LOC114990	Vasorin
541	0.81115	502142	413835	8819	SAP30	Sin3-associated polypeptide, 30kDa
542	0.809459	703559	88523	221150	C13orf3	Chromosome 13 open reading frame 3
543	0.8091	200814	307734	4311	MME	Membrane metallo-endopeptidase (neutral endopeptidase, enkephalinase, CALLA, CD10)
545	0.807088	2017415	1594	1058	CENPA	Centromere protein A, 17kDa
546	0.80681	381064	0	0	N/A	N/A
548	0.806376	2315147	119192	3015	H2AFZ	H2A histone family, member Z
549	0.80566	214162	438462	4496	MT1H	Metallothionein 1H
551	0.804887	1470060	524395	7846	TUBA3	Tubulin, alpha 3
553	0.804272	703384	134856	29071	C1GALT2	Core 1 UDP-galactose:N-acetylgalactosamine-alpha-R beta 1,3-galactosyltransferase 2
554	0.803855	176606	505326	4753	NELL2	NEL-like 2 (chicken)
556	0.801848	897531	Two hits	2335	FN1|MCAM	Fibronectin 1|Melanoma cell adhesion molecule
557	0.801776	2502722	152944	4013	LOH11CR2A	Loss of heterozygosity, 11, chromosomal region 2, gene A
558	0.801411	1291971	0	0	N/A	N/A
559	0.801152	782756	486507	9519	TBPL1	TBP-like 1
562	0.799666	263247	370703	51084	CRYL1	Crystallin, lambda 1
563	0.798362	897636	166924	6396	SEC13L1	SEC13-like 1 (S. cerevisiae)
567	0.794936	2565909	514199	10493	VAT1	Vesicle amine transport protein 1 homolog (T californica)
569	0.793931	301122	81071	1893	ECM1	Extracellular matrix protein 1
572	0.792006	453107	474217	8318	CDC45L	CDC45 cell division cycle 45-like (S. cerevisiae)
574	0.79108	51032	399980	285550	LOC285550	Hypothetical protein LOC285550
575	0.790846	1435862	495605	4267	CD99	CD99 antigen
577	0.789869	712216	116448	2744	GLS	Glutaminase
580	0.786243	2028722	136348	10631	POSTN	Periostin, osteoblast specific factor
582	0.785489	284247	140452	10226	M6PRBP1	Mannose-6-phosphate receptor binding protein 1
583	0.783199	2494805	497200	5321	PLA2G4A	Phospholipase A2, group IVA (cytosolic, calcium-dependent)
588	0.781995	136303	459630	57799	RAB40C	RAB40C, member RAS oncogene family
589	0.780753	131566	468099	84272	MGC11061	Hypothetical protein MGC11061
590	0.78061	1692195	433442	22920	KIFAP3	Kinesin-associated protein 3
591	0.780032	789147	511915	2026	ENO2	Enolase 2 (gamma, neuronal)
592	0.778483	841689	6551	537	ATP6AP1	ATPase, H+ transporting, lysosomal accessory protein 1
594	0.776822	624360	180062	5696	PSMB8	Proteasome (prosome, macropain) subunit, beta type, 8 (large multifunctional protease 7)
595	0.776564	1455641	233952	5688	PSMA7	Proteasome (prosome, macropain) subunit, alpha type, 7
596	0.776454	486175	75231	6566	SLC16A1	Solute carrier family 16 (monocarboxylic acid transporters), member 1
597	0.775778	489544	513071	59274	MESDC1	Mesoderm development candidate 1
602	0.773417	129865	250822	6790	STK6	Serine/threonine kinase 6
603	0.773273	868575	522074	1831	DSIPI	Delta sleep inducing peptide, immunoreactor
605	0.772787	153473	181272	5311	PKD2	Polycystic kidney disease 2 (autosomal dominant)
606	0.772765	756769	75238	8208	CHAF1B	Chromatin assembly factor 1, subunit B (p60)
609	0.772128	2568378	54277	9130	FAM50A	Family with sequence similarity 50, member A
610	0.772032	1540227	244580	22974	TPX2	TPX2, microtubule-associated protein homolog (Xenopus laevis)
611	0.771782	2542582	151220	23022	KIAA0992	Palladin
612	0.771556	291623	166017	4286	MITF	Microphthalmia-associated transcription factor
616	0.771079	201071	480519	81579	PLA2G12A	Phospholipase A2, group XIIA
620	0.764667	49518	491988	23471	TRAM1	Translocation associated membrane protein 1
621	0.764373	1521767	155591	2294	FOXF1	Forkhead box F1
622	0.76273	489594	496544	79710	ZCWCC2	Zinc finger, CW type with coiled-coil domain 2
623	0.762292	277403	522997	219699	UNC5B	Unc-5 homolog B (C. elegans)
625	0.762221	841666	319171	64332	NFKBIZ	Nuclear factor of kappa light polypeptide gene enhancer in B-cells inhibitor, zeta
626	0.76221	742030	459715	84256	DKFZp761A1	Hypothetical protein DKFZp761A132
628	0.761391	809992	Two hits	56776	FMN2|PSMD2	Formin 2|Proteasome (prosome, macropain) 26S subunit, non-ATPase, 2
629	0.761275	825470	156346	7153	TOP2A	Topoisomerase (DNA) II alpha 170kDa
631	0.760451	741831	439312	5360	PLTP	Phospholipid transfer protein
632	0.759225	51239	512607	51573	MIR16	Membrane interacting protein of RGS16
635	0.757319	897158	247077	387	RHOA	Ras homolog gene family, member A
636	0.756951	80643	482730	10085	EDIL3	EGF-like repeats and discoidin I-like domains 3
637	0.756788	745007	478230	5337	PLD1	Phospholipase D1, phophatidylcholine-specific
638	0.756091	155583	531251	7185	TRAF1	TNF receptor-associated factor 1
640	0.754296	139226	0	0	N/A	N/A
641	0.754177	2266185	194143	672	BRCA1	Breast cancer 1, early onset
642	0.754143	345332	57836	339192	LOC339192	Hypothetical protein LOC339192
643	0.753461	815534	147770	9270	ITGB1BP1	Integrin beta 1 binding protein 1
644	0.753329	858979	10326	11316	COPE	Coatomer protein complex, subunit epsilon
645	0.751714	366971	0	0	N/A	N/A
646	0.751617	2390143	122908	81620	CDT1	DNA replication factor
649	0.750532	729964	498173	6609	SMPD1	Sphingomyelin phosphodiesterase 1, acid lysosomal (acid sphingomyelinase)
650	0.750357	240694	492859	6675	UAP1	UDP-N-acteylglucosamine pyrophosphorylase 1
651	0.749101	774751	1565	4734	NEDD4	Neural precursor cell expressed, developmentally down-regulated 4
653	0.747307	144977	518060	10550	ARL6IP5	ADP-ribosylation-like factor 6 interacting protein 5
654	0.746968	768260	96055	1869	E2F1	E2F transcription factor 1
655	0.746923	51460	22587	117178	SSX2IP	Synovial sarcoma, X breakpoint 2 interacting protein
656	0.746742	753897	295137	267	AMFR	Autocrine motility factor receptor
657	0.74644	428163	302257	285195	SLC9A9	Solute carrier family 9 (sodium/hydrogen exchanger), isoform 9
659	0.74577	810213	516249	3554	IL1R1	Interleukin 1 receptor, type I
660	0.745684	248531	Two hits	0	N/A|GMPS	Transcribed locus, strongly similar to NP_003866.1 guanine monphosphate synthetase [Homo sapiens]|Guanine monphosphate synthetase
663	0.745322	809719	477128	151887	URB	Steroid sensitive gene 1
664	0.74455	2067500	49998	11155	LDB3	LIM domain binding 3
665	0.744514	49591	522578	412	STS	Steroid sulfatase (microsomal), arylsulfatase C, isozyme S
666	0.744078	347661	477015	25890	ABI3BP	ABI gene family, member 3 (NESH) binding protein
668	0.743409	504226	443057	963	CD53	CD53 antigen
669	0.743292	469686	491234	6016	RIT1	Ras-like without CAAX 1
670	0.742996	263342	75798	51526	C20orf111	Chromosome 20 open reading frame 111
671	0.742699	788256	270845	9493	KIF23	Kinesin family member 23
672	0.742523	842760	514685	57045	TWSG1	Twisted gastrulation homolog 1 (Drosophila)
673	0.742242	758298	491805	9760	TOX	Thymus high mobility group box protein TOX
676	0.740876	429448	188456	5279	PIGC	Phosphatidylinositol glycan, class C
678	0.740556	212347	162125	169792	GLIS3	GLIS family zinc finger 3
682	0.738322	199645	517249	23385	NCSTN	Nicastrin
684	0.737836	80708	474213	7353	UFD1L	Ubiquitin fusion degradation 1-like
685	0.73756	416305	501928	9645	MICAL2	Flavoprotein oxidoreductase MICAL2
686	0.73661	788654	444356	2885	GRB2	Growth factor receptor-bound protein 2
688	0.736107	841498	464472	103910	MRLC2	Myosin regulatory light chain MRLC2
689	0.73601	1636257	511768	11258	DCTN3	Dynactin 3 (p22)
690	0.735989	211780	69293	3074	HEXB	Hexosaminidase B (beta polypeptide)
691	0.735659	2517344	495960	10159	ATP6AP2	ATPase, H+ transporting, lysosomal accessory protein 2
694	0.734258	884655	404321	2617	GARS	Glycyl-tRNA synthetase
695	0.734212	1470169	438993	586	BCAT1	Branched chain aminotransferase 1, cytosolic
697	0.733571	687397	Two hits	5825	ABCD3|RSU1	ATP-binding cassette, sub-family D (ALD), member 3|Ras suppressor protein 1
698	0.733347	365358	209113	23420	NOMO1	NODAL modulator 3
699	0.732942	781472	368944	221895	JAZF1	Juxtaposed with another zinc finger gene 1
700	0.732626	795561	188569	54503	ZDHHC13	Zinc finger, DHHC domain containing 13
701	0.731747	2018131	505469	29127	RACGAP1	Rac GTPase activating protein 1
702	0.731401	740788	Two hits	138428	C9orf115|ASNA1	Chromosome 9 open reading frame 115|ArsA arsenite transporter, ATP-binding, homolog 1 (bacterial)
703	0.729898	358842	170019	864	RUNX3	Runt-related transcription factor 3
706	0.728265	629896	535786	4131	MAP1B	Microtubule-associated protein 1B
707	0.728155	725109	110571	4616	GADD45B	Growth arrest and DNA-damage-inducible, beta
708	0.728018	309676	23170	24140	FTSJ1	FtsJ homolog 1 (E. coli)
709	0.727899	767405	Two hits	9976	CLECSF2|MAP3K6	C-type (calcium dependent, carbohydrate-recognition domain) lectin, superfamily member 2 (activation-induced)|Mitogen-activated protein kinase kinase kinase 6
710	0.727341	855910	531081	3958	LGALS3	Lectin, galactoside-binding, soluble, 3 (galectin 3)
711	0.726944	878798	534255	567	B2M	Beta-2-microglobulin
713	0.72631	2580289	520640	60	ACTB	Actin, beta
714	0.726218	502364	482363	64924	SLC30A5	Solute carrier family 30 (zinc transporter), member 5
717	0.724973	785540	460857	54947	FLJ20481	Hypothetical protein FLJ20481
718	0.724743	376316	249441	7465	WEE1	WEE1 homolog (S. pombe)
720	0.723314	949939	78771	5230	PGK1	Phosphoglycerate kinase 1
721	0.722844	610113	134822	6643	SNX2	Sorting nexin 2
725	0.720634	325070	478067	56925	LXN	Latexin
727	0.71877	131091	478481	10195	ALG3	Asparagine-linked glycosylation 3 homolog (yeast, alpha-1,3-mannosyltransferase)
729	0.718225	845355	128065	1075	CTSC	Cathepsin C
730	0.717537	451805	184062	55969	C20orf24	Chromosome 20 open reading frame 24
731	0.716858	745174	388087	285381	ZCSL2	Zinc finger, CSL domain containing 2
732	0.716752	362748	118554	51110	LACTB2	Lactamase, beta 2
735	0.715385	725454	83758	1164	CKS2	CDC28 protein kinase regulatory subunit 2
737	0.715129	1628737	0	0	N/A	N/A
738	0.715017	2543539	279766	24137	KIF4A	Kinesin family member 4A
739	0.714825	260768	6906	5898	RALA	V-ral simian leukemia viral oncogene homolog A (ras related)
740	0.714736	753675	93121	23155	MCLC	Mid-1-related chloride channel 1
744	0.713323	1603404	521295	28959	LR8	LR8 protein
745	0.710492	2444518	465506	8612	PPAP2C	Phosphatidic acid phosphatase type 2C
748	0.709834	2449845	467662	8853	DDEF2	Development and differentiation enhancing factor 2
749	0.709355	1956803	46	5724	PTAFR	Platelet-activating factor receptor
751	0.708172	810875	436194	65010	SLC26A6	Solute carrier family 26, member 6
755	0.7066	341774	Two hits	0	N/A|HCG4P6	M4-50 mRNA for HLA class I antigen|HLA complex group 4 pseudogene 6
757	0.705047	417801	7736	51264	MRPL27	Mitochondrial ribosomal protein L27
758	0.704663	773724	86131	8772	FADD	Fas (TNFRSF6)-associated via death domain
761	0.703356	767181	6909	26002	MOXD1	Monooxygenase, DBH-like 1
762	0.703334	270786	469944	55041	PLEKHB2	Pleckstrin homology domain containing, family B (evectins) member 2
764	0.703162	2074994	100057	140901	STK35	Serine/threonine kinase 35
765	0.70307	593185	508423	10257	ABCC4	ATP-binding cassette, sub-family C (CFTR/MRP), member 4
766	0.702781	842860	418291	3588	IL10RB	Interleukin 10 receptor, beta
767	0.70251	774446	441047	133	ADM	Adrenomedullin
768	0.701652	272529	459855	5373	PMM2	Phosphomannomutase 2
769	0.701372	85409	5710	8804	CREG1	Cellular repressor of E1A-stimulated genes 1
770	0.701221	1292535	288995	84914	ZNF587	Zinc finger protein 587
771	0.701078	545189	Two hits	3094	HINT1|CALD1	Histidine triad nucleotide binding protein 1|Caldesmon 1
773	0.700822	1551030	466910	978	CDA	Cytidine deaminase
776	0.700292	609332	409662	7373	COL14A1	Collagen, type XIV, alpha 1 (undulin)
777	0.700249	200402	472716	81610	C20orf129	Chromosome 20 open reading frame 129
778	0.699718	725489	11125	28972	SPC12	Signal peptidase 12kDa
779	0.698884	771233	520612	7975	MAFK	V-maf musculoaponeurotic fibrosarcoma oncogene homolog K (avian)
782	0.697789	769796	26670	113791	MGC17330	HGFL gene
783	0.69759	47481	85201	9976	CLECSF2	C-type (calcium dependent, carbohydrate-recognition domain) lectin, superfamily member 2 (activation-induced)
784	0.69731	451351	465305	55092	FLJ10199	Hypothetical protein FLJ10199
786	0.697123	236302	Two hits	11188	NISCH|SUMO2	Nischarin|SMT3 suppressor of mif two 3 homolog 2 (yeast)
787	0.696898	825606	8878	3832	KIF11	Kinesin family member 11
788	0.696483	769673	25674	8932	MBD2	Methyl-CpG binding domain protein 2
791	0.695436	2566158	522819	3654	IRAK1	Interleukin-1 receptor-associated kinase 1
792	0.695362	502774	317593	55002	C13orf11	Chromosome 13 open reading frame 11
793	0.694536	357031	437322	7130	TNFAIP6	Tumor necrosis factor, alpha-induced protein 6
794	0.69444	307553	505033	3845	KRAS2	V-Ki-ras2 Kirsten rat sarcoma 2 viral oncogene homolog
795	0.69431	755037	496646	3597	IL13RA1	Interleukin 13 receptor, alpha 1
796	0.693915	645565	445098	55635	DEPDC1	DEP domain containing 1
798	0.693053	345719	468702	150684	COMMD1	Copper metabolism (Murr1) domain containing 1
801	0.692006	1573311	458276	4794	NFKBIE	Nuclear factor of kappa light polypeptide gene enhancer in B-cells inhibitor, epsilon
802	0.691687	148469	515369	7305	TYROBP	TYRO protein tyrosine kinase binding protein
803	0.691354	325365	205558	11010	GLIPR1	GLI pathogenesis-related 1 (glioma)
806	0.690639	1472735	534330	4493	MT1E	Metallothionein 1E (functional)
810	0.689233	824312	274415	130814	C2orf22	Chromosome 2 open reading frame 22
811	0.689206	826204	513984	2314	FLII	Flightless I homolog (Drosophila)
812	0.68896	897159	21811	55702	FLJ10374	Hypothetical protein FLJ10374
815	0.688177	744047	329989	5347	PLK1	Polo-like kinase 1 (Drosophila)
817	0.68794	244202	488478	55069	FLJ10099	Hypothetical protein FLJ10099
819	0.687021	289645	74565	333	APLP1	Amyloid beta (A4) precursor-like protein 1
821	0.686392	2551113	75864	10960	LMAN2	Lectin, mannose-binding 2
823	0.685556	278242	444422	5165	PDK3	Pyruvate dehydrogenase kinase, isoenzyme 3
826	0.684835	281898	405925	84722	DDA3	Differential display and activated by p53
828	0.684276	260931	183800	5905	RANGAP1	Ran GTPase activating protein 1
830	0.682498	855707	525657	387882	LOC387882	LOC387882 hypothetical protein
831	0.681644	787861	173135	8445	DYRK2	Dual-specificity tyrosine-(Y)-phosphorylation regulated kinase 2
832	0.681252	198509	372123	81565	NDEL1	NudE nuclear distribution gene E homolog like 1 (A. nidulans)
833	0.681064	1374571	513153	5045	FURIN	Furin (paired basic amino acid cleaving enzyme)
834	0.680792	2020898	153357	8985	PLOD3	Procollagen-lysine, 2-oxoglutarate 5-dioxygenase 3
836	0.680064	1534589	334873	1368	CPM	Carboxypeptidase M
837	0.679834	2011862	54403	10462	CLECSF14	C-type (calcium dependent, carbohydrate-recognition domain) lectin, superfamily member 14 (macrophage-derived)
838	0.679421	365990	175652	159013	MGC39350	hypothetical protein MGC39350
839	0.679261	130204	Two hits	4173	MCM4|N/A	MCM4 minichromosome maintenance deficient 4 (S. cerevisiae)|Transcribed locus, weakly similar to NP_055301.1 neuronal thread protein AD7c-NTP [Homo sapiens]
840	0.67924	815526	179718	4605	MYBL2	V-myb myeloblastosis viral oncogene homolog (avian)-like 2
843	0.678448	204541	12056	432	ASGR1	Asialoglycoprotein receptor 1
844	0.678113	700527	28988	2745	GLRX	Glutaredoxin (thioltransferase)
845	0.677666	148550	0	0	N/A	N/A
849	0.677359	49273	415702	10999	SLC27A4	Solute carrier family 27 (fatty acid transporter), member 4
850	0.677219	784065	Two hits	388685	FLJ39739|PDE4DIP	FLJ39739 protein|Phosphodiesterase 4D interacting protein (myomegalin)
851	0.676623	232670	503239	51642	MRPL48	Mitochondrial ribosomal protein L48
852	0.676608	882548	515371	826	CAPNS1	Calpain, small subunit 1
853	0.676008	43461	171265	56890	MDM1	Mdm4, transformed 3T3 cell double minute 1, p53 binding protein (mouse)
857	0.673604	726637	446392	6990	TCTE1L	T-complex-associated-testis-expressed 1-like
858	0.673441	754293	196437	55233	MOBK1B	MOB1, Mps One Binder kinase activator-like 1B (yeast)
860	0.672359	898073	74368	10970	CKAP4	Cytoskeleton-associated protein 4
862	0.672159	190256	445826	79739	FLJ23033	Hypothetical protein FLJ23033
863	0.671951	770869	471975	65992	C20orf116	Chromosome 20 open reading frame 116
866	0.67131	713080	73986	1196	CLK2	CDC-like kinase 2
867	0.670581	725630	517216	8682	PEA15	Phosphoprotein enriched in astrocytes 15
870	0.669601	1416782	173724	1152	CKB	Creatine kinase, brain
871	0.668811	1468074	545578	153561	LOC153561	Hypothetical LOC389295
880	0.667519	247783	108002	9342	SNAP29	Synaptosomal-associated protein, 29kDa
882	0.666997	897657	Two hits	6744	SSFA2|DLGAP4	Sperm specific antigen 2|Discs, large (Drosophila) homolog-associated protein 4
883	0.666773	276804	369581	79668	PARP8	Poly (ADP-ribose) polymerase family, member 8
884	0.666403	324618	505784	10102	TSFM	Ts translation elongation factor, mitochondrial
888	0.666052	258167	Two hits	2296	FOXC1|COPG	Forkhead box C1|Coatomer protein complex, subunit gamma
889	0.665656	2383847	171844	5817	PVR	Poliovirus receptor
891	0.665104	240151	180919	3398	ID2	Inhibitor of DNA binding 2, dominant negative helix-loop-helix protein
892	0.665059	843121	414565	1192	CLIC1	Chloride intracellular channel 1
894	0.6648	755145	487027	7430	VIL2	Villin 2 (ezrin)
895	0.664205	505579	462392	54890	FLJ20308	Hypothetical protein FLJ20308
896	0.663923	745136	356226	134121	LOC134121	Hypothetical protein LOC134121
898	0.662622	813520	2913	2049	EPHB3	EPH receptor B3
899	0.662234	1606557	443687	2274	FHL2	Four and a half LIM domains 2
900	0.662229	781047	469649	699	BUB1	BUB1 budding uninhibited by benzimidazoles 1 homolog (yeast)
901	0.6614	845453	182215	403	ARL3	ADP-ribosylation factor-like 3
902	0.661292	841641	523852	595	CCND1	Cyclin D1 (PRAD1: parathyroid adenomatosis 1)
903	0.660643	810446	528659	57648	KIAA1522	KIAA1522 protein
904	0.660075	50615	80288	3305	HSPA1L	Heat shock 70kDa protein 1-like
905	0.659811	2051352	388668	11275	KLHL2	Kelch-like 2, Mayven (Drosophila)
906	0.659319	20115	62185	10479	SLC9A6	Solute carrier family 9 (sodium/hydrogen exchanger), isoform 6
907	0.658098	279482	431498	27086	FOXP1	Forkhead box P1
908	0.657981	139649	29189	23250	ATP11A	ATPase, Class VI, type 11A
910	0.657119	452466	26229	57555	NLGN2	Neuroligin 2
911	0.656724	814817	303930	79989	FLJ12571	Hypothetical protein FLJ12571
912	0.656567	2313852	146393	9709	HERPUD1	Homocysteine-inducible, endoplasmic reticulum stress-inducible, ubiquitin-like domain member 1
913	0.656471	845496	156701	11152	WDR45	WD repeat domain 45
914	0.656217	1635664	352240	124565	MGC15523	Hypothetical protein MGC15523
916	0.6553	139558	310456	118788	PIK3AP1	Phosphoinositide-3-kinase adaptor protein 1
917	0.654438	745511	355708	55654	FLJ20507	Hypothetical protein FLJ20507
918	0.654359	814271	405692	51019	CGI-116	CGI-116 protein
921	0.653754	745214	520210	11014	KDELR2	KDEL (Lys-Asp-Glu-Leu) endoplasmic reticulum protein retention receptor 2
922	0.653695	121530	180535	83706	URP2	UNC-112 related protein 2
923	0.653041	755506	422986	307	ANXA4	Annexin A4
925	0.652875	842785	533136	4043	LRPAP1	Low density lipoprotein receptor-related protein associated protein 1
926	0.650855	840753	514821	6352	CCL5	Chemokine (C-C motif) ligand 5
927	0.650674	812244	15159	51192	CKLF	Chemokine-like factor
929	0.650262	769901	121549	10423	CDIPT	CDP-diacylglycerol--inositol 3-phosphatidyltransferase (phosphatidylinositol synthase)
930	0.650232	126858	496383	6646	SOAT1	Sterol O-acyltransferase (acyl-Coenzyme A: cholesterol acyltransferase) 1
931	0.650162	140806	369430	5066	PAM	Peptidylglycine alpha-amidating monooxygenase
932	0.649191	782547	25338	11098	PRSS23	Protease, serine, 23
937	0.647306	858204	172914	5959	RDH5	Retinol dehydrogenase 5 (11-cis and 9-cis)
938	0.64674	197843	Two hits	0	N/A|SOX6	Transcribed locus|SRY (sex determining region Y)-box 6
941	0.645757	345693	513685	23659	LYPLA3	Lysophospholipase 3 (lysosomal phospholipase A2)
943	0.645286	122077	93832	54499	LOC54499	Putative membrane protein
944	0.645212	586839	517949	4134	MAP4	Microtubule-associated protein 4
946	0.644579	130895	90790	284018	LOC284018	Hypothetical protein LOC284018
947	0.644342	49920	292579	9791	PTDSS1	Phosphatidylserine synthase 1
949	0.643622	108377	279669	7283	TUBG1	Tubulin, gamma 1
951	0.643139	2326275	0	0	N/A	N/A
952	0.643019	2457064	153863	4091	SMAD6	SMAD, mothers against DPP homolog 6 (Drosophila)
956	0.641581	838568	351875	1345	COX6C	Cytochrome c oxidase subunit VIc
958	0.641454	1540436	298651	5873	RAB27A	RAB27A, member RAS oncogene family
959	0.64052	884514	28872	165215	KIAA1946	KIAA1946
960	0.640432	230341	487925	9659	PDE4DIP	Phosphodiesterase 4D interacting protein (myomegalin)
961	0.640396	814260	74050	2531	FVT1	Follicular lymphoma variant translocation 1
965	0.638563	1614140	27018	51285	RASL12	RAS-like, family 12
966	0.638081	767183	14601	3059	HCLS1	Hematopoietic cell-specific Lyn substrate 1
967	0.637525	810947	460107	54820	NDE1	NudE nuclear distribution gene E homolog 1 (A. nidulans)
973	0.634083	712577	211571	3052	HCCS	Holocytochrome c synthase (cytochrome c heme-lyase)
974	0.633877	2130455	0	0	N/A	N/A
975	0.633547	1558151	509964	10538	BATF	Basic leucine zipper transcription factor, ATF-like
977	0.632613	144926	110695	83443	SF3B5	Splicing factor 3b, subunit 5, 10kDa
978	0.63257	244767	308045	23397	BRRN1	Barren homolog (Drosophila)
979	0.632177	130280	437075	9586	CREB5	CAMP responsive element binding protein 5
981	0.631933	269563	506011	55508	SLC35E3	Solute carrier family 35, member E3
982	0.63192	244355	84	3561	IL2RG	Interleukin 2 receptor, gamma (severe combined immunodeficiency)
984	0.631423	859418	132553	29957	SLC25A24	Solute carrier family 25 (mitochondrial carrier; phosphate carrier), member 24
987	0.630651	812048	472010	5621	PRNP	Prion protein (p27-30) (Creutzfeld-Jakob disease, Gerstmann-Strausler-Scheinker syndrome, fatal familial insomnia)
988	0.630157	135083	308709	2923	GRP58	Glucose regulated protein, 58kDa
989	0.629908	246546	521213	78996	MGC5242	Hypothetical protein MGC5242
990	0.629791	868484	464779	4864	NPC1	Niemann-Pick disease, type C1
991	0.629385	2314353	127428	3205	HOXA9	Homeo box A9
992	0.628716	858469	169875	7059	THBS3	Thrombospondin 3
993	0.627957	586803	252820	5228	PGF	Placental growth factor, vascular endothelial growth factor-related protein
994	0.627752	725649	77810	4776	NFATC4	Nuclear factor of activated T-cells, cytoplasmic, calcineurin-dependent 4
995	0.627155	32299	367992	3613	IMPA2	Inositol(myo)-1(or 4)-monophosphatase 2
1000	0.624808	243887	469719	150468	FLJ40629	Hypothetical protein FLJ40629
N/A = Nonavailable
