# Supplementary material for: Diagnostic and prognostic gene expression signatures in 177 soft tissue sarcomas: hypoxia-induced transcription profile signifies metastatic potential
Source: BMC Genomics. 2007 Mar 14;8:73. doi: 10.1186/1471-2164-8-73 (PMC1839099; doi:10.1186/1471-2164-8-73)
Supplement: Additional file 22 — Top 244 genes sorted on median rank discriminating the tumors that developed metastasis from the ones that were metastasis-free. The metastasis signature established in 89 high-grade pleomorphic primary tumors. [file 1471-2164-8-73-S22.xls]

## Sheet: Additional file 22
Additional file 22. Top 244 genes sorted on median rank discriminating the tumors that developed metastasis from the ones that were metastasis-free.
All data			Consensus gene list			IMAGE Clone ID	UniGene Cluster ID	Gene Symbol	Gene Symbol
Rank	Golub-score		Median Rank	Median Score
Genes Upregulated in metastasizing tumors
1	0.4861		23	0.4939		392678	517145	ENO1	Enolase 1, (alpha)
3	0.4673		34.5	0.4747		813645	523012	DDIT4	DNA-damage-inducible transcript 4
6	0.4359		52	0.4465		26117	0	N/A	N/A
7	0.4315		61.5	0.4399		789147	511915	ENO2	Enolase 2 (gamma, neuronal)
9	0.4197		78.5	0.4298		186664	155742	GRHPR	Glyoxylate reductase/hydroxypyruvate reductase
12	0.4103		90.5	0.4202		346696	94865	TEAD4	TEA domain family member 4
16	0.3933		111	0.4032		797024	534457	C14orf166	Chromosome 14 open reading frame 166
15	0.3934		114.5	0.3991		855755	299002	FBL	Fibrillarin
13	0.403		116	0.4092		448068	18029	FLJ10204	Hypothetical protein FLJ10204
18	0.3905		133	0.3939		502977	100299	LIG3	Ligase III, DNA, ATP-dependent
21	0.378		133.5	0.3881		1662163	0	N/A	N/A
23	0.3775		152	0.3859		841703	529618	TFRC	Transferrin receptor (p90, CD71)
29	0.3706		152	0.3877		435024	75361	C22orf19	Chromosome 22 open reading frame 19
27	0.3718		157.5	0.3825		505573	282417	PYGL	Phosphorylase, glycogen;liver(Hers disease, glycogen storage disease type VI)
35	0.3609		186.5	0.3698		744800	19718	PTPRU	Protein tyrosine phosphatase, receptor type, U
31	0.3658		187	0.3771		1588973	325081	IMAGE34514	SVAP1 protein
32	0.3634		192	0.3673		1499828	69747	FUT1	Fucosyltransferase 1 (galactoside 2-alpha-L-fucosyltransferase)
38	0.3559		197.5	0.3696		124241	19281	PTPN14	Protein tyrosine phosphatase, non-receptor type 14
34	0.3624		203.5	0.3654		344243	458360	UCK2	Uridine-cytidine kinase 2
36	0.3609		216.5	0.3667		1470169	438993	BCAT1	Branched chain aminotransferase 1, cytosolic
40	0.3528		234.5	0.3575		502664	35861	RIS1	Ras-induced senescence 1
48	0.3373		257	0.3424		795771	469633	LIMS3	LIM and senescent cell antigen-like domains 3
50	0.3354		271.5	0.3452		154749	524081	DPAGT1	Dolichyl-phosphate (UDP-N-acetylglucosamine) N-acetylglucosaminephosphotransferase 1 (GlcNAc-1-P transferase)
44	0.3407		272.5	0.3497		344854	517310	RIPK4	Receptor-interacting serine-threonine kinase 4
42	0.3441		274	0.352		196501	436446	ARMET	Arginine-rich, mutated in early stage tumors
45	0.3383		277.5	0.3446		449275	0	N/A	N/A
63	0.3235		317.5	0.3283		810448	525339	ERO1L	ERO1-like (S. cerevisiae)
58	0.3285		320	0.3342		366558	Two hits	RANGAP1|CTNNA1	Ran GTPase activating protein 1|Catenin (cadherin-associated protein), alpha 1, 102kDa
154	0.293		324.5	0.3367		2306721	171980	HESX1	Homeo box (expressed in ES cells) 1
57	0.3288		338	0.3343		1637282	406266	HK2	Hexokinase 2
61	0.3262		352.5	0.3332		291348	294603	CNIH	Cornichon homolog (Drosophila)
101	0.3084		355	0.3273		346552	515475	SYMPK	Symplekin
65	0.3228		356.5	0.33		246704	466937	PPP1R13L	Protein phosphatase 1, regulatory (inhibitor) subunit 13 like
71	0.32		357	0.3224		377252	167046	ADORA2B	Adenosine A2b receptor
69	0.3206		365.5	0.3306		512410	532851	RNASEH2A	Ribonuclease H2, large subunit
66	0.3223		372.5	0.3288		502151	500761	SLC16A3	Solute carrier family 16 (monocarboxylic acid transporters), member 3
75	0.3175		376	0.3299		771323	75093	PLOD	Procollagen-lysine 1, 2-oxoglutarate 5-dioxygenase (lysine hydroxylase, Ehlers-Danlos syndrome type VI)
78	0.3155		380.5	0.3278		128826	Two hits	DKFZP564C1|SAMD11	DKFZP564C186 protein|Sterile alpha motif domain containing 11
113	0.3048		382.5	0.3241		45632	386225	GYS1	Glycogen synthase 1 (muscle)
85	0.314		385	0.3246		852520	528803	UQCRC2	Ubiquinol-cytochrome c reductase core protein II
102	0.3083		387.5	0.3163		1628036	89643	TKT	Transketolase (Wernicke-Korsakoff syndrome)
130	0.2981		392	0.321		2115602	153088	TAF1A	TATA box binding protein (TBP)-associated factor, RNA polymerase I, A, 48kDa
79	0.3149		394	0.3224		525345	480837	INPP4B	Inositol polyphosphate-4-phosphatase, type II, 105kDa
98	0.3093		399	0.3208		592594	518055	LRIG1	Leucine-rich repeats and immunoglobulin-like domains 1
74	0.3177		401	0.3227		431803	334612	SNRPE	Small nuclear ribonucleoprotein polypeptide E
97	0.3099		401.5	0.3142		845363	118638	NME1	Non-metastatic cells 1, protein (NM23A) expressed in
87	0.3124		412.5	0.3164		47542	Two hits	SNRPD1|N/A	Small nuclear ribonucleoprotein D1 polypeptide 16kDa|Transcribed locus
92	0.3112		420	0.3135		207358	473721	SLC2A1 or GLUT1	Solute carrier family 2 (facilitated glucose transporter), member 1
84	0.3143		421	0.3177		2383847	171844	PVR	Poliovirus receptor
94	0.311		421.5	0.3167		1570663	524183	FKBP4	FK506 binding protein 4, 59kDa
93	0.3111		425.5	0.3174		133565	503043	CPT1A	Carnitine palmitoyltransferase 1A (liver)
100	0.3091		425.5	0.3194		841070	213264	YARS	Tyrosyl-tRNA synthetase
121	0.3019		435.5	0.3135		154103	436646	SCN1B	Sodium channel, voltage-gated, type I, beta
106	0.3067		439.5	0.3163		194161	Two hits	ACTN4|CAPN12	Actinin, alpha 4|Calpain 12
112	0.3051		439.5	0.3155		504431	479069	PPP2R2C	Protein phosphatase 2 (formerly 2A), regulatory subunit B (PR 52), gamma isoform
109	0.3063		440.5	0.3193		769552	467279	LENG4	Leukocyte receptor cluster (LRC) member 4
111	0.3054		441	0.3105		120924	55682	EIF3S7	Eukaryotic translation initiation factor 3, subunit 7 zeta, 66/67kDa
117	0.3036		447.5	0.3105		51702	500756	GOT1	Glutamic-oxaloacetic transaminase 1, soluble (aspartate aminotransferase 1)
123	0.3017		448.5	0.31		770794	521482	SHB	SHB (Src homology 2 domain containing) adaptor protein B
145	0.2946		452	0.302		784257	21611	KIF3C	Kinesin family member 3C
125	0.3011		457.5	0.311		30093	24763	RANBP1	RAN binding protein 1
142	0.2958		461.5	0.304		309493	102929	NCKIPSD	NCK interacting protein with SH3 domain
133	0.2976		462.5	0.3086		51710	335274	D15Wsu75e	DNA segment, Chr 15, Wayne State University 75, expressed
122	0.3018		464.5	0.3041		259950	195870	CML66	Chronic myelogenous leukemia tumor antigen 66
129	0.2983		475.5	0.307		1388395	181128	ELK1	ELK1, member of ETS oncogene family
116	0.3038		476.5	0.3102		451351	465305	FLJ10199	Hypothetical protein FLJ10199
132	0.2977		479	0.3008		284263	121333	MOBP	Myelin-associated oligodendrocyte basic protein
126	0.3006		480	0.3067		854079	509765	ACTN1	Actinin, alpha 1
144	0.2949		481	0.3039		2062028	7165	ZNF259	Zinc finger protein 259
136	0.2967		499	0.3004		755302	367854	SKB1	SKB1 homolog (S. pombe)
141	0.2958		499.5	0.3024		490995	477866	PLOD2	Procollagen-lysine, 2-oxoglutarate 5-dioxygenase (lysine hydroxylase) 2
131	0.2979		503	0.3042		773345	521693	FLJ20530	Hypothetical protein FLJ20530
138	0.2965		503.5	0.3045		773462	405987	SAMD11	Sterile alpha motif domain containing 11
119	0.3024		504	0.3084		852913	105465	SNRPF	Small nuclear ribonucleoprotein polypeptide F
124	0.3012		504.5	0.3103		1947054	211236	NTNG1	Netrin G1
156	0.2924		517	0.2971		810459	302634	FZD8	Frizzled homolog 8 (Drosophila)
150	0.2941		518	0.3006		198982	351665	DNMT2	DNA (cytosine-5-)-methyltransferase 2
139	0.2962		519.5	0.3024		845723	505154	C12orf14	Chromosome 12 open reading frame 14
178	0.2833		526.5	0.2936		810791	509523	MNAT1	Menage a trois 1 (CAK assembly factor)
157	0.292		528	0.2946		796777	Two hits	D2S448|COG3	Melanoma associated gene|Component of oligomeric golgi complex 3
167	0.2868		537	0.291		197657	436219	ALDH1B1	Aldehyde dehydrogenase 1 family, member B1
147	0.2942		543	0.299		810625	491558	ANK1	Ankyrin 1, erythrocytic
161	0.2888		546.5	0.2921		878764	370360	HCCA2	HCCA2 protein
166	0.2871		547.5	0.298		842825	528780	GSPT1	G1 to S phase transition 1
173	0.2855		549.5	0.2902		743866	478459	YEATS2	YEATS domain containing 2
143	0.2954		550.5	0.2992		1034494	483944	ADAM19	A disintegrin and metalloproteinase domain 19 (meltrin beta)
163	0.2885		555	0.2932		187266	409137	EIF2B2	Eukaryotic translation initiation factor 2B, subunit 2 beta, 39kDa
170	0.2861		556	0.2966		292938	Two hits	ANK1|N/A	Ankyrin 1, erythrocytic|Hypothetical gene supported by AK093937
183	0.2813		558	0.2967		135608	150122	OSBPL10	Oxysterol binding protein-like 10
164	0.2875		562	0.2944		809974	355952	LOC150223	Hypothetical protein LOC150223
169	0.2862		564	0.2951		489485	277704	HYOU1	Hypoxia up-regulated 1
201	0.2783		569	0.2928		774446	441047	ADM	Adrenomedullin
172	0.2855		580.5	0.2921		24339	Two hits	FLJ12953|FLJ12650	Hypothetical protein FLJ12953 similar to Mus musculus D3Mm3e|Hypothetical protein FLJ12650
200	0.2784		581.5	0.2888		139883	523252	KIAA1754	KIAA1754
198	0.2786		588.5	0.2919		486304	167371	RASAL2	RAS protein activator like 2
217	0.274		592.5	0.2847		213523	370102	C10orf70	Chromosome 10 open reading frame 70
175	0.2848		600	0.2907		289551	478407	FXR1	Fragile X mental retardation, autosomal homolog 1
181	0.2823		600.5	0.2874		273546	Two hits	N/A|PAICS	MRNA; cDNA DKFZp686A2047 (from clone DKFZp686A2047)|Phosphoribosylaminoimidazole carboxylase, phosphoribosylaminoimidazole succinocarboxamide synthetase
184	0.2811		600.5	0.2841		897806	509554	HIF1A	Hypoxia-inducible factor 1, alpha subunit (basic helix-loop-helix transcription factor)
195	0.2802		610.5	0.2855		502141	90443	NDUFS8	NADH dehydrogenase (ubiquinone) Fe-S protein 8, 23kDa (NADH-coenzyme Q reductase)
207	0.2764		615.5	0.2826		1603424	440525	TIMM9	Translocase of inner mitochondrial membrane 9 homolog (yeast)
219	0.273		615.5	0.284		627114	74082	KLRC3	Killer cell lectin-like receptor subfamily C, member 2
190	0.2808		618.5	0.2897		813280	75527	ADSL	Adenylosuccinate lyase
204	0.2774		623.5	0.2807		487297	132902	CAP2	CAP, adenylate cyclase-associated protein, 2 (yeast)
192	0.2803		626	0.2868		199175	7527	DKFZP566E1	Small fragment nuclease
209	0.2758		628	0.2807		740907	73722	APEX1	APEX nuclease (multifunctional DNA repair enzyme) 1
205	0.2772		631	0.2874		416981	508524	CACYBP	Calcyclin binding protein
223	0.2717		633.5	0.2805		40031	Two hits	FLJ35093|N/A	FLJ35093 protein|Similar to C219-reactive peptide
193	0.2802		636.5	0.2834		471218	282113	SNF1LK	SNF1-like kinase
185	0.281		640	0.2857		51842	470277	GALNT13	UDP-N-acetyl-alpha-D-galactosamine:polypeptide N-acetylgalactosaminyltransferase 13 (GalNAc-T13)
251	0.2641		644	0.2792		324844	478383	MFN1	Mitofusin 1
226	0.2712		647	0.2845		346134	459857	CARHSP1	Calcium regulated heat stable protein 1, 24kDa
236	0.2684		649	0.2773		293859	426324	TUSC3	Tumor suppressor candidate 3
211	0.2752		651	0.2862		845658	521171	HIG2	Hypoxia-inducible protein 2
227	0.2711		666	0.2771		249687	117780	KCNS1	Potassium voltage-gated channel, delayed-rectifier, subfamily S, member 1
218	0.2732		666.5	0.2778		435561	106880	BYSL	Bystin-like
250	0.2641		668	0.277		743582	20131	NR6A1	Nuclear receptor subfamily 6, group A, member 1
230	0.2705		670	0.2742		531319	442658	AURKB	Aurora kinase B
405	0.236		670	0.2797		950367	12341	ADAR	Adenosine deaminase, RNA-specific
246	0.2654		671	0.2778		741474	466471	GPI	Glucose phosphate isomerase
241	0.2672		675	0.2761		810550	78466	PSMD8	Proteasome (prosome, macropain) 26S subunit, non-ATPase, 8
220	0.273		680	0.2783		309499	161916	C7orf10	Chromosome 7 open reading frame 10
213	0.2749		685	0.2783		449112	530199	LOC157567	Hypothetical protein LOC157567
212	0.2752		685.5	0.2794		79688	515472	SNRPD2	Small nuclear ribonucleoprotein D2 polypeptide 16.5kDa
234	0.2689		687	0.2785		176606	505326	NELL2	NEL-like 2 (chicken)
247	0.2648		689	0.2783		856535	435974	MTHFD1	Methylenetetrahydrofolate dehydrogenase (NADP+ dependent) 1, methenyltetrahydrofolate cyclohydrolase, formyltetrahydrofolate synthetase
248	0.2644		696.5	0.2775		809992	Two hits	FMN2|PSMD2	Formin 2|Proteasome (prosome, macropain) 26S subunit, non-ATPase, 2
252	0.2636		698	0.2728		139291	23616	FLJ16517	FLJ16517 protein
Genes Downregulated in metastasizing tumors
2	0.4723		29	0.4791		594517	Two hits	SFRS6|N/A	Splicing factor, arginine/serine-rich 6|Transcribed locus
4	0.4556		39	0.4664		826974	25669	NCOA5	Nuclear receptor coactivator 5
5	0.4387		55.5	0.4462		838611	522555	APOD	Apolipoprotein D
8	0.4266		60.5	0.4371		814682	355606	MGC23909	Hypothetical protein MGC23909
11	0.4142		80.5	0.4284		788273	Two hits	NCOA5|QKI	Nuclear receptor coactivator 5|Quaking homolog, KH domain RNA binding (mouse)
10	0.4144		90	0.4189		878596	17109	ITM2A	Integral membrane protein 2A
14	0.3944		95	0.4064		2012610	371979	CHD6	Chromodomain helicase DNA binding protein 6
17	0.3921		120.5	0.3991		76362	372331	SPTAN1	Spectrin, alpha, non-erythrocytic 1 (alpha-fodrin)
20	0.3785		130.5	0.3902		2455403	549076	ZNF91	Zinc finger protein 91 (HPF7, HTF10)
19	0.3831		133.5	0.3994		205633	512305	CCL4L	Chemokine (C-C motif) ligand 4-like
25	0.3732		139.5	0.3882		208161	279920	YWHAB	Tyrosine 3-monooxygenase/tryptophan 5-monooxygenase activation protein, beta polypeptide
24	0.3753		143	0.3865		809719	477128	URB	Steroid sensitive gene 1
22	0.3775		164	0.3857		45391	155959	SDK1	Sidekick homolog 1 (chicken)
28	0.3714		171.5	0.3781		757225	12102	SNX3	Sorting nexin 3
30	0.3682		187.5	0.3791		739244	134883	MGC3260	Hypothetical protein MGC3260
33	0.3627		188	0.3703		433170	55235	SMPD2	Sphingomyelin phosphodiesterase 2, neutral membrane (neutral sphingomyelinase)
26	0.3722		194.5	0.379		310493	471461	ACSL3	Acyl-CoA synthetase long-chain family member 3
37	0.3599		202.5	0.3646		1239995	521064	VIK	Vav-1 interacting Kruppel-like protein
54	0.3308		223.5	0.3619		431655	166556	CD37	CD37 antigen
39	0.3549		229	0.3608		450926	458575	pp9099	PH domain-containing protein
41	0.3451		243.5	0.3498		796323	501012	ADD3	Adducin 3 (gamma)
43	0.3439		247.5	0.3487		214990	522373	GSN	Gelsolin (amyloidosis, Finnish type)
53	0.3315		272.5	0.3361		135219	416379	MGC16121	Hypothetical protein MGC16121
51	0.334		284.5	0.3482		1610490	477070	CSNK1D	Casein kinase 1, delta
52	0.3338		285.5	0.3416		809779	483419	PHF15	PHD finger protein 15
46	0.3377		286.5	0.351		1635022	247362	DDAH2	Dimethylarginine dimethylaminohydrolase 2
64	0.3235		294.5	0.342		431945	518267	TF	Transferrin
47	0.3376		303.5	0.344		267431	390567	FYN	FYN oncogene related to SRC, FGR, YES
62	0.3249		307.5	0.3397		377291	44289	FLJ30469	Hypothetical protein FLJ30469
49	0.3367		314	0.3427		815549	11747	YTHDF1	YTH domain family, member 1
59	0.3284		318.5	0.3322		469275	302085	PTGIS	Prostaglandin I2 (prostacyclin) synthase
55	0.3303		323	0.3336		813591	Two hits	PTE1|C20orf161	Peroxisomal acyl-CoA thioesterase|Chromosome 20 open reading frame 161
56	0.329		329	0.336		785535	Two hits	PIAS1|CALML4	Protein inhibitor of activated STAT, 1|Calmodulin-like 4
60	0.3269		339.5	0.3358		824553	534540	LOC130617	Hypothetical protein BC018415
140	0.2959		340	0.3337		342181	150749	BCL2	B-cell CLL/lymphoma 2
70	0.3205		352.5	0.3259		79431	513219	N/A	Homo sapiens cDNA: FLJ22783 fis, clone KAIA1993
77	0.3159		361	0.3211		1621805	125037	ASB6	Ankyrin repeat and SOCS box-containing 6
67	0.3215		362.5	0.3294		825697	144949	ZNF313	Zinc finger protein 313
96	0.3102		367.5	0.33		30473	524899	SAP18	Sin3-associated polypeptide, 18kDa
81	0.3146		371	0.3237		2307518	532815	EMILIN2	Elastin microfibril interfacer 2
73	0.319		373.5	0.3269		279790	103183	FMR1	Fragile X mental retardation 1
68	0.3211		375.5	0.3292		489631	443681	CSPG2	Chondroitin sulfate proteoglycan 2 (versican)
80	0.3147		380	0.3198		1613955	517080	SLC35C2	Solute carrier family 35, member C2
88	0.3121		382	0.3212		489201	405156	PPAP2B	Phosphatidic acid phosphatase type 2B
90	0.3116		383	0.3205		502669	3352	HDAC2	Histone deacetylase 2
72	0.3196		387	0.3224		245330	523414	LOC492304	Putative insulin-like growth factor II associated protein
82	0.3145		387	0.3235		51950	76152	AQP1	Aquaporin 1 (channel-forming integral protein, 28kDa)
89	0.312		388.5	0.318		32517	460298	POLR3E	Polymerase (RNA) III (DNA directed) polypeptide E (80kD)
76	0.3168		393.5	0.3203		1568553	Two hits	FNBP4|SKP1A	Formin binding protein 4|S-phase kinase-associated protein 1A (p19A)
86	0.3132		400.5	0.3188		261481	Two hits	RIC-8|CUL3	Likely ortholog of mouse synembryn|Cullin 3
91	0.3115		404	0.3234		1554430	388347	LOC143381	Hypothetical protein LOC143381
83	0.3144		411	0.3167		878178	77318	PAFAH1B1	Platelet-activating factor acetylhydrolase, isoform Ib, alpha subunit 45kDa
103	0.3073		411	0.3103		248856	Two hits	ATM|SNAP23	Ataxia telangiectasia mutated (includes complementation groups A, C and D)|Synaptosomal-associated protein, 23kDa
107	0.3066		412.5	0.3163		767804	499886	ALDH3A2	Aldehyde dehydrogenase 3 family, member A2
105	0.307		415	0.3118		810230	508461	MAP3K1	Mitogen-activated protein kinase kinase kinase 1
95	0.3108		425	0.3162		1470530	368971	NCOA6	Nuclear receptor coactivator 6
128	0.2985		425	0.3102		2556866	0	N/A	N/A
114	0.3042		428.5	0.3144		198924	436505	GCC2	GRIP and coiled-coil domain containing 2
110	0.306		439	0.3156		447569	282901	RNPC2	RNA-binding region (RNP1, RRM) containing 2
99	0.3092		439.5	0.3148		295843	516700	CYP27A1	Cytochrome P450, family 27, subfamily A, polypeptide 1
108	0.3064		440	0.3139		896949	11899	HMGCR	3-hydroxy-3-methylglutaryl-Coenzyme A reductase
120	0.3021		447	0.309		770080	446336	PXN	Paxillin
104	0.307		453	0.3104		130280	437075	CREB5	CAMP responsive element binding protein 5
115	0.3039		464	0.3117		756556	384598	SERPING1	Serine (or cysteine) proteinase inhibitor, clade G (C1 inhibitor), member 1, (angioedema, hereditary)
158	0.2912		471	0.306		141234	374588	RPL17	Ribosomal protein L17
127	0.2993		480.5	0.3046		83999	8763	APG4A	APG4 autophagy 4 homolog A (S. cerevisiae)
148	0.2942		480.5	0.3005		502364	482363	SLC30A5	Solute carrier family 30 (zinc transporter), member 5
180	0.2826		483	0.3064		154790	415768	NGFR	Nerve growth factor receptor (TNFR superfamily, member 16)
135	0.2967		485	0.3061		357031	437322	TNFAIP6	Tumor necrosis factor, alpha-induced protein 6
189	0.2808		487	0.3043		152138	183085	CNOT6L	CCR4-NOT transcription complex, subunit 6-like
118	0.3027		490.5	0.304		745467	519347	SFRS12	Splicing factor, arginine/serine-rich 12
146	0.2943		502	0.2993		127549	Two hits	KIAA0676|KIF13A	KIAA0676 protein|Kinesin family member 13A
155	0.2926		504	0.2992		2017705	191987	UBE2J2	Ubiquitin-conjugating enzyme E2, J2 (UBC6 homolog, yeast)
137	0.2966		507	0.306		502818	388400	PANK3	Pantothenate kinase 3
149	0.2941		510	0.3023		300276	282984	DHRS8	Dehydrogenase/reductase (SDR family) member 8
153	0.2931		510.5	0.2984		841470	148641	CTSH	Cathepsin H
134	0.2969		513	0.305		39918	462214	GAS7	Growth arrest-specific 7
159	0.2908		517.5	0.2978		342349	404183	MAP3K14	Mitogen-activated protein kinase kinase kinase 14
151	0.2934		531.5	0.295		770888	518827	CCNI	Cyclin I
168	0.2862		532	0.291		740925	840	INDO	Indoleamine-pyrrole 2,3 dioxygenase
162	0.2886		540.5	0.2967		789318	430646	CCNC	Cyclin C
171	0.286		550	0.2928		380898	306329	ZA20D3	Zinc finger, A20 domain containing 3
152	0.2934		553.5	0.2968		51973	Two hits	SET|N/A	SET translocation (myeloid leukemia-associated)|Transcribed locus
160	0.2896		558	0.2976		773331	372265	BXDC1	Brix domain containing 1
176	0.2846		570	0.2906		26230	191911	NFIA	Nuclear factor I/A
165	0.2872		572	0.2951		505864	497148	RGL1	Ral guanine nucleotide dissociation stimulator-like 1
177	0.2845		574.5	0.2945		145310	445857	PRSS12	Protease, serine, 12 (neurotrypsin, motopsin)
188	0.2808		575	0.2868		759173	154084	PYGM	Phosphorylase, glycogen; muscle (McArdle syndrome, glycogen storage disease type V)
196	0.2799		579.5	0.2944		770388	520942	CLDN4	Claudin 4
197	0.2792		588	0.2875		1616181	0	N/A	N/A
182	0.2818		589	0.2904		377419	132225	PIK3R1	Phosphoinositide-3-kinase, regulatory subunit 1 (p85 alpha)
174	0.2852		595	0.2905		2337808	159523	CRTAM	Class-I MHC-restricted T cell associated molecule
186	0.281		595.5	0.2881		796739	9788	NDFIP1	Nedd4 family interacting protein 1
179	0.2828		596.5	0.2899		843126	502773	MTCBP-1	Membrane-type 1 matrix metalloproteinase cytoplasmic tail binding protein-1
203	0.2776		603	0.2865		588911	524760	OAS1	2',5'-oligoadenylate synthetase 1, 40/46kDa
187	0.2809		608	0.2879		245147	412406	FGD5	FYVE, RhoGEF and PH domain containing 5
194	0.2802		608	0.2851		132381	482660	ZFYVE16	Zinc finger, FYVE domain containing 16
191	0.2804		612	0.2909		744894	496535	CXorf39	Chromosome X open reading frame 39
199	0.2786		612.5	0.2857		666492	90232	ProSAPiP1	ProSAPiP1 protein
208	0.2761		627	0.2891		2494000	473317	C20orf36	Chromosome 20 open reading frame 36
238	0.2678		636	0.2828		669443	158195	HSF2	Heat shock transcription factor 2
206	0.2764		636.5	0.2858		742695	350364	C9orf10OS	Chromosome 9 open reading frame 10 opposite strand
222	0.2721		637	0.2835		302127	204238	LCN2	Lipocalin 2 (oncogene 24p3)
228	0.2708		641	0.2808		1917741	406238	AOX1	Aldehyde oxidase 1
214	0.2749		651.5	0.2828		786603	433879	POLR2J2	DNA directed RNA polymerase II polypeptide J-related gene
263	0.2608		654.5	0.2837		450035	0	N/A	N/A
276	0.2583		660.5	0.2806		384875	0	N/A	N/A
216	0.274		662.5	0.2803		235179	178011	FLJ20257	Hypothetical protein FLJ20257
202	0.2777		663	0.2825		277266	441488	TRIM41	Tripartite motif-containing 41
229	0.2706		671.5	0.2748		1603583	108029	SH3BGRL	SH3 domain binding glutamic acid-rich protein like
210	0.2753		672.5	0.28		2568642	519930	C6orf62	Chromosome 6 open reading frame 62
225	0.2712		676.5	0.2753		291462	Two hits	TXNDC|TDE2	Thioredoxin domain containing|Tumor differentially expressed 2
235	0.2687		679	0.2753		970591	434102	HMGB1	High-mobility group box 1
224	0.2713		690.5	0.2809		810802	524809	RSN	Restin (Reed-Steinberg cell-expressed intermediate filament-associated protein)
259	0.2617		694	0.2727		1588306	410406	SMARCAD1	SWI/SNF-related, matrix-associated actin-dependent regulator of chromatin, subfamily a, containing DEAD/H box 1
231	0.2692		697	0.276		854897	523080	C10orf56	Chromosome 10 open reading frame 56
N/A = Nonavailable
